# Supplementary material for: The prognostic value and molecular properties of tertiary lymphoid structures in oesophageal squamous cell carcinoma
Source: Clin Transl Med. 2022 Oct 17;12(10):e1074. doi: 10.1002/ctm2.1074 (PMC9574489; doi:10.1002/ctm2.1074)
Supplement: Supplementary file 3 — Table S4 information [file CTM2-12-e1074-s003.xlsx]

## Sheet: Table S4
Table S4 Normalized gene expression
ROI ID	1	2	3	4	5	6	7	8	9	10	11	12	13	14	15	16	17	18	19	20	21	22	23	24	25	26	27	28	29	30	31	32	33	34	35	36	37	38	39	40	41	42	43	44	45	46	47	48	49
Case ID	Patient 1	Patient 1	Patient 1	Patient 1	Patient 2	Patient 2	Patient 2	Patient 2	Patient 3	Patient 3	Patient 3	Patient 3	Patient 4	Patient 4	Patient 4	Patient 4	Patient 5	Patient 5	Patient 5	Patient 5	Patient 5	Patient 6	Patient 6	Patient 6	Patient 1	Patient 1	Patient 1	Patient 1	Patient 2	Patient 2	Patient 2	Patient 2	Patient 3	Patient 3	Patient 3	Patient 3	Patient 4	Patient 4	Patient 4	Patient 4	Patient 5	Patient 5	Patient 5	Patient 5	Patient 5	Patient 6	Patient 6	Patient 6	Patient 1
ROI type	B cell zones in TLS	B cell zones in TLS	B cell zones in TLS	B cell zones in TLS	B cell zones in TLS	B cell zones in TLS	B cell zones in TLS	B cell zones in TLS	B cell zones in TLS	B cell zones in TLS	B cell zones in TLS	B cell zones in TLS	B cell zones in TLS	B cell zones in TLS	B cell zones in TLS	B cell zones in TLS	B cell zones in TLS	B cell zones in TLS	B cell zones in TLS	B cell zones in TLS	B cell zones in TLS	B cell zones in TLS	B cell zones in TLS	B cell zones in TLS	T cell zones in TLS	T cell zones in TLS	T cell zones in TLS	T cell zones in TLS	T cell zones in TLS	T cell zones in TLS	T cell zones in TLS	T cell zones in TLS	T cell zones in TLS	T cell zones in TLS	T cell zones in TLS	T cell zones in TLS	T cell zones in TLS	T cell zones in TLS	T cell zones in TLS	T cell zones in TLS	T cell zones in TLS	T cell zones in TLS	T cell zones in TLS	T cell zones in TLS	T cell zones in TLS	T cell zones in TLS	T cell zones in TLS	T cell zones in TLS	Tumor areas
TLS status	Mature	Mature	Mature	Mature	Mature	Mature	Mature	Mature	Mature	Mature	Mature	Mature	Immature	Immature	Immature	Immature	Immature	Immature	Immature	Immature	Immature	Immature	Immature	Immature	Mature	Mature	Mature	Mature	Mature	Mature	Mature	Mature	Mature	Mature	Mature	Mature	Immature	Immature	Immature	Immature	Immature	Immature	Immature	Immature	Immature	Immature	Immature	Immature	Mature
A2M	55.0875	55.284	204.604	47.7245	50.3977	34.244	43.4526	42.3416	41.868	35.2231	44.4878	40.8171	125.738	55.1961	54.5772	50.1875	178.645	142.081	118.702	183.942	139.326	123.479	125.922	304.06	77.8233	93.0156	172.232	104.032	64.5589	63.2868	56.9089	59.6155	49.2011	55.799	58.7882	105.635	102.962	79.9106	129.21	78.9081	147.432	123.189	118.375	162.722	171.043	73.2877	74.0892	71.494	36.6183
ABCB1	47.9947	36.8602	30.9863	48.8899	36.5272	28.1958	32.2892	33.9894	30.8197	37.5001	26.2431	34.688	38.2085	40.1374	39.0451	36.0409	31.7295	37.6466	43.2573	44.0897	41.0416	44.7265	41.0909	38.4706	40.5234	36.5011	31.1161	41.1865	47.7823	47.1999	44.6187	44.1774	47.5648	47.7824	42.5731	39.5083	38.5098	37.6005	38.6727	36.563	29.483	32.5892	28.9323	36.7931	33.5838	41.4068	42.0349	43.6705	27.5496
ABCF1	54.8477	57.9378	52.3042	40.3624	51.2286	64.7632	56.6997	60.5671	67.8562	64.06	65.861	63.9887	39.2391	46.4334	49.2136	49.6453	53.2662	44.2702	51.3912	56.8499	60.1064	47.5335	59.8418	46.1515	54.1491	58.7826	73.1468	56.1827	53.6798	59.6228	49.8533	49.8324	45.7257	57.2377	53.9069	54.3725	46.6305	45.1275	43.9457	54.8717	58.5013	61.7373	49.5071	50.2098	50.7457	48.2348	43.9802	38.6071	49.8612
ABL1	46.1987	46.3116	63.4768	40.0589	49.0394	55.3394	61.9161	46.2978	65.4352	61.8842	49.9133	56.0029	42.6204	48.727	43.0497	49.4964	49.4069	43.7722	50.6703	44.0518	43.9163	53.7896	56.0876	51.6883	48.153	51.6369	61.2469	40.2351	53.3701	54.3479	50.4732	49.5219	51.0144	52.8785	55.5289	47.4978	48.6481	43.1974	44.8965	44.9462	38.3175	37.1166	41.5617	49.5218	43.5194	49.0435	51.0129	61.7249	49.7475
ACOT12	36.598	29.7699	35.8075	45.7289	27.7559	28.702	33.8245	22.8313	39.4303	29.8971	16.5583	30.685	40.8911	36.9899	33.9699	36.5472	28.487	43.1886	30.3812	24.8335	27.6192	22.9081	23.0991	25.4917	36.1649	35.0066	22.8089	34.2182	38.5742	45.1078	39.455	36.0638	36.6641	45.5422	38.0551	34.4621	35.0725	37.3891	39.5435	33.2455	24.4711	26.2778	23.5344	29.2219	24.3572	38.0413	41.3933	34.0764	25.4798
ACSF3	57.1699	70.7008	54.8306	55.8649	71.997	81.1132	65.3341	67.4147	69.0867	86.732	84.6893	73.1004	61.2158	63.5792	57.2756	62.2324	62.98	49.4963	59.5896	41.3705	56.831	67.4911	51.6225	52.4332	56.9664	55.4763	44.9415	50.5059	62.7902	47.1058	57.1091	60.5153	58.4268	61.4022	59.1575	52.8193	59.0648	61.2456	63.3265	57.0065	49.675	43.4649	54.125	42.0416	47.9451	58.3112	57.92	54.096	52.2228
ACTA2	51.6085	54.4706	115.395	46.2492	53.8579	41.289	43.0501	54.8908	30.6123	37.785	38.9477	47.0686	77.6612	46.9949	47.0298	52.7544	88.1127	87.9758	72.5936	62.0403	85.6688	77.6315	134.798	115.162	52.8281	65.5615	65.3491	68.5614	71.8282	99.6801	61.802	58.1382	56.0533	60.1283	39.6129	45.598	59.876	55.6857	73.5816	49.7003	63.2569	66.1783	48.4351	136.832	89.0113	70.7017	71.4363	65.212	31.7722
ACTB	3678.03	6158.53	3419.62	2248.4	4172.18	7139.59	4790.62	3621.51	5811.08	5415.54	7101.76	6374.68	1729.55	2197.63	2947.88	2109.48	1954.65	1503.63	2757.73	3759.44	4500.83	4349.83	7109.33	2968.81	3220.21	3326.51	2725.8	1828.96	1429.91	2181.39	1731.63	2330.22	1978.6	1442.56	1939.06	2759.32	2190.58	2259.06	1987.99	3054.93	4704.59	4595.02	3897.43	3877.94	3734.98	1836.12	1952.85	1575.14	2838.36
ACTR3B	46.0409	44.6368	43.8469	54.9011	64.799	59.3583	62.8765	69.9166	68.7836	62.8207	47.3887	39.1538	62.3171	58.6941	55.67	54.0871	49.9609	53.5784	50.6411	49.878	54.8616	43.922	39.5445	43.4519	52.808	58.4083	44.5647	48.7293	58.2312	68.427	63.2965	61.9844	59.1774	63.5997	54.699	54.7166	52.7027	52.2362	53.1264	48.0149	43.3718	43.1315	47.8259	48.91	48.9974	49.7327	48.2016	61.0362	46.1134
ACVR1B	33.0373	33.6536	40.7997	38.5392	38.3959	31.8209	35.3504	51.1259	38.7501	41.2029	42.9437	40.4852	40.4898	39.4678	39.9088	45.241	46.3537	40.9968	40.962	42.2809	37.4737	31.091	32.8936	27.113	42.2599	43.4576	38.026	44.487	52.5706	34.6294	53.9402	48.0994	41.8843	52.4072	53.8276	40.971	41.108	40.0957	43.0315	38.0904	36.7944	35.6399	24.3455	33.1452	33.3059	42.3379	45.3221	41.4617	54.361
ACVR1C	31.9522	24.9882	33.4283	24.1189	33.0527	28.9246	32.9016	27.9636	28.633	33.1803	32.2438	25.1412	32.1153	35.3821	31.9335	33.1207	30.9908	37.3969	32.3033	22.5293	28.9608	17.8637	21.3997	22.691	31.9165	34.9815	34.7276	34.3302	39.9788	40.017	41.1429	33.5909	37.4224	38.3659	35.9955	36.2817	30.9511	33.4996	35.0137	32.0187	21.6948	23.2572	17.617	21.8217	23.601	36.166	29.789	42.7599	27.238
ACVR2A	34.8319	40.0148	30.4144	30.292	37.3015	25.4273	36.9285	38.4235	35.8693	33.4898	32.9305	16.5348	40.1973	36.8785	36.1589	39.4519	35.282	39.1437	34.3062	33.2534	33.9738	34.2036	37.2154	33.7031	38.3955	37.9951	30.0966	53.6968	48.0545	41.26	41.2073	42.7542	47.5262	49.85	37.6974	37.6895	39.0508	39.029	41.0903	30.7264	32.8326	31.1386	23.3381	34.6861	28.9224	44.8453	41.1617	59.7635	35.7869
ABHD14A-ACY1	45.5191	42.5756	46.247	42.0153	45.7227	48.1539	56.9787	57.2343	55.9827	53.5337	51.0176	45.4814	44.4183	44.983	39.3841	42.6399	34.3244	43.3227	47.1364	32.0341	35.6138	40.8564	32.6434	32.2992	45.3021	40.7942	32.5394	58.6653	47.3442	48.618	56.4136	53.3384	54.7843	44.6382	52.7385	51.7644	42.1923	38.3769	46.7058	39.0815	34.2032	27.2243	30.3332	33.2863	30.0457	53.1051	45.3388	29.5916	54.2432
ADA	49.9635	59.9707	58.2128	52.475	56.3361	83.4207	75.4099	71.5057	86.9073	77.7434	116.28	91.4672	57.1902	50.8284	43.6759	46.3086	41.951	54.3558	44.1249	33.2474	48.8059	36.7838	55.4052	46.1294	56.6212	53.4206	39.0491	40.6168	52.6526	61.1738	59.0508	57.5423	56.6381	61.819	56.0894	52.5467	47.8204	45.1819	44.6981	44.6126	45.2351	42.5728	46.0363	44.6319	50.7483	47.3979	46.7953	35.8917	63.3053
ADAM12	34.7257	26.8634	29.4455	30.937	44.7639	30.0669	25.8313	47.0395	41.5166	34.8483	37.553	32.1836	32.5082	41.2911	38.8345	44.0759	31.1877	35.9461	41.2891	33.1677	33.6061	33.4373	47.1209	38.723	33.2483	42.2021	32.8772	42.4327	47.1135	36.0772	41.2329	35.75	40.9803	46.896	47.0798	43.0395	38.9685	38.0234	40.8592	34.1596	29.7656	31.0564	23.7976	32.6258	29.8031	52.5061	45.6011	63.9806	27.5998
ADGRE1	25.9813	27.5905	23.9352	33.2775	30.5652	29.0107	32.602	38.37	33.397	35.0886	32.0627	39.1015	40.0768	36.9564	36.5582	39.8692	32.8005	41.8798	34.2744	26.0755	26.7576	28.0361	28.2951	21.0686	35.6338	33.2494	38.8846	31.0418	41.2055	37.9662	37.966	40.9592	46.6023	38.6183	33.9644	30.1944	34.6515	37.697	39.2091	32.4199	22.8602	24.2733	14.122	28.7434	28.2411	33.5655	41.0157	34.7711	24.8988
ADGRE5	88.0207	81.3105	91.4873	69.8135	91.4682	68.5228	79.9497	82.4591	98.4564	88.2685	105.752	104.019	93.2852	101.996	97.3834	96.0102	93.3118	95.8168	96.3147	123.612	98.6636	129.701	116.584	119.103	135.481	125.665	135.611	92.2362	88.9175	104.545	102.487	110.919	95.7565	92.3136	102.826	154.325	113.896	120.143	114.323	119.418	171.459	168.215	168.517	150.464	155.784	121.414	125.841	101.552	40.1813
ADH1A	56.5868	48.2002	63.3453	53.4543	59.6889	58.3256	62.5516	66.9947	68.0905	72.0213	62.5624	63.4716	87.3783	64.2731	62.8112	63.629	53.2819	93.7758	51.523	55.4788	42.4998	36.4688	36.9412	71.3144	51.9015	69.0365	54.8755	75.8883	87.6575	96.3975	81.4569	75.8534	76.0148	74.9618	75.9343	66.471	59.7002	59.2165	74.9337	54.5552	62.7978	38.0763	39.6474	34.3443	42.0629	65.8352	69.336	66.5414	68.6964
ADH4	25.5759	32.3318	27.5869	29.6603	37.3979	21.5867	28.0006	24.1074	19.9198	25.5782	24.5133	26.0749	32.6188	28.703	28.6898	31.2251	23.3078	27.7961	29.8798	17.9328	23.994	24.5775	25.6603	18.4516	26.0048	31.53	26.1046	33.322	35.2916	27.3441	32.5866	35.3935	31.457	40.7353	37.4293	28.9786	30.9071	33.4824	31.5747	27.3247	22.2959	20.1918	20.0107	24.4183	19.4916	33.5653	31.0026	17.8561	25.2701
ADH6	34.953	32.3865	34.5977	35.1375	32.4729	30.2797	39.621	32.9387	38.1347	31.2018	40.0226	28.1186	41.4135	41.1917	35.1174	43.1732	19.0386	38.0029	40.9783	30.868	30.6683	30.7434	22.9232	28.6362	36.6784	36.7028	29.3035	50.8544	45.8499	33.926	45.5399	36.9696	46.6038	47.5313	43.4424	46.1018	38.1298	37.3275	44.0429	37.672	26.0943	24.545	28.766	31.1909	30.9175	38.6216	39.7111	37.3421	28.2025
ADM	39.3242	28.5121	34.4245	41.153	44.7181	38.855	48.6338	43.9046	43.7164	37.8315	42.8128	28.5093	43.4629	37.1644	30.8989	38.2004	35.8909	31.5495	36.3236	27.4384	30.8714	21.707	32.7463	32.4002	38.4122	41.1299	34.797	46.6088	50.5479	42.2236	47.2889	44.0976	49.0863	54.383	48.6923	39.4324	36.3743	36.6974	38.996	31.7797	25.3063	25.0853	20.6248	25.3817	28.0835	44.3077	34.3509	35.2542	172.278
ADORA2A	26.6847	29.7781	34.7124	38.0143	45.1111	33.6187	12.5241	26.7027	38.5246	40.3585	32.4564	12.6019	39.5104	32.2994	27.7567	40.3898	26.4165	28.9992	37.7279	20.9376	24.0493	23.2067	25.7082	17.1309	29.8394	40.6354	37.8757	34.0985	34.5929	33.7699	27.1995	29.5244	35.3441	38.5002	34.8225	43.4354	34.0255	43.3229	34.4327	33.3854	25.5338	19.3497	14.122	24.1091	13.4206	27.8441	38.8855	21.5007	19.3953
AFDN	28.4426	32.7542	23.1416	59.7367	30.2271	33.7581	33.1357	45.6169	34.024	31.8364	33.7297	33.3414	34.6252	34.4058	31.83	40.4765	36.8361	31.5703	27.6751	15.606	37.3948	31.9882	31.9363	29.2186	33.3294	38.0109	39.3616	39.3736	41.4473	30.1276	47.583	40.4643	45.8113	53.1844	38.9327	31.7169	32.2308	32.5475	32.2278	32.8549	24.189	27.673	34.1383	36.6278	24.579	41.9976	30.919	27.7573	29.5049
AICDA	48.8543	86.5404	37.7004	50.4393	47.5799	54.7805	50.0583	42.0728	59.3727	65.0623	55.6235	59.7553	38.7427	39.665	35.6591	37.7753	34.2555	37.6728	41.0695	31.9634	47.6707	25.6367	64.592	26.8362	33.8735	34.7133	40.1971	39.9473	37.6382	28.0245	38.2133	42.5543	41.5121	45.7867	42.788	35.7856	35.9216	35.2278	37.7507	35.2879	26.0111	31.3965	20.2028	28.2156	20.961	37.3388	37.2978	39.977	27.6951
AIRE	28.2622	26.8206	24.6354	31.777	34.0688	26.8938	37.3946	27.6391	37.429	34.7424	28.3893	29.9813	31.7844	33.3412	31.7443	30.7635	39.9795	38.2323	29.8795	19.5696	26.3248	22.5645	24.8421	21.5038	29.9833	33.688	28.9126	35.9821	40.1655	34.4513	39.0438	35.2623	32.6252	34.7096	32.7315	22.8597	30.5185	32.7155	33.246	28.7756	20.6769	21.4698	16.9808	27.263	20.1849	35.9185	32.9025	36.358	25.7123
AKAP1	39.198	31.1463	37.6725	37.702	44.1053	37.2093	43.693	42.3657	32.9686	40.9693	43.6975	32.5831	45.617	45.1546	40.0731	45.0597	31.3934	44.6093	43.7706	37.1384	39.2324	39.7571	35.5709	39.2928	39.8628	46.3369	38.9945	42.2389	42.5795	42.2818	45.5699	37.8538	43.4749	46.0749	47.3018	37.8771	43.6562	44.2087	42.745	40.5633	36.2627	33.3856	38.9588	40.4373	37.7411	38.8641	46.6662	48.1729	51.9158
AKR1C4	30.1301	24.5914	24.1641	17.7687	18.6411	17.3911	26.7906	29.3474	23.0574	21.2416	21.726	19.5004	33.9313	28.094	28.7041	31.5442	34.985	40.5181	33.4119	22.0234	22.5666	17.6886	26.0397	27.9601	28.7441	30.287	29.244	30.4419	31.9569	31.0097	33.3243	31.56	37.0108	29.6586	33.104	25.1488	30.166	30.2759	31.1062	27.3387	22.3657	18.4295	18.4152	19.7115	25.3731	24.7988	28.776	30.27	28.9261
AKT1	84.6739	107.483	94.1614	60.5042	104.856	139.829	114.25	86.2524	115.372	109.816	97.0271	135.96	66.6797	73.9883	79.5744	78.4803	81.2482	58.7101	83.0996	87.5243	92.2896	90.3934	79.0293	76.8426	85.8471	84.5525	87.4062	72.8514	65.6458	73.3176	69.2025	84.9578	75.7998	74.7519	77.0854	78.4085	76.4384	73.7908	65.8834	78.5415	87.1392	82.6008	85.034	83.1342	81.5868	79.9761	73.818	84.0444	169.266
AKT2	88.2541	105.877	88.0178	48.8621	89.1633	114.454	78.1329	85.0409	117.013	94.9991	104.054	112.835	71.9928	76.0682	84.2443	76.9232	61.9817	77.3714	83.3413	87.4559	93.0118	94.0378	102.487	72.9261	77.8161	85.1307	76.0241	56.3405	60.1453	55.142	59.1982	70.7443	56.9493	63.6955	69.2179	62.2847	68.435	67.8428	67.1432	73.9454	72.8857	93.6799	86.0017	83.9599	78.9525	61.5966	61.2873	47.627	104.407
AKT3	40.7046	34.0046	33.6169	45.1219	27.343	25.3657	34.0093	30.0313	30.3288	30.9697	25.8835	20.2321	50.1482	49.3618	47.348	54.1536	48.4441	51.2064	48.1126	35.5122	41.3328	31.8457	40.3128	39.6312	36.4409	43.9093	38.02	44.8458	46.604	39.5435	40.6742	41.7948	53.7138	44.0745	46.4277	48.8554	48.0694	48.8603	48.2095	43.2653	38.523	44.5946	28.8698	43.6419	41.1901	48.8206	46.8515	45.4794	25.2281
ALCAM	40.6674	38.8	34.2773	50.1559	40.7411	40.7242	40.5173	37.4937	40.1186	33.4404	29.4436	36.9153	44.2918	55.6819	45.2959	54.7942	57.1091	46.7	46.2181	44.3596	40.7755	37.7971	37.2886	32.5269	41.1232	38.506	42.6277	46.9634	43.2876	41.5541	43.2956	41.6324	44.0783	45.5941	44.4926	36.3216	44.8233	40.1023	42.7077	43.8119	35.0493	34.1679	35.5558	33.4049	33.7687	45.1326	41.9141	26.0956	35.3489
ALDOA	299.859	337.42	278.074	123.837	216.153	411.207	258.836	184.174	357.471	434.386	438.341	474.781	133.804	173.073	201.743	177.681	159.048	134.251	192.953	321.599	279.737	260.484	264.89	259.13	247.148	236.315	226.115	130.958	147.907	167.986	144.96	193.334	149.572	147.9	178.176	225.534	199.426	163.305	141.193	241.862	326.845	330.647	284.298	257.658	248.825	174.521	194.72	177.3	1365.77
ALDOC	41.7784	36.973	27.0257	46.9666	50.6536	37.9745	41.2133	45.1261	41.9775	43.3916	27.7973	37.6213	38.5287	39.2277	36.5882	39.434	34.7703	40.0949	36.2147	33.7293	34.3665	38.4648	33.5775	29.6558	44.899	45.4156	42.0865	39.0216	46.3	43.2027	46.4036	41.4219	46.2148	54.9511	43.4984	31.7207	35.9359	37.1837	33.2022	34.2597	31.2997	32.0302	25.9849	28.411	32.8362	32.4047	41.1285	37.5726	64.639
ALK	30.2831	33.3268	25.588	33.1729	38.7219	30.6157	34.6187	36.0139	32.526	32.1984	17.5389	27.7022	38.8543	38.4561	33.8037	41.4734	34.661	42.279	34.6493	24.9738	28.7674	21.5478	27.8563	23.9946	32.3915	32.2915	20.9682	33.2021	43.9405	34.8442	39.8724	34.7359	43.7168	43.4174	38.8479	30.5874	36.3472	35.7517	36.9969	30.9614	26.6475	27.1324	22.2312	30.2284	27.7938	37.1734	41.4143	43.9172	32.4022
ALKBH2	34.6945	23.2572	31.0998	32.8215	33.9247	34.3875	38.0482	44.8923	32.0094	40.552	30.7874	30.2616	34.809	39.2137	31.2803	38.3506	41.7852	49.3959	38.4012	28.3945	33.8789	22.538	29.3008	30.4824	34.2422	34.1975	32.0226	37.8862	39.5725	37.303	43.4197	31.342	37.1922	42.8911	36.9443	37.7713	35.1476	38.8941	32.5406	31.5133	28.9659	25.0612	26.0402	26.2176	27.8723	34.9282	34.5976	31.2177	34.4279
ALKBH3	46.4157	29.1193	27.9721	29.0763	28.7582	30.1708	37.9778	28.3696	33.1308	26.1411	26.802	30.2616	42.1405	38.9479	39.8228	38.0838	34.1315	31.7159	38.9719	30.9233	32.1173	32.5291	32.2484	38.273	37.065	38.0643	34.3973	34.7877	41.5583	45.8474	41.3493	33.8683	35.1014	36.0054	36.9248	34.2268	37.0312	37.8917	40.4727	36.5761	27.9145	27.6432	28.2426	35.5195	32.7101	41.0313	39.6154	34.646	32.0623
AMBP	25.2606	29.478	25.9435	20.9967	23.8414	18.8301	24.6493	35.0461	31.5708	23.6941	15.2685	18.9935	31.743	34.5336	35.6852	35.9722	28.5918	30.4605	31.0984	20.1675	27.3906	20.7286	24.0313	18.7838	26.437	29.4294	20.6352	32.8247	39.4303	41.4265	34.4207	34.3298	31.4368	41.306	38.9791	32.8846	31.1765	35.9928	32.5321	29.5166	20.6994	23.195	26.7267	23.4931	19.5762	28.6385	34.4171	27.5542	20.9953
AMER1	36.9703	30.1664	30.4144	46.0112	32.093	26.3809	26.8297	41.5039	28.036	25.4241	28.6676	19.0534	30.8471	34.4491	30.6087	37.0376	21.9386	34.0041	33.9264	21.7226	33.0445	24.4447	29.9331	24.0542	34.1598	37.4588	33.2854	42.9503	40.0568	33.7792	34.1011	33.8579	34.671	33.1281	34.3512	29.4706	32.2425	32.4071	32.707	30.3525	24.019	23.7784	21.2705	27.7865	28.8643	35.4181	38.4279	25.2238	38.7674
AMH	51.6533	45.2887	38.8808	50.4206	65.3795	54.7862	57.9649	52.4535	49.7067	51.0932	62.4809	49.5378	56.4527	55.8388	47.7813	56.0879	45.9298	45.872	51.0871	25.8223	34.1347	29.406	29.6314	32.9698	47.1564	50.1343	44.1914	52.3848	54.5344	53.6876	57.0468	52.667	59.7766	60.5612	54.3978	52.4307	55.164	54.9959	53.056	45.4663	31.595	27.7248	24.7384	36.9503	33.475	56.4837	60.6589	61.188	38.582
ANGPT1	26.4135	26.8512	30.8313	43.0209	33.101	18.11	23.9888	29.4978	26.6192	31.7154	18.3394	24.6793	34.0542	35.2108	28.9547	37.6895	37.7701	41.2338	35.4326	28.3764	25.7097	22.3533	20.8112	25.2975	33.1503	31.5744	29.5283	38.5344	41.2367	38.3344	38.1159	32.5702	38.539	32.0527	33.9014	40.2456	34.1653	33.7911	37.1557	29.8779	23.4587	22.9198	20.1125	29.3408	23.067	31.2547	32.6962	32.9626	26.301
ANGPT2	27.0926	27.4354	33.646	41.4549	33.7658	24.7266	30.4082	31.2611	26.3078	31.6747	29.7323	13.6324	32.3002	33.3333	34.7645	34.1662	32.723	27.1199	31.5437	32.7131	32.6827	25.2145	29.9331	45.0555	27.3037	31.4331	26.6606	37.0799	38.748	29.7335	34.9327	34.6006	32.3812	42.7849	40.7636	33.3466	33.8008	33.3636	30.6122	30.9354	27.2441	25.6487	22.5144	30.5688	27.7703	33.5546	33.5211	33.8547	24.127
ANGPTL4	33.3993	23.1123	27.5002	23.3514	26.8267	27.5349	27.68	31.8099	30.5001	25.9681	15.9654	30.6661	25.4172	30.9528	31.334	31.8556	35.8909	42.8088	29.8189	21.8711	27.4174	22.5444	20.7442	24.6378	30.9169	26.9828	19.2145	39.9361	33.6231	40.4644	31.6917	32.6916	38.911	39.2152	34.2889	33.0115	32.8147	30.9748	25.9333	30.8761	19.3019	21.1485	23.4738	33.9029	27.2535	31.4632	28.7321	21.6577	52.9293
ANKRD28	40.6814	45.172	33.9753	41.558	32.444	38.2805	33.509	39.9412	37.297	37.9472	49.5515	35.9903	40.4263	41.7948	41.7992	44.4449	43.5212	39.5546	40.229	38.6768	40.27	41.9902	41.7713	36.3442	40.1347	41.5237	33.3491	46.5492	49.4378	42.526	41.1041	43.4438	45.0048	46.9356	48.4647	46.7514	44.5924	39.8811	41.0904	38.4673	31.3781	36.2439	36.0282	35.4609	37.6125	42.4155	42.698	60.1324	37.9566
ANLN	40.0496	50.3136	32.2931	44.7041	37.5953	39.3411	38.9918	31.8099	42.1079	43.1211	41.4248	41.1385	34.225	36.3802	33.6558	34.9755	35.328	35.7646	33.8496	26.9203	35.4663	26.2818	26.1125	28.6866	35.3917	39.6745	24.825	49.6541	43.6682	32.2864	34.4804	35.8811	43.7538	45.6581	43.9884	31.7021	37.8003	33.2597	34.3706	33.4357	27.017	27.2133	25.2475	27.9807	26.2302	34.7064	37.0992	32.589	46.7669
ANP32B	123.564	215.221	125.458	131.201	130.315	342.207	209.263	145.311	214.416	259.191	271.069	288.919	93.4117	108.976	115.489	116.615	87.9684	98.7826	106.286	112.09	137.267	99.7268	131	87.0364	108.081	112.126	91.2306	78.7316	87.5559	89.484	89.0309	98.9073	90.617	102.25	100.644	121.059	101.648	91.5273	86.9285	116.077	131.534	120.529	97.0444	102.062	115.131	89.8784	84.1097	72.0885	100.916
ANXA1	55.968	60.9144	90.9611	52.0754	34.7752	17.4615	20.853	25.6927	33.4557	50.0864	46.2855	78.8366	43.9385	41.1157	41.6001	38.4058	55.6283	42.3048	38.9959	66.1312	43.997	41.2631	36.4575	62.1418	78.5103	96.478	142.178	72.8179	44.3799	49.8656	42.667	51.9876	40.5314	44.4195	56.3746	65.5084	57.0774	58.4186	51.1887	55.404	89.6773	71.1071	88.8791	87.712	70.6616	76.9717	66.417	94.6284	733.169
APC	48.0061	33.3145	41.5719	33.0906	35.6734	40.8739	37.4986	62.1254	35.3227	41.0166	47.3887	34.0702	49.1819	41.7826	43.15	42.4772	47.8773	47.3519	33.1041	33.3828	35.0491	36.145	39.7323	29.1079	41.2839	44.2906	42.1953	52.2047	45.9341	43.7624	38.5754	40.6441	39.2296	42.4375	41.6815	43.3435	37.0243	38.3574	37.1688	38.7401	32.6891	35.5118	35.5322	36.1387	35.6158	40.324	35.5693	40.8935	35.0351
APH1B	33.9523	37.7603	35.7846	37.2185	46.4489	28.5709	41.3801	46.5049	33.5911	36.001	27.7973	27.3496	44.5373	42.8144	38.5598	42.7913	30.5175	36.3973	35.8487	43.1176	35.4707	35.7275	34.2059	31.6828	36.0939	41.8819	31.6624	31.395	43.9891	45.4312	42.4571	41.4522	43.3623	48.5178	39.5733	39.3268	38.0769	42.8565	37.4039	33.976	29.3514	35.0789	28.1799	30.3296	31.6978	46.0105	42.6576	19.5232	29.5709
API5	87.381	85.2815	69.4957	81.8422	79.1713	86.7903	61.7841	87.7231	82.639	82.657	88.7103	90.4973	69.0841	78.737	75.3428	78.2785	71.9664	78.034	74.4171	71.0362	65.3676	63.6879	72.1698	61.4742	76.8563	73.577	66.8563	79.9203	77.096	74.9668	72.1904	68.7453	71.5667	73.3127	83.2264	72.6555	73.7608	67.8551	75.7528	69.0409	68.3509	66.8146	57.0804	63.2953	69.8291	73.1552	80.464	54.9351	82.1085
APLNR	31.0643	29.8638	37.4056	38.2259	22.7375	28.1899	31.4296	46.9441	33.0675	37.1583	28.2748	29.6767	41.9996	34.0281	30.7258	37.4591	43.1181	32.0921	34.0748	34.5994	37.4749	23.9322	30.0763	39.2037	33.2717	31.2887	29.9411	41.8078	47.5121	46.0438	37.4832	41.5213	37.5569	49.2314	50.158	35.3181	32.9756	35.1686	32.4672	31.812	24.0804	25.5617	19.6048	25.6777	38.3486	40.9012	34.5752	30.2969	23.9918
APOA1	28.849	29.8134	24.6635	46.991	37.0205	26.6821	35.4222	35.449	24.9265	32.9862	26.4347	32.2998	38.4434	36.4091	36.8086	37.8066	33.0981	36.607	35.6788	24.1575	26.8011	25.2161	28.0581	25.6967	29.5942	36.3738	32.7046	33.9819	44.03	41.0239	42.4368	37.823	46.3263	41.8528	36.5704	31.0163	35.6172	37.423	35.2022	33.1108	27.2762	23.4816	19.4445	29.3355	16.2879	39.341	40.4463	43.6705	29.8361
APOA2	39.4665	29.5892	30.2925	36.352	41.0604	34.8981	34.1538	34.1647	33.1847	41.9418	41.509	50.8845	30.4638	35.0861	30.2528	36.2084	35.7462	36.4131	33.2831	17.3543	29.4474	24.7835	27.6739	28.662	32.3826	35.4038	26.922	35.2559	42.2957	45.8758	44.6955	43.2817	45.4343	43.6137	39.3789	34.268	32.49	35.6023	33.5903	29.4577	23.1294	19.4006	19.8327	26.6002	23.7772	34.3252	43.9485	47.6093	24.9546
APOA4	35.4623	27.8325	31.993	39.6661	29.5932	24.6445	39.2241	26.3881	28.7711	34.5187	26.6939	30.2134	39.3684	37.4557	38.6156	40.3652	30.0656	32.9718	30.9155	13.8177	27.2154	27.4334	31.5247	27.6909	35.735	33.2507	18.8732	31.7987	42.3322	44.8861	37.6975	41.0238	42.1893	40.2388	40.4848	35.3509	35.3475	35.9881	36.9666	29.6937	22.4828	21.5941	20.6248	31.7456	27.234	36.2604	39.3488	46.3719	25.7588
APOB	30.0944	34.6718	27.3768	36.0886	27.0898	24.2067	32.9646	33.2616	17.4743	28.891	25.3034	26.5464	42.2258	39.9918	38.1482	44.625	32.3402	41.4195	35.5695	39.2142	33.7996	25.9263	29.7518	28.4183	33.8493	36.1404	39.7243	34.8428	40.6675	41.6849	40.1379	35.1407	41.4555	42.5898	38.9799	39.8971	39.4614	39.9642	37.9034	36.3804	29.6098	27.6816	28.1998	28.3126	23.8418	43.8277	43.0286	38.5112	28.6137
APOC2	38.5042	33.6743	50.3479	44.27	73.8293	34.8678	46.2365	42.6466	71.5468	65.7377	56.3141	43.0651	42.6126	44.3534	36.8142	45.7352	41.4219	47.6544	44.7774	34.6123	33.2523	31.5677	35.212	30.2801	43.2045	42.1784	54.7179	52.8574	44.9096	46.8948	49.9046	45.5435	45.9878	57.0735	58.614	54.8755	46.6193	47.585	40.97	40.7997	29.7894	26.3117	35.2152	35.4071	36.63	51.6149	48.1698	34.8021	32.5254
APOC3	44.2259	42.115	43.577	49.8752	62.9485	44.1902	51.0436	57.9806	60.318	52.0288	38.2993	60.705	47.2669	49.5479	44.4111	47.8052	46.6117	47.8296	43.761	28.4636	35.0714	27.0455	33.1782	32.6464	44.4276	47.2278	45.5638	39.1689	64.7464	59.2591	59.6641	56.5959	62.6165	63.2437	52.4355	51.3225	42.1682	47.5647	46.4222	42.0609	28.7353	29.6126	26.2035	28.9778	32.4549	48.0665	56.3699	48.1729	36.585
APOE	29.6834	16.6747	24.3053	36.1103	14.1118	16.2876	32.7463	17.7062	15.0819	24.7358	18.7241	18.0999	32.0909	30.96	28.5144	37.754	29.0752	35.3455	30.196	27.6559	26.9037	22.6175	36.3544	22.106	28.2153	26.4901	17.4623	28.0314	30.4733	33.7699	33.7063	29.8435	36.2991	39.7912	38.0872	27.8859	33.8455	37.7715	31.031	31.9628	27.2301	26.3209	25.1152	26.6437	27.3966	32.0322	34.7797	26.0463	25.9282
APOL6	54.4453	31.5934	56.8334	47.8159	35.8341	32.2829	32.4373	35.577	51.2441	40.2795	34.4531	46.2199	73.2964	63.641	80.0987	56.0859	68.3676	45.6726	75.5533	78.2064	45.9692	50.1797	54.5736	72.9935	78.0233	75.4635	77.5034	63.8556	55.9999	56.3783	63.5961	60.1665	57.7992	58.3227	64.0139	88.8301	84.4972	76.9192	68.559	84.3357	88.1297	59.8761	65.7146	86.4215	71.6356	61.804	60.6174	73.6571	50.9352
APOM	43.9816	34.8763	28.9115	38.2259	51.5799	43.1955	40.6133	41.9734	29.1869	37.5641	23.1427	26.7103	41.1812	37.0182	34.492	34.6673	33.4198	35.5636	33.5976	24.8205	33.1395	26.5606	28.7869	25.0222	31.2917	32.1647	27.6677	35.1172	42.0562	33.7502	45.6959	39.6096	42.3487	51.7204	32.1753	34.3211	35.7915	37.9481	33.5016	33.5224	25.6858	28.4145	24.0656	27.1003	31.4808	32.3476	36.4338	45.2923	26.7234
APP	56.2959	48.9041	124.105	66.2048	52.5452	45.2269	40.9632	46.4883	37.5907	46.0006	36.6788	39.0152	60.8836	56.2421	65.1576	62.8188	90.6666	62.0284	88.1115	129.917	89.1903	107.668	109.452	165.756	69.5024	73.274	90.841	52.9365	48.6651	59.017	54.4	58.4392	47.1749	51.7019	51.9746	66.8011	65.477	58.9974	54.2385	72.1396	81.7078	84.0654	90.3753	99.4818	94.7215	85.9666	73.4063	129.042	300.989
AQP9	35.2186	25.3498	26.1521	29.0763	31.459	19.651	23.5405	31.0345	20.2695	26.3463	28.3893	22.2825	27.2748	30.5195	26.3786	36.1818	21.0865	26.4052	30.9184	19.669	23.3823	18.126	19.443	18.9013	25.8814	29.5726	27.6506	20.5119	30.3836	35.8385	32.9689	32.8136	34.0742	31.7559	33.7544	31.6676	30.1712	30.8661	33.3948	25.8813	20.6105	19.1057	23.9632	17.1354	21.2992	25.65	34.5701	24.6366	24.9753
AR	28.9174	37.3912	25.7891	29.1813	30.8986	20.4221	28.3146	28.6805	20.9041	23.0076	15.9654	25.3877	30.488	28.1507	31.0254	31.8648	33.4198	32.2278	27.3885	22.4668	26.7564	23.3861	21.7686	23.3271	30.8941	33.3117	28.9126	38.1738	35.4532	24.2557	35.0201	30.6924	30.9438	34.9139	33.9317	29.2769	29.4968	31.3615	29.6824	27.2819	21.558	22.3873	21.1535	21.03	25.0708	31.2075	36.1152	44.964	26.4327
AREG	24.0574	20.9096	24.7131	23.4833	37.8204	21.4653	24.224	22.7595	26.965	24.7758	16.9109	26.3972	28.5205	29.0822	23.4548	31.9742	29.379	36.3522	26.2811	17.1513	23.7674	21.5557	26.5412	27.1681	30.2803	26.9287	25.2739	27.5413	35.6709	24.4463	32.029	35.7817	30.079	37.7648	39.721	32.9911	30.1295	30.4778	28.8266	25.34	19.0575	21.2878	21.5904	21.0282	20.957	30.073	27.2169	29.5916	20.619
ARG1	38.0367	24.2544	27.0801	38.0111	32.4402	28.7318	35.5298	33.4496	30.7074	36.3592	22.3141	26.9152	37.1776	37.1139	36.4675	38.4383	38.4331	34.5894	28.5543	24.0795	25.5317	20.7721	22.7145	25.649	33.0869	34.264	29.3035	46.7351	45.6277	38.8847	43.2563	39.0698	42.7242	44.1189	41.832	38.1131	35.5662	36.4924	34.0718	34.1568	23.6025	22.7841	24.3945	24.9527	22.2534	38.2569	33.9895	45.0378	25.6905
ARG2	40.505	30.2007	30.4716	23.8096	30.0516	24.6917	21.9154	37.4109	34.9867	28.6167	38.7288	26.1003	37.7907	38.0329	32.4442	38.2114	37.0737	31.6523	39.8036	31.4508	28.3958	19.402	24.041	23.8246	35.379	34.673	29.5937	33.1999	37.3127	34.2429	40.8406	37.4486	38.8756	38.4362	36.443	27.9027	35.9172	36.2934	38.0921	32.914	23.6429	22.2113	21.6454	30.4884	26.5359	30.4868	38.2521	32.5082	42.7107
ARID1A	82.9701	87.9457	76.2163	62.3614	65.7369	97.2855	83.7287	78.1844	88.298	74.5515	78.0927	94.8513	66.013	74.9029	70.6376	77.0506	53.2803	64.3255	64.8069	83.15	86.2729	88.6328	90.4091	72.7171	69.2775	75.8104	72.8922	57.2937	55.5299	59.4553	63.7073	62.115	61.0528	56.52	58.3665	57.4804	63.0677	63.5039	67.0146	66.6046	76.0026	73.5711	71.1321	66.2948	77.1301	50.8955	57.5517	57.2059	82.6743
ARID1B	74.7811	72.0299	64.8315	64.8585	64.6678	85.5661	72.7534	53.7697	67.3832	68.1907	101.298	48.097	66.3906	76.4939	68.684	76.1033	52.8605	65.1961	77.8823	60.768	65.0486	80.3094	72.1915	54.4799	57.6935	52.5259	39.0584	33.8746	40.4241	41.6808	49.4615	51.7794	45.679	38.7535	41.4572	42.2585	64.0718	60.9797	59.1349	61.4619	53.1848	56.2325	57.8775	47.9333	60.8997	46.9283	50.8708	28.8446	48.3413
ARID2	59.7374	49.2916	53.2104	68.4541	49.6596	59.1492	55.0528	34.0904	50.6091	50.7535	44.0558	41.4286	49.1404	53.7394	52.9916	51.3729	47.3679	47.9429	51.8784	44.609	49.8331	52.5476	48.1936	46.1988	53.8307	59.9826	59.1816	61.9214	60.2481	61.8935	48.689	55.5847	57.2223	46.7302	53.6845	58.4594	50.3528	51.6733	46.6085	45.9244	49.7764	55.2782	49.314	50.7933	53.4547	48.0731	51.4117	55.1084	49.6805
ARMH3	52.7164	52.6031	48.6129	56.6524	47.852	44.2915	44.6063	54.5428	56.6824	47.4654	39.9415	61.0889	50.5287	53.902	53.4409	57.6179	61.9234	56.6172	55.7943	48.3461	52.5692	50.1904	51.7843	39.3912	51.9611	47.1981	67.157	43.2753	50.1268	53.4985	50.3047	50.5225	50.059	50.2435	48.9689	45.7901	48.06	50.0975	52.8169	48.5276	46.035	49.8166	51.1025	46.3963	44.1585	50.6775	52.153	50.3774	46.048
ARNT	50.6935	43.6919	36.9548	53.7564	47.4572	36.2652	45.6796	53.2827	44.262	41.2532	29.1303	48.3466	40.0566	43.5599	39.9422	39.8323	35.7097	38.4085	52.6788	36.4656	42.1266	38.3827	39.9264	39.684	44.5109	43.2671	38.6158	49.9261	45.0889	49.7613	48.9122	48.5821	44.0174	48.2916	43.0571	39.2463	40.1601	41.1076	40.6551	37.5916	35.2353	34.0571	38.2873	33.5813	37.3706	39.0619	36.4471	49.3957	31.9783
ARNT2	36.4533	36.142	31.7611	38.7426	49.8591	46.1788	37.2607	41.6537	35.9891	36.9738	42.546	29.0579	47.6919	41.0504	34.5329	43.2668	32.3402	33.4712	41.1858	26.6308	32.6654	27.0788	26.8743	25.4008	38.5578	43.7263	36.5042	37.5122	50.5192	40.1953	45.656	52.5725	40.3529	48.7858	51.9242	36.6681	36.4606	35.8062	36.9271	33.7889	22.9074	22.9984	21.7077	29.6717	28.4154	38.5881	37.4605	60.5939	36.9349
ASCL1	38.148	28.8497	36.4201	29.5867	32.093	25.1693	31.3003	27.2002	33.3477	28.8731	29.2193	29.1628	39.9131	34.4126	31.6844	36.708	44.2852	33.3621	35.4132	27.1829	27.9353	26.2818	32.4428	25.25	40.2015	40.4135	38.1703	44.3796	47.5012	48.5163	48.05	43.2612	36.6176	52.2611	47.8829	40.3137	33.2623	35.5037	36.7079	36.8149	21.739	24.5207	28.635	28.3243	25.5164	39.5633	35.5379	24.6366	31.0705
ASL	49.8161	33.1773	45.6622	42.7528	50.8328	47.7167	44.9111	59.7755	54.3696	51.8792	52.1913	52.0677	48.1532	47.4083	46.514	50.0194	57.8963	42.7066	42.501	48.8037	42.493	39.1495	52.3746	43.5881	42.4363	43.9934	58.1822	46.7512	51.0121	51.2106	53.4233	48.5653	51.3883	61.3912	49.2575	43.0219	47.518	45.9059	49.6842	44.7687	39.166	43.4842	42.5916	45.4312	41.1364	50.8358	41.2853	39.0463	54.7423
ASNS	57.3329	55.4583	47.2396	56.4127	72.132	58.9438	52.5644	67.132	65.8156	68.4869	65.624	70.9308	64.842	69.7893	64.0643	69.1098	66.3921	64.3615	58.8048	40.2789	50.1279	58.593	56.8784	50.3085	58.3398	64.1447	61.8505	64.2704	69.6014	71.4191	70.6566	61.5447	71.0426	70.8051	68.1592	66.9524	63.7044	60.4694	66.6788	58.8501	47.5173	46.4439	44.7905	50.3078	47.7831	67.7393	70.2377	49.5998	58.661
ASPA	33.0695	35.7777	30.0188	38.0111	27.0213	25.9149	29.9915	33.5236	29.9132	29.1383	26.584	26.4509	42.3212	43.1278	35.7536	39.2881	38.2512	35.6758	38.0045	24.8476	26.748	26.8433	28.4597	30.226	35.8728	30.9229	29.3035	40.1272	40.4236	38.756	40.9585	32.1783	41.5965	33.2582	42.4421	31.2458	37.8443	36.3805	40.3622	34.4138	26.5509	24.9355	28.1959	27.8235	31.3531	34.1209	42.8755	56.9494	23.4079
ASPG	34.661	27.2124	28.6183	44.189	37.5123	23.1945	37.4498	39.6265	42.0819	35.8965	27.2177	19.923	30.3417	34.1424	33.1469	35.2507	30.5661	36.6711	29.4277	23.5687	25.9691	22.4951	23.5928	28.3086	25.7089	27.1521	22.5617	41.1692	38.2337	45.6938	37.1491	35.87	35.8489	38.0662	37.9363	43.0815	34.1544	36.7946	33.4871	29.9235	23.7259	20.5377	22.7652	24.708	22.8926	30.8269	36.4457	43.5828	25.8167
ASXL1	28.7374	62.8649	32.7839	76.0285	35.4445	56.6209	37.5724	76.2935	61.6394	31.2453	58.4215	46.2068	42.6712	41.7285	42.8967	41.6788	61.6386	48.332	40.0859	41.8752	41.6855	34.81	54.2729	34.2618	36.2754	42.6672	30.3005	31.257	49.7273	38.5942	48.8354	46.3956	39.5854	41.4617	52.2337	48.8649	39.0354	49.8376	45.0755	31.2013	33.3903	41.4635	24.7135	28.302	39.1435	30.6286	39.7692	50.1684	31.3626
ATF1	44.5748	46.0059	45.3535	62.0662	54.5875	46.022	35.5298	46.5413	47.1351	46.7684	39.267	55.2355	45.0642	48.5119	50.1959	50.3983	39.8738	40.374	45.1086	45.4916	49.032	43.7095	36.9922	36.0277	47.5895	52.571	42.3476	44.6447	55.9607	47.5884	49.6924	43.5602	42.3667	40.6916	48.5842	47.4544	44.5667	43.7889	48.5112	43.7334	40.1654	37.1819	33.0459	35.3861	39.2829	40.7978	49.7541	41.2287	45.0487
ATF2	48.8884	57.3976	45.2159	50.1846	45.4803	49.4686	51.6537	46.189	42.9183	47.6681	47.8829	42.4162	48.8488	51.2384	47.884	47.8503	41.6445	61.8051	46.739	58.4488	56.0969	49.6181	47.439	43.886	52.1808	53.1301	53.2008	38.2614	47.4962	44.0519	50.2484	48.6599	47.7725	40.0742	50.7225	45.5641	46.4487	45.325	48.9743	46.3613	47.4233	44.6464	49.8625	46.0077	41.992	47.503	45.7613	37.3421	59.4432
ATF3	48.4756	25.4998	40.0204	32.355	44.1044	24.6894	46.7462	33.6403	39.2293	38.2863	29.5938	40.8115	38.8278	43.6517	34.0716	40.7741	43.5805	48.1773	39.615	24.884	28.0136	28.2115	37.8836	36.2939	35.1306	31.0606	29.835	40.9412	46.0247	39.1453	46.9665	41.9611	41.2478	45.6641	37.5042	41.9518	42.5056	37.9091	42.7682	36.199	31.519	27.6654	32.4832	32.9512	27.9704	33.2001	44.9899	28.2088	68.3337
ATG10	36.3594	22.148	27.9329	26.0093	36.5972	32.1382	44.0371	40.7202	42.2367	31.1439	23.8673	34.2978	33.9176	41.1478	36.3049	40.1303	26.4165	46.1977	37.6534	21.3225	28.6259	24.6435	26.3611	24.3969	37.086	37.3556	27.3408	36.2082	45.0059	38.0005	43.3114	45.328	43.857	43.8048	46.7603	34.361	36.4083	38.7959	41.3811	31.7151	27.1826	23.611	16.8282	23.836	30.2742	35.085	41.4697	47.1684	28.0038
ATG12	35.1945	34.9249	35.837	51.6416	33.8691	33.8804	40.4528	32.3232	32.7059	40.3294	39.5536	40.9142	48.5281	44.4428	43.1689	47.2845	37.3164	50.6549	41.7245	27.4039	35.0164	37.5782	37.694	36.4594	37.0154	37.63	36.7707	45.5474	45.497	36.1498	40.134	41.2001	37.123	46.8543	47.8501	34.6793	40.5874	40.3831	46.6301	36.5736	29.0688	30.8932	30.3951	34.8633	29.0678	43.6671	44.1587	27.7099	29.6785
ATG16L1	51.2592	63.4991	50.3379	57.3108	50.4781	52.4976	57.8776	48.8608	53.1315	60.7546	65.2743	49.6498	54.0232	52.1478	53.0357	50.8521	50.2921	41.4715	44.7713	37.2563	51.1262	59.1371	51.6902	49.998	50.2988	57.0766	47.2575	46.7596	57.526	58.0997	54.9536	48.2019	50.3225	52.2844	54.145	62.9965	48.2006	54.7804	58.8486	53.0536	52.9868	53.3714	51.2034	55.3065	65.9299	58.2377	52.046	54.4017	49.6693
ATG5	47.4586	47.1822	44.0852	55.4014	59.7306	43.5278	41.8708	57.2112	39.729	46.5561	46.8577	37.122	51.1626	51.6379	52.1159	47.861	46.8256	48.116	43.6599	41.5922	46.1083	44.8962	51.7618	43.0377	46.9365	47.9838	41.243	50.1096	49.6869	47.585	54.2987	52.0813	43.9432	46.4701	50.5407	49.165	47.7044	46.2847	49.4105	44.7908	44.5356	47.3037	41.3825	41.6461	41.6056	48.8573	50.5767	60.5399	38.4834
ATG7	57.4924	56.0187	56.7341	56.4164	65.3152	48.5216	67.7281	66.0412	51.4139	54.1924	64.9838	48.5574	70.6782	60.1082	61.2719	56.6365	64.194	53.581	57.5342	61.7182	52.0569	61.8613	57.2111	53.1289	57.8804	46.2169	59.6771	61.765	59.777	63.6015	66.5875	68.1509	59.8696	63.9555	55.2599	59.2005	58.6524	60.6474	62.7679	56.0421	53.9034	54.1497	58.1324	55.1048	56.8536	60.1504	67.2381	77.7169	46.7137
ATM	91.4126	94.0628	83.7605	98.8747	103.465	87.5067	79.9452	90.4106	87.2355	80.9916	78.2172	85.5638	110.655	105.894	109.296	101.572	79.2532	94.639	94.635	100.177	108.696	146.314	122.697	95.5195	117.255	155.635	99.3515	93.2282	94.7397	102.39	112.598	102.376	88.2343	69.3153	74.2284	96.7724	100.621	110.544	99.7702	104.434	116.821	129.896	131.778	116.876	134.306	95.4133	93.6761	61.6347	35.1386
ATOX1	77.7787	117.701	90.4134	67.2875	139.195	166.598	85.0748	76.2218	133.912	138.241	195.974	140.33	62.628	62.5123	69.0883	61.7589	80.2292	56.5141	63.3461	111.945	81.1833	66.2264	105.146	98.8404	94.193	81.5674	101.914	66.2815	60.2009	78.9579	62.4592	80.9924	62.1649	68.1168	83.2502	98.8212	73.9858	80.9855	76.731	79.9126	109.103	77.5351	72.1243	98.4085	90.4805	68.5578	73.3947	83.0611	66.7923
ATP11C	51.4522	31.2268	41.1746	39.7912	36.4331	28.7044	35.7329	31.889	29.0737	24.9048	15.5937	29.4507	41.0811	39.3021	34.6865	41.3895	33.5962	39.2671	38.2011	35.6769	43.6757	37.9288	45.0075	33.2748	40.7483	41.6015	34.9812	44.8465	35.0164	34.6539	31.4275	35.9092	30.9438	31.033	32.6387	31.9392	37.044	37.8491	39.6862	38.8932	38.4213	37.2657	33.9697	38.6882	36.0401	38.6228	41.4123	44.7114	34.8925
ATP2A2	71.7844	84.5946	76.4454	59.0546	42.8556	77.0878	65.4514	55.4335	75.6915	67.2563	85.1678	89.7208	64.4638	62.2356	63.1125	59.7379	60.3483	58.9474	66.1635	86.6902	79.7794	80.7208	70.4415	82.3394	67.3859	74.2423	75.7723	67.672	68.2871	61.7049	58.99	58.4097	57.8124	70.252	62.3696	69.2139	65.508	63.4067	64.7593	74.5641	86.5564	78.232	90.0113	73.9669	72.0472	67.7528	74.2929	74.4493	203.184
ATP5F1D	125.277	139.958	104.763	79.8073	118.747	168.369	114.352	104.842	178.912	161.224	188.845	184.454	74.968	85.0914	88.805	87.3067	73.6484	66.6785	88.8431	89.8697	94.2362	109.408	110.712	93.548	103.658	100.443	90.5874	65.79	75.3098	91.95	79.5243	91.0493	80.0667	75.0109	81.8056	109.984	85.5577	77.335	72.9725	88.161	93.9205	97.9149	98.2631	73.8896	81.8988	76.8322	72.6804	54.2924	145.514
ATP5ME	125.997	160.406	124.535	126.01	137.514	190.946	137.3	137.909	161.902	214.125	225.61	193.508	97.295	104.417	105.093	91.7296	99.4282	99.1528	114.96	142.689	115.129	120.631	148.081	127.405	114.866	105.413	98.0595	88.9826	88.251	107.158	95.4161	104.742	92.5656	80.7613	90.9975	110.31	104.559	98.4903	84.4515	110.28	122.978	121.144	111.132	119.107	124.177	94.9375	103.229	102.238	211.351
ATR	38.245	36.9116	38.0003	42.91	53.7582	36.2717	46.9117	37.5126	56.7988	41.271	34.628	42.5721	44.7148	44.917	42.9833	43.72	38.704	41.014	42.7784	35.5781	47.3994	49.793	43.4124	52.0888	44.2593	43.1953	26.6606	47.5912	42.5966	49.1935	43.2756	45.443	45.383	39.6784	46.0386	46.3802	41.4663	41.9416	40.2063	41.0727	42.3678	38.9848	43.1621	44.1728	39.2778	39.6935	38.0432	25.1107	51.34
ATRX	66.7605	59.7468	53.9033	66.3984	63.1519	69.3626	57.5614	62.7272	64.105	53.9442	66.2675	58.7017	71.2353	73.128	69.2843	69.9625	70.8235	65.4655	63.4346	68.321	68.6294	84.3681	73.3287	59.0495	65.9094	67.4152	57.6481	66.0567	48.0506	60.1438	54.245	59.1748	63.0132	50.4859	58.9952	63.2616	64.4808	65.1398	57.8937	60.6681	66.0271	70.9214	71.9589	61.2124	76.7195	63.3167	63.7357	75.7612	71.7254
AURKA	47.8445	87.042	44.7413	67.7829	49.9043	57.7444	49.9761	47.4714	56.9894	60.3634	63.1819	56.377	43.1353	43.9292	44.4837	48.6641	38.3893	53.0458	43.4369	32.2632	39.6527	33.0208	35.5556	31.5472	41.9418	46.6002	32.2261	40.2519	45.0881	52.2763	45.8337	46.7985	41.8225	55.6322	45.2344	42.3481	44.7312	46.5377	46.5819	45.6978	37.5862	35.5207	32.4712	33.2306	30.7573	48.767	42.9817	49.1182	55.8426
AURKB	57.669	113.34	59.2724	50.355	61.0922	144.309	73.0023	79.6093	117.872	101.921	116.614	119.701	41.1418	38.7741	42.1927	40.991	41.2936	38.6488	39.6384	28.2942	62.0966	32.105	46.4086	31.6366	45.8501	43.4017	35.7431	44.3815	45.4134	45.7632	50.0414	45.5759	47.4206	49.7076	44.4395	44.8107	39.9705	41.6591	36.6972	42.4624	40.8497	36.9749	28.6707	38.2599	33.0292	40.9798	38.9934	30.27	70.2629
AXIN1	54.6155	56.8098	50.5705	41.9056	46.815	44.5637	53.6897	48.9928	47.0082	47.0361	47.1225	60.6666	49.3548	52.6315	49.8291	57.0664	48.1994	39.897	52.4513	47.4372	50.0494	50.4083	44.2211	41.506	54.6767	50.3405	40.8061	60.2689	53.0681	48.8757	42.6258	51.9441	53.8955	44.719	47.2803	47.4178	50.7823	50.7604	49.1994	46.0387	44.5007	51.4822	46.3957	42.5232	48.9303	48.3663	55.4547	45.9216	64.2418
AXIN2	22.5794	33.0868	42.4263	81.4591	38.6667	44.2351	37.5724	80.1082	46.2296	55.9811	51.9302	37.8056	37.93	36.713	36.336	34.3743	39.6248	32.2213	36.5489	53.5072	28.8592	31.329	25.7082	24.9177	37.4456	52.826	49.2384	45.4647	58.3755	60.3034	57.4898	42.1778	62.2057	69.5965	58.0375	33.9339	34.8605	34.8537	40.0671	32.4494	25.5338	30.4066	26.4788	39.8324	23.4861	36.1974	41.5367	71.6691	30.95
AXL	39.5777	32.2662	37.0241	24.8741	29.2464	30.2128	34.8987	41.435	29.0069	37.7359	29.066	32.6165	36.77	40.6185	34.2804	35.6979	38.0772	41.0675	38.7544	44.9592	33.0039	37.3661	32.2891	36.7245	33.8736	36.8555	27.5561	43.3821	40.0059	41.8761	38.7892	37.4289	41.0662	43.9452	40.8287	34.6364	41.6133	35.7824	35.3982	38.0534	31.565	32.2955	37.5822	37.5182	36.7064	49.4283	41.6876	43.6705	36.2694
B2M	1532.77	1122.04	1678.4	906.918	1305.39	1010.31	1102.76	884.493	1343.19	1003.77	1611.83	1450.06	1560.61	1703.87	2016.94	1576.9	1576.07	1257.21	1876.51	3108.15	2123.42	2380.16	2630.56	3211.91	2458.95	2202.69	2527.59	1273.61	911.567	1503.52	1194.51	1583.67	1145.51	907.691	1513.44	2552.47	2023.78	1826.62	1699.38	2273.75	4030.07	3441.06	3239.2	3659.16	3673.6	1735.05	1440.66	1510.78	717.837
BAD	40.084	44.23	51.0127	30.0642	39.127	46.958	45.3952	42.4854	35.6228	39.6779	31.2842	42.4452	36.8495	36.4489	34.3362	35.222	35.3814	36.4321	34.2083	33.2098	34.9845	30.4989	36.1743	36.7523	43.5437	40.8446	44.0044	46.8932	41.8256	39.25	44.2282	41.8856	43.5258	44.2241	39.6346	42.9683	42.0221	40.501	36.6564	37.1565	30.1794	32.7053	32.3706	39.0342	34.3777	38.3903	38.4039	42.9171	59.9841
BAG1	36.4636	32.8872	31.9328	29.2073	27.1657	33.1625	46.7399	37.1912	35.5091	35.3596	23.8673	24.6934	40.6459	39.4749	37.4428	41.7928	46.9079	41.6962	37.3259	33.2784	29.2521	26.5603	30.2506	24.5208	38.8886	36.586	30.0356	41.0032	45.0016	32.8772	46.3199	40.9645	44.3411	49.459	43.3673	33.3736	37.0953	36.0691	39.3569	33.8712	25.5584	24.3484	30.6283	31.9022	24.8822	37.9227	41.083	39.7525	29.1581
BAGE	166.379	134.341	143.115	187.424	146.418	137.567	163.938	175.136	139.88	171.42	176.983	138.723	224.308	208.512	187.998	201.089	104.137	252.072	165.518	83.1663	101.278	115.777	88.8229	86.9879	155.509	173.622	148.071	229.102	180.453	223.464	202.852	164.066	203.416	199.761	164.988	167.831	163.709	176.753	205.306	159.682	87.8995	91.9785	88.731	88.9828	97.0524	263.932	249.042	227.277	110.097
BAIAP3	32.9807	29.4049	38.1603	37.9348	41.9139	33.3142	40.6431	57.9111	35.1443	34.3974	23.8673	32.3801	39.8665	59.482	41.2237	67.2052	34.661	57.7409	46.9635	26.8797	34.6711	44.0872	26.8396	33.8022	34.7936	33.9523	38.6917	42.2891	47.8212	46.492	49.5363	48.5499	44.9813	40.8137	42.8668	35.3902	48.7499	40.3402	41.318	33.584	28.8576	31.3071	30.3813	32.997	29.1694	39.9532	38.1781	29.8818	30.4209
BAMBI	44.0883	32.8177	34.1399	31.725	51.5127	35.2899	43.5487	34.4236	38.2923	43.095	29.066	48.4097	46.6703	37.8332	35.8796	40.1227	25.3275	50.6794	30.6656	22.5937	34.4244	31.0446	23.614	23.8854	39.3426	40.638	28.9126	52.1431	47.1715	44.2943	44.0011	46.6229	46.8824	48.9484	43.5856	40.2918	35.9964	39.7989	41.137	33.4413	24.7685	26.5188	12.9878	25.4037	25.6284	34.9163	40.4348	36.5634	29.9155
BAP1	56.2814	71.4416	57.3121	61.2796	60.5381	66.4019	50.4424	50.314	52.4519	57.7128	61.9548	55.7518	50.9752	51.1215	50.5835	49.695	39.3492	55.7138	49.1118	51.0344	56.003	51.2178	56.3096	48.5374	54.5573	60.3123	54.2854	46.6234	47.6891	49.272	49.0122	51.2633	48.8355	44.2778	57.5714	46.8581	48.3881	45.7284	46.7281	47.7897	52.9952	49.7702	50.101	45.2118	54.3259	51.6214	47.2808	35.5999	93.6415
BATF	50.1463	53.434	40.7542	35.5278	57.2749	62.5134	87.6689	59.1281	54.0391	63.417	72.2173	56.474	56.5942	51.6598	61.1197	48.7345	66.0413	51.9868	54.8655	58.0643	51.1975	48.1374	55.0266	38.7461	80.8335	84.3544	70.4164	58.5317	69.4454	68.4465	75.9622	75.3534	78.9091	64.8848	76.1069	105.589	61.1596	70.8041	64.4555	66.4304	97.2779	78.8062	72.091	65.4066	61.3957	77.889	78.0005	66.8078	41.4688
BATF3	28.2825	32.4686	35.5379	29.5273	35.887	29.8401	34.9123	37.1296	36.9151	34.1514	52.6167	25.5958	43.4703	39.7147	39.4031	39.1094	40.8357	39.0328	35.8512	29.2982	27.3231	26.2907	28.041	28.7506	39.9773	43.7594	28.9126	42.9935	45.6664	47.2631	46.3037	39.2102	47.264	57.5416	53.2469	43.7353	38.1508	45.159	42.8519	36.2938	34.2503	28.1401	36.9214	28.47	25.7719	42.505	47.0921	43.3154	27.8642
BAX	97.6174	131.544	91.0242	60.0006	96.9639	144.089	111.164	95.0679	137.217	131.936	177.976	139.73	64.438	65.5055	74.684	69.4465	56.5456	60.2464	71.946	110.124	127.149	150.612	129.53	103.347	89.4976	93.2233	84.6194	68.1105	67.8065	88.8544	76.6742	90.3152	85.866	70.1222	86.7571	97.2981	69.1051	73.1607	69.3447	72.1031	108.711	124.032	108.726	108.49	119.936	66.3273	67.4645	62.8209	111.956
BBC3	42.2921	43.5516	40.8834	33.4151	34.5904	34.8894	49.8165	38.2076	38.9246	41.3364	30.3925	35.2444	38.1442	39.5097	42.4732	39.0531	41.7635	45.6563	41.0294	31.2533	31.3899	33.3085	41.7046	35.4877	42.7866	41.5864	32.7111	42.1801	41.6896	56.2998	48.7358	50.7658	55.9528	47.5786	46.1584	42.0611	39.4504	42.9039	39.694	37.552	32.1374	32.3914	33.6551	33.3459	38.5069	41.2408	38.2277	33.6094	42.6729
BBS1	35.2981	37.0853	39.65	31.725	34.9998	32.1045	43.9376	44.4244	38.9468	39.4661	40.8749	49.1771	42.9157	42.4406	37.9885	46.6596	43.5571	49.7095	35.37	30.0863	37.7622	31.679	29.6213	31.3454	39.5605	42.7891	31.3549	39.1734	44.9022	43.3404	45.0996	47.6646	43.5239	45.6434	45.6295	41.0565	38.6435	39.1119	42.7542	37.0843	25.7655	27.5807	23.8991	37.0054	36.9861	37.9201	37.6917	34.3251	38.6986
BCAT1	53.239	48.3343	38.293	54.941	51.3042	55.6841	49.1212	47.5301	46.8567	57.9137	54.6355	48.7784	36.5194	36.2567	30.4872	35.4676	29.8211	30.1118	40.5254	34.1574	30.4154	22.7641	49.1937	27.7885	38.02	37.0669	39.215	37.3439	45.5248	42.8951	47.0683	39.2257	47.595	53.6006	45.2042	39.7806	35.5184	33.7146	33.4761	34.1891	31.2669	28.3116	26.5676	27.5376	25.5836	42.518	40.4628	44.3479	31.8744
BCL10	33.2418	41.8193	37.3046	47.1607	33.3616	29.6274	43.7947	23.3429	21.4891	30.494	27.4408	21.606	38.7049	29.9267	28.0643	32.8397	31.7816	32.1097	30.6601	27.2289	31.4713	32.4359	32.2718	31.8371	36.3674	33.421	25.5666	45.9492	35.5621	31.5758	35.4475	32.4634	39.0624	31.3515	34.1141	34.9524	31.7847	32.5398	28.5723	27.4966	26.0488	28.1297	25.9883	30.7093	32.1076	32.0525	29.0896	32.8269	31.3887
BCL2	89.403	58.7763	75.135	83.2471	67.2249	52.6224	70.5202	96.8217	49.9711	67.2725	43.5601	57.1844	116.011	93.326	83.2022	89.1984	75.9617	95.8823	85.4039	66.8548	72.4663	96.0938	71.2078	74.8308	99.6117	100.129	74.7091	76.2772	98.4309	91.9211	82.826	81.8508	84.5225	70.2544	78.5405	105.028	73.7472	85.6132	81.9478	76.7948	76.4205	82.8943	79.1648	77.0672	76.9677	73.4186	65.5104	56.5157	62.5556
BCL2A1	65.84	49.3258	49.1859	50.7079	63.141	48.9242	61.1221	54.9892	55.889	41.4342	94.8729	82.5217	42.1023	45.1841	51.6279	48.2847	30.5934	41.8874	44.0201	35.338	41.5894	40.9388	65.4514	32.5749	39.0274	41.0952	42.8253	43.0966	44.676	50.2984	45.3937	44.1542	53.0811	39.2758	46.4608	39.929	41.7989	43.8179	41.4127	43.3251	41.8286	41.5113	38.1546	42.6085	33.6915	36.7676	45.2173	36.7145	30.6244
BCL2L1	47.8943	64.5032	51.0465	58.9052	60.5265	61.0124	64.7789	74.8607	51.8877	63.4184	75.1452	54.8664	56.9268	56.2075	52.4358	51.5975	70.3241	49.9021	46.9865	57.3263	46.8654	44.4523	48.0256	61.683	56.5016	60.6666	63.3247	49.4592	70.591	66.9265	58.7031	63.2764	58.6379	60.0994	59.4399	52.8238	61.646	57.8481	49.9178	52.8586	62.5389	46.3841	52.5929	56.912	44.1833	60.2163	55.7365	64.3421	109.182
BCL6	79.2434	159.204	79.5245	60.7121	137.383	226.077	121.832	114.035	117.365	146.792	148.738	149.21	44.8122	40.9623	45.7908	47.4116	37.7074	49.6001	43.938	37.2307	90.8219	51.3613	95.5857	46.2708	43.6252	45.5451	39.4103	45.2079	52.8097	41.6354	53.9372	49.8649	55.2449	50.7532	55.3575	59.6665	44.9136	41.4369	41.1334	43.5821	46.9837	50.1136	60.1775	52.2646	37.7916	41.3031	39.2577	37.4964	70.242
BCL6B	31.2615	33.7303	31.0685	42.3377	42.3996	27.0193	38.4381	30.2167	24.7644	28.7937	22.8459	26.5464	35.1024	36.5379	32.5002	39.2582	27.4425	37.9553	34.0691	23.3398	29.7609	21.9247	27.7353	29.0489	33.2401	35.3915	36.8657	39.8772	43.8514	39.4295	38.4551	40.8045	37.0254	42.4161	34.853	33.7988	33.6583	35.6399	34.0553	29.9787	24.7452	21.714	21.1387	26.904	28.3576	39.3393	38.0917	43.9172	29.1725
BCOR	70.0154	89.9497	65.2946	63.5117	48.8495	83.4922	71.9932	61.1487	47.7018	66.209	55.7329	64.0864	56.1951	53.8604	57.4668	54.8526	57.7142	48.7601	56.7726	52.5953	56.3697	65.7288	67.1049	46.8182	57.6212	60.0793	67.8933	54.6827	48.0896	44.1012	49.0795	48.5076	50.3777	47.2912	50.3567	46.6957	53.1928	49.2693	46.9225	51.2688	57.7513	55.533	57.2422	46.5079	55.2561	51.2525	50.1357	55.2796	63.632
BDNF	30.5848	25.7719	29.3495	34.6403	29.3219	24.2877	40.1037	38.8463	35.0571	34.8939	18.5776	18.4846	33.4669	33.2567	33.4965	35.8155	27.2436	35.8053	33.0982	17.3991	25.6174	22.4954	17.2446	20.4497	33.1071	36.2471	24.5839	35.3373	49.6025	45.8353	45.0682	39.9255	45.9158	44.7086	35.6034	38.6845	30.6354	32.4383	36.1686	31.8328	21.4161	20.8406	20.2072	23.0903	24.6334	38.9709	29.67	44.6716	24.6527
BID	38.2405	36.1286	30.539	34.7653	32.5901	30.2505	42.0247	37.4937	33.1981	31.3454	18.0881	31.7425	41.2791	35.9377	32.3257	36.8201	39.3914	35.4535	37.5591	25.5056	30.5999	26.6039	23.1918	31.0828	39.4573	37.341	28.9126	44.3762	40.2438	38.1452	42.6154	42.1423	40.4076	44.5711	42.7493	31.9583	32.2573	37.6303	39.8388	34.0895	29.2327	26.0448	25.7087	30.7772	29.0284	33.1197	36.3608	32.8562	36.8837
BIRC3	90.5633	121.395	79.0039	88.288	88.5029	130.809	123.513	93.587	107.777	104.259	156.944	134.884	110.173	64.7885	99.2065	68.0494	104.041	118.09	96.8769	160.281	145.893	160.28	182.991	102.446	105.132	108.432	80.6373	128.262	73.2886	100.482	79.2694	77.7709	71.9255	79.0428	119.792	161.128	75.8561	119.113	142.865	94.8893	229.124	142.801	121.903	169.985	158.028	69.9322	87.4327	46.3547	36.6034
BIRC5	62.6391	109.161	45.5406	46.1563	51.0033	99.5723	74.9046	72.2774	87.275	86.6877	61.8644	91.7381	34.0339	40.4389	41.4095	38.3412	24.8776	41.5585	40.1067	39.396	57.463	28.1635	39.7824	36.3789	44.0844	43.7698	42.8253	47.4787	47.5986	45.0227	45.6299	50.7845	50.1645	48.6049	52.351	40.2227	41.9076	37.9413	37.4667	41.8634	37.2946	41.6249	26.6873	29.5552	33.4239	36.622	43.0875	39.4292	68.856
BIRC7	27.692	28.0751	26.0164	25.4718	56.9158	40.5421	43.1583	41.262	48.7302	40.9422	44.9729	11.8811	31.8445	35.5688	29.0436	32.4229	38.129	28.8196	35.2913	20.9376	26.0504	23.0904	23.5551	24.7222	26.2573	30.136	25.4078	34.0985	37.6968	52.1825	44.5425	42.8473	34.4855	48.0511	37.4724	22.955	32.0423	31.7555	32.24	30.2637	22.3946	21.1925	23.0836	23.0609	22.3677	38.9569	29.5234	37.9237	23.8134
BLK	167.229	173.778	120.127	124.578	102.007	160.389	113.501	150.278	113.52	125.849	147.374	117.226	125.766	164.544	115.659	172.459	65.9825	153.62	128.102	84.2727	144.19	190.022	182.494	95.9857	58.0344	46.0185	39.7334	49.4363	63.0417	69.6339	58.8303	66.0035	63.3824	57.0787	47.2803	47.0578	80.9281	60.8546	84.7756	67.3478	41.8947	79.0809	73.2868	61.2486	65.9797	48.0137	50.7529	42.8948	28.31
BLM	43.1516	38.5317	34.0163	50.1559	39.8635	48.1391	33.6114	37.1296	42.3707	47.2154	35.4534	42.6663	37.9135	35.8664	33.8419	37.8187	44.3953	30.8641	34.9224	22.5041	38.9004	25.3458	30.9381	29.4409	31.9838	35.7789	22.8913	37.3645	38.7392	35.3065	43.8621	37.7538	40.882	46.74	43.1386	32.2018	34.3233	34.1939	31.2171	32.1296	25.7533	30.0283	31.8602	25.4568	26.0043	35.2846	38.0807	25.761	28.2642
BLNK	106.055	111.197	85.4805	82.6211	72.5263	109.902	80.4539	72.0748	130.364	92.4645	90.2118	117.375	83.2746	85.5387	80.6089	92.8731	70.0503	79.375	91.4979	73.8411	106.579	117.63	134.893	73.55	45.1289	34.5721	38.7517	47.2625	45.7787	41.8924	46.3807	51.6615	45.7465	41.7459	43.6991	30.461	59.0847	51.6999	58.8614	58.2928	40.8207	57.1731	58.7218	42.7297	53.6668	37.3486	39.0694	30.6905	27.4979
BLVRA	52.1447	42.0775	36.6216	34.6206	48.4467	38.2817	44.4487	35.115	46.1009	39.2698	37.553	39.0152	47.7895	39.3865	42.5712	35.4727	48.2298	38.7483	36.5042	47.2424	38.6472	32.373	40.8158	37.661	53.0034	48.2549	42.3165	52.4581	49.3435	46.6031	52.0039	55.6757	46.7608	51.7362	53.7288	61.1241	41.8515	46.5547	43.8546	39.8317	48.6751	37.5168	37.7572	40.4307	49.5298	44.3096	49.4139	54.4637	51.0844
BMI1	43.4469	26.8798	26.7216	40.639	40.2456	37.1153	42.0072	38.1467	34.4575	26.4895	18.3601	39.8506	39.2249	45.783	45.1613	44.7134	43.138	31.5703	39.947	29.8832	41.8701	36.1756	39.9651	36.3235	34.3959	37.7567	34.7136	39.0647	28.8657	39.6355	37.2957	32.1438	32.8529	38.243	44.9556	37.9089	42.722	41.0427	35.3371	41.4931	36.9898	30.7812	36.69	31.1306	34.688	37.4863	32.0112	32.0514	35.0815
BMP2	29.6587	32.0419	29.4312	45.2848	28.471	21.2476	35.5525	43.6353	36.2181	36.9166	21.4283	14.5814	35.4934	38.9212	33.098	32.742	40.3682	29.2075	36.0068	19.9089	35.6692	22.4552	23.6592	20.997	32.5158	36.3709	37.2816	35.3866	49.9838	40.8925	38.3462	38.3435	42.9237	39.0648	38.3971	32.6624	29.8968	32.9699	34.1664	30.0509	20.2793	26.7897	21.556	21.878	23.4648	29.6075	30.3324	24.1229	31.263
BMP4	35.9645	30.0901	30.1205	42.443	39.8218	31.1202	37.1514	37.5655	36.9019	41.2458	31.9307	35.3716	46.9956	38.3514	31.6224	43.6502	39.5265	39.3789	28.9119	28.7942	24.6415	23.4898	24.7809	29.3599	37.0915	42.9801	39.5121	51.6079	42.6889	46.8771	45.9937	48.4571	38.2863	48.6498	42.2582	39.9362	34.2835	37.5999	40.2514	32.488	26.9783	26.091	27.5684	28.4851	26.0072	36.3402	39.4193	38.5112	31.9717
BMP5	38.938	26.3999	31.5662	35.394	44.5289	24.1561	38.0369	39.2736	43.6328	36.056	27.7973	35.2444	41.2872	38.3112	31.4249	35.8719	42.6371	51.2912	33.8382	23.7495	30.979	25.0038	27.7051	25.4115	38.7805	37.3477	36.4344	41.3984	45.0699	37.7642	46.1684	40.1025	41.089	52.6698	44.7646	36.0263	35.7524	36.7118	40.2768	31.3887	24.5142	22.9413	22.3067	26.4809	26.7246	43.0353	37.4933	30.9421	26.5514
BMP6	26.8942	24.4811	38.4113	31.1003	35.9472	32.5498	41.9346	37.0476	36.9632	36.5829	42.8948	37.6182	38.2021	36.8415	34.2822	40.3987	42.173	44.9642	41.0797	25.7557	32.5738	22.2118	21.4437	35.6192	36.3582	37.343	34.9109	40.4976	47.2301	45.6343	46.1174	41.6101	46.6876	45.8107	39.3389	38.9233	37.8192	32.8416	38.1308	33.5895	25.8042	21.1649	24.2564	28.6324	26.4295	34.3981	34.2839	26.7177	26.8167
BMP7	38.5417	30.1664	36.6002	38.5049	32.8334	28.9199	33.3587	33.7238	27.6077	57.0844	39.7771	24.8187	27.4494	33.4768	29.6426	31.3708	18.3569	26.0434	31.7824	29.4791	33.7427	31.5413	28.8009	25.9334	42.708	36.3725	28.3272	29.9012	39.5274	28.6376	44.0179	36.6413	42.5028	40.9487	34.1709	31.2694	32.8295	29.2481	29.7869	30.133	24.6089	24.8659	35.0328	29.0547	25.4121	34.8185	26.2946	37.6482	261.084
BMP8A	35.6153	40.8333	33.8684	35.9063	37.6477	26.1015	44.4706	43.2875	34.7236	35.0991	33.1165	28.9693	40.7915	36.6969	31.7854	35.4999	23.0815	26.6641	32.7665	26.6308	27.3913	23.2871	30.7486	31.7285	36.4215	33.5086	36.6194	41.721	46.7704	44.4665	43.7145	41.5015	41.4951	52.3505	43.5383	34.4492	32.0016	34.9962	30.9931	31.6925	25.5505	23.6217	20.0109	32.0492	25.5556	37.3179	41.0737	33.6094	27.0109
BMPR1B	33.0921	31.5791	30.1884	40.1814	40.1685	29.8569	33.2175	31.1486	35.7276	27.6299	12.2567	18.6562	36.1828	36.5349	31.8001	34.9861	21.95	37.4181	28.0038	23.0795	30.348	22.6083	20.954	21.6988	32.4027	34.2234	40.7411	40.5806	37.7507	34.911	41.9692	36.8063	36.3003	42.6219	39.6861	40.7221	31.8606	34.9946	34.4495	30.228	21.4697	24.7568	19.7745	23.0939	21.3581	39.9838	32.3316	44.3479	27.247
BNIP3	41.0534	36.3955	32.7839	70.5979	41.8889	40.6963	37.5724	53.4054	46.2296	24.7358	32.4564	33.605	42.6712	49.1513	36.336	48.5537	74.8468	70.8869	38.907	16.2848	32.8674	34.81	24.28	23.3603	32.1798	36.5718	56.8135	42.6231	55.1325	43.4185	48.8354	52.3004	52.3093	47.3848	47.8809	40.7207	41.3316	45.2773	56.9705	43.0578	24.8791	23.9567	22.9483	18.868	20.1309	61.2571	44.188	28.6676	36.7273
BNIP3L	49.8399	36.7652	53.9276	60.0913	42.464	44.3377	50.5086	41.9883	46.7799	51.4093	32.6918	51.5077	48.8267	46.5842	41.2152	44.0257	45.1489	40.0001	45.4019	46.9271	44.9677	44.4306	45.3348	48.926	45.6968	48.996	54.4057	56.7973	52.1043	63.6332	48.5724	49.8321	51.0201	56.2417	51.2907	50.1998	44.1924	44.9699	52.0713	42.9181	41.5966	40.6128	34.4011	42.2789	47.2738	54.7656	48.2417	42.0003	72.5748
BRAF	32.838	26.1436	34.8915	29.0895	24.9166	27.0735	34.4362	34.8193	25.1085	29.9504	31.2649	25.5958	37.2146	35.2878	27.7816	34.7152	26.8275	25.6152	30.7475	17.8715	29.5182	25.9336	21.3239	29.625	33.9332	36.1433	30.0356	34.5145	35.0952	33.9756	38.7429	32.3181	41.4018	36.6594	31.9801	29.6238	32.9727	34.658	32.8262	26.2788	23.2719	21.8871	21.9266	26.455	25.1328	38.5858	31.1801	25.5515	31.2308
BRCA1	37.3546	50.9786	30.6478	58.8746	39.3111	49.0246	40.0009	48.5124	44.2348	44.2931	57.6892	49.9439	36.6854	38.6949	35.6646	38.4666	32.4858	36.8139	40.5202	37.7212	32.4223	29.3636	27.0519	23.0572	40.3735	34.9284	28.6924	41.6412	39.5231	42.7468	42.7326	43.9173	40.065	50.0323	44.5926	35.0472	38.1129	37.1657	39.922	33.2234	28.7705	29.5606	24.8862	31.3962	29.7204	34.5839	34.6709	37.7082	37.5438
BRCA2	36.9928	30.2945	27.1488	25.3239	24.597	34.8489	34.9878	33.5878	39.9425	37.0313	27.6411	29.2833	40.6225	37.338	31.3509	34.6283	31.7997	31.8418	31.1718	29.9309	32.4811	25.8843	28.4559	27.4007	32.1372	31.6305	25.3253	32.6303	43.2645	29.1721	41.213	38.1655	36.6765	38.6865	35.9128	33.7655	35.6248	35.7096	33.6799	31.4277	23.6101	24.4494	17.8358	31.1506	27.0236	38.4727	34.6629	38.6071	24.9265
BRD2	120.336	152.039	113.47	129.799	107.163	153.075	95.4895	106.41	110.817	126.654	138.294	127.655	110.763	120.251	122.42	120.015	93.8067	106.383	129.425	135.25	135.878	174.01	145.695	123.523	107.539	104.918	91.9597	81.9557	78.0072	101.055	76.2354	86.2341	82.4955	67.493	83.1644	95.676	109.166	105.769	102.404	118.478	127.532	128.213	129.42	110.512	125.261	88.2546	94.0915	64.6004	102.603
BRD3	53.5468	40.3362	41.369	39.4227	42.1507	38.6899	39.9976	42.5186	34.772	40.8264	41.406	36.0155	49.1148	49.7796	46.9808	48.5435	46.0222	48.4941	51.6768	34.1152	39.6238	41.3319	42.5622	53.2259	46.1536	45.1643	36.7707	56.7382	46.0588	34.7971	47.5901	48.1665	48.9172	53.356	44.6286	43.2861	46.5118	47.5326	44.785	44.4293	40.7681	39.118	34.6191	41.7279	45.6924	41.0577	44.6904	48.2708	37.6172
BRD4	123.131	139.514	106.834	86.5487	111.108	149.237	110.485	108.749	137.95	140.331	154.742	145.93	103.368	108.778	105.471	107.863	95.9285	97.6764	106.759	110.166	112.8	144.129	136.725	108.611	100.434	102.818	118.064	71.8581	78.7813	94.0328	89.5119	94.1717	82.6142	81.6189	90.1405	106.458	92.0955	93.6772	96.3392	96.6895	113.125	118.397	102.49	105.763	108.314	85.484	91.307	69.4643	120.042
BRD7	48.78	42.6241	41.3568	43.4427	42.9344	45.148	44.8756	40.8254	55.5275	44.5304	30.3654	49.1093	59.6447	54.2459	54.4016	55.6172	57.5465	52.368	56.7794	40.1913	50.7223	49.1817	38.4598	43.7335	50.3912	47.2248	31.1788	43.6769	51.9689	41.7516	50.2734	46.4958	54.3113	54.8895	54.7846	46.6403	49.3234	51.8473	54.7416	50.5806	46.591	47.3566	40.8867	46.6061	47.4441	48.2189	50.4964	42.0003	53.0885
BRIP1	31.9036	60.1002	38.989	47.4056	35.8184	43.3432	45.5881	46.0198	41.9994	37.7144	48.0294	35.5739	43.6032	36.8002	32.9194	42.8486	32.6418	32.6285	33.7154	29.3425	35.6261	22.6772	26.8131	28.0807	33.5753	37.71	24.5839	51.2055	37.4328	34.7189	42.0434	35.2309	40.0744	41.1215	38.7004	31.9476	37.0971	36.9922	36.6165	32.0879	24.7907	26.5956	22.5836	27.8177	30.3311	31.843	39.2501	24.8782	33.8349
BST1	24.5533	30.9206	26.5991	26.5632	22.3969	22.6101	33.0255	30.8011	22.2871	22.9441	18.5776	26.5464	33.0846	29.8832	31.0842	34.9421	32.8262	40.4153	27.9503	26.7977	32.3047	22.8854	23.3562	24.0348	25.2228	27.752	29.8179	31.9665	30.4905	29.6043	31.0982	29.8386	33.6636	37.8597	29.3786	31.4269	34.0536	31.9384	28.0489	26.7259	19.8073	23.9507	25.4434	24.2867	25.524	31.0522	32.2756	31.6515	25.8326
BST2	71.8342	81.1732	80.8137	73.9036	59.2189	56.6888	68.1648	49.5904	69.3512	62.0523	95.519	95.5381	61.0753	59.2579	68.8911	63.8445	76.6245	46.535	75.7488	75.2753	60.4109	68.2157	72.2862	81.511	81.7613	65.0116	82.9267	58.6762	53.3212	52.3246	61.3724	59.1628	51.5795	60.0621	68.1144	70.9662	70.1688	69.5941	57.0267	85.8567	81.6192	71.4458	74.0886	80.4294	74.5054	64.2317	57.4288	73.6571	170.624
BTK	90.3851	99.0944	65.5588	72.152	52.0131	63.8652	62.064	64.0679	84.5033	60.8754	65.2743	43.5627	58.7106	66.4235	74	71.734	51.6533	64.1932	83.8379	57.2911	101.504	100.545	125.945	63.5797	44.2104	38.2125	48.6913	38.8356	46.546	39.5526	37.6731	38.2693	40.8731	39.3659	32.4988	36.4138	50.2879	45.3407	49.663	51.3737	39.1894	54.1683	46.1544	40.675	45.3863	41.8301	48.3864	40.5971	29.3124
BTLA	57.4014	43.896	42.095	42.5369	35.6489	34.9724	50.9807	44.7104	34.0579	39.2487	36.8303	42.8829	51.0831	53.2222	55.2099	50.1868	37.4203	62.356	55.0773	38.1062	53.9284	64.9614	40.425	46.9254	43.8871	46.6032	32.5104	40.8557	45.3968	50.4284	51.8713	52.5215	50.6251	54.3561	51.9159	61.5312	45.9909	49.9747	55.6745	45.8499	44.1215	44.9604	37.3949	44.5269	50.1639	45.0489	42.1456	52.0889	29.8755
C1QA	47.5625	41.2139	116.469	34.3195	43.6648	30.5481	36.6423	25.9969	52.4228	46.7936	28.1731	50.6157	82.7184	55.0078	61.1305	55.7472	86.0028	72.3815	56.9143	83.161	51.6162	54.0055	65.5458	157.001	114.65	89.2749	130.043	58.9155	59.4369	65.8702	54.9428	62.082	47.1037	83.2463	115.323	143.252	97.9506	85.9971	90.7654	81.4099	96.724	60.6186	89.0816	91.7327	100.425	130.585	81.2884	93.0317	48.863
C1QB	41.4968	38.0508	77.279	54.1245	38.2444	35.5232	48.7736	48.4749	39.0316	38.7945	38.5836	49.9363	44.2839	40.7384	40.1971	46.7543	78.5089	43.1041	46.5226	52.0999	35.8529	45.9346	44.6228	91.3244	80.9055	55.5992	94.3465	69.9286	50.0091	55.4533	52.0217	53.8531	49.7896	74.8527	77.0603	86.1796	65.2949	56.5635	54.3452	52.5053	60.2725	46.915	68.2323	56.8094	58.7564	84.0105	64.6085	86.9384	49.1068
C1QBP	100.815	81.7813	88.2535	63.5945	65.5528	89.9816	74.2563	69.855	121.155	129.37	130.583	163.356	53.8956	61.9787	72.6094	68.9666	69.0726	56.786	72.4922	86.8719	99.1596	68.7943	84.5576	69.913	83.9814	78.943	67.8228	59.6305	64.5493	58.9886	56.8828	63.0427	60.6688	69.4369	65.1695	68.9163	63.4678	65.1263	49.642	70.213	92.3583	96.7231	68.2275	65.3709	75.7043	59.116	65.0903	61.76	143.251
C1R	54.8557	44.5637	157.445	55.7871	42.8609	31.8658	34.1848	43.5418	44.7418	43.7379	31.6233	34.5789	66.3828	44.7148	56.4663	41.4649	91.2851	85.1503	61.2817	203.433	91.7354	121.689	104.725	178.674	126.913	91.7595	174.581	88.0412	60.2801	72.2807	64.1422	61.6368	53.7495	62.4288	65.394	110.38	72.0772	62.3198	71.2943	60.3897	142.942	125.669	135.982	136.507	120.169	75.6449	65.768	118.723	84.6255
C1S	72.3945	49.8809	206.819	75.8695	74.6302	79.4876	32.0281	48.6083	49.8925	46.0353	84.2986	54.3885	75.2691	66.9695	78.1564	65.8454	89.1892	87.8581	78.9734	208.276	112.209	146.335	164.56	217.435	132.632	106.654	199.116	103.791	61.8456	79.2939	72.7968	80.9645	53.9096	72.7033	70.6116	131.724	81.8678	81.1058	79.1198	84.4817	123.868	129.969	150.429	162.414	129.885	105.02	81.8906	137.915	74.0553
C2	37.0946	24.0189	26.0626	33.9862	30.5365	22.0772	25.4727	29.1195	35.1962	27.2812	30.6632	30.8658	45.7685	31.6425	31.4962	32.6882	29.2581	36.1534	31.0154	33.2924	34.7921	35.5581	27.1773	40.2754	37.8408	35.9399	35.1458	37.282	35.8145	35.9089	31.3278	38.5926	31.6723	33.2576	35.5449	43.1093	36.6901	38.74	35.6341	35.6653	32.4649	29.388	32.411	35.9267	33.5242	45.0254	33.1567	52.5373	21.6361
C3	159.259	115.25	690.336	93.3099	74.6598	178.31	60.1956	79.0664	124.82	94.3153	141.171	114.468	234.359	101.488	158.69	77.1551	186.379	209.426	128.891	778.45	320.359	397.794	458.681	1012.17	510.293	319.705	923.521	165.04	107.099	174.464	158.184	147.212	92.5533	123.906	167.006	298.667	156.367	176.823	171.961	186.676	192.439	493.098	466.481	522.074	583.404	216.323	183.25	90.6474	63.7016
C3AR1	32.6365	31.9712	41.092	39.2012	36.8584	25.6995	26.5158	54.8144	32.44	39.6457	28.4599	25.2192	37.0476	38.3289	35.6524	36.1959	38.5255	34.4839	35.4436	22.0348	30.6952	24.6486	29.7925	30.2046	34.9566	33.6905	38.2907	36.4946	39.0781	37.1568	40.6018	40.1801	43.0059	46.3299	48.3073	36.682	36.6055	35.9309	38.0621	33.0021	26.5081	25.3354	31.1871	29.5056	31.9735	40.0008	48.924	32.0912	28.5739
C4A	69.9977	57.9685	156.51	78.2741	86.6447	88.4503	69.5935	78.1162	69.7393	77.4165	83.8498	82.9283	95.8725	75.7717	76.5941	68.4071	82.8423	88.8363	105.44	75.6294	62.9731	102.63	96.4157	138.387	132.043	99.1366	119.754	95.9982	81.3352	87.5108	94.9409	86.9251	68.5837	92.3456	80.0475	136.806	82.6709	78.1171	80.6455	91.9664	90.1304	65.6644	75.5606	111.781	97.2612	65.9872	69.7846	83.6199	37.734
C4BPA	32.4256	34.4966	30.2425	45.4454	40.569	30.8899	38.8406	46.0871	47.79	28.3492	37.3421	39.7208	33.8279	40.0204	36.7498	40.0998	33.4198	37.9553	33.8868	19.3623	32.2946	22.0817	24.4236	19.9103	32.8861	34.1133	32.3935	48.5802	44.3116	37.7303	47.0715	36.1579	45.2467	45.2376	38.0604	38.8782	34.3288	40.234	37.328	31.2123	20.3667	25.9955	17.554	27.1915	24.6523	37.7111	41.008	42.1067	29.5734
C5	33.8535	28.0434	28.9652	46.1301	33.6788	27.2817	31.133	22.9022	27.7534	35.5535	34.628	24.6297	36.7557	35.0564	32.8978	36.4933	30.2988	41.5839	31.822	22.8152	31.7205	19.9038	26.5216	23.3395	32.2823	30.4718	27.1736	30.9873	42.8764	38.7448	40.2808	34.9832	36.5714	38.9719	41.5216	35.3689	33.2963	32.0797	30.841	32.8635	21.6813	24.8439	18.8336	24.8084	24.4017	37.0703	41.0563	26.9796	24.7879
C5AR1	31.4295	37.3912	28.6206	25.4038	30.9961	34.0354	31.1847	39.1084	26.9958	34.7368	33.388	27.9148	38.4079	35.6972	33.5117	37.4419	31.7295	33.7841	41.5197	21.7226	30.4713	24.1432	37.4603	29.7426	31.4844	31.836	22.669	35.0396	35.4723	28.4067	36.1501	32.4969	35.6335	34.5901	40.692	36.9743	38.8262	35.5712	35.7071	34.6568	28.2546	26.9235	19.0282	35.2179	31.8659	41.024	32.664	22.7176	27.6859
C6	30.0881	29.4049	23.4792	46.2756	28.2371	24.5781	28.6098	23.1975	42.2893	26.2496	25.6321	28.0174	31.2917	36.6959	34.0724	35.7761	33.7322	39.185	31.5368	20.1823	31.1542	22.4909	24.6525	21.8785	28.0056	33.3462	26.0399	31.8313	34.8412	37.1645	41.1902	36.565	35.3899	41.729	42.9773	38.5239	34.7811	32.4182	35.7883	32.2966	24.522	22.1225	28.8037	27.8213	29.3063	35.7759	35.8527	41.6141	29.5758
C7	37.4871	27.1268	78.49	49.4133	36.4331	30.0598	34.715	32.1599	30.9124	27.964	36.8303	34.1051	40.9742	38.6682	36.7954	34.3939	44.7448	37.7591	39.0348	47.5707	43.8313	23.9571	57.2471	75.6974	42.6478	41.6767	49.7767	60.5453	46.2432	87.9379	42.8047	37.7363	44.8471	50.565	50.062	71.5751	40.362	48.3462	40.0067	36.0378	65.2276	41.5656	26.3604	71.2922	57.2134	34.5616	39.3601	30.27	29.0894
C8A	23.8238	25.5984	32.838	45.2848	36.5972	21.9002	40.6451	36.4085	32.4421	31.7398	35.3654	30.2306	37.7269	33.0273	33.4876	36.967	21.0865	40.9083	29.6073	27.8682	27.4269	22.8126	26.0271	30.0339	29.9235	37.1522	20.8375	36.2301	36.2436	33.0287	44.1573	36.7193	48.8536	45.4021	40.5134	34.661	32.3534	31.7809	30.5723	29.8059	23.4105	21.5263	21.4039	28.5473	25.1535	35.968	37.3949	35.5999	24.8758
C8B	29.2651	28.2481	30.689	34.0708	38.2334	22.0772	28.5524	41.4963	26.1464	33.933	17.1306	30.0759	30.1049	32.744	27.9079	35.2822	32.2746	29.1384	30.2362	22.6499	27.8065	19.9429	22.7137	20.4739	30.3045	32.8417	26.616	36.8582	35.4397	28.4139	40.3305	40.4903	34.5073	38.704	30.1608	39.0195	31.0007	31.1888	30.3291	28.8656	21.4241	19.1248	23.4807	23.2018	23.5584	28.5319	30.8121	19.5232	24.8038
C8G	41.1626	26.9434	19.2847	28.6608	16.154	20.2366	25.9605	35.6468	27.4815	38.5119	35.8179	22.3191	29.4643	31.5222	29.4989	34.0656	36.4406	34.6908	23.6515	18.4029	29.3745	25.5361	30.9803	26.8906	30.3922	32.5584	17.8686	35.4639	38.2353	27.6855	34.7792	33.9101	33.9598	32.0758	31.3892	21.9208	29.7093	38.1111	33.1129	26.144	23.8926	23.7032	25.8768	29.4497	25.6685	30.3889	33.8621	31.3876	29.7962
C9	35.0497	30.4039	22.75	39.137	25.1764	23.393	39.0665	34.0545	27.4839	29.9685	31.0892	24.6297	35.9794	34.6686	31.1001	31.3099	34.985	31.2493	29.5427	19.0647	26.4674	22.7273	24.3066	22.8146	28.9767	32.0179	25.0285	42.113	36.1061	45.2878	36.3576	31.8583	36.1969	31.0991	34.9288	34.0833	34.1842	31.8632	32.0047	30.6168	24.1813	22.3305	23.0917	20.9399	23.7561	34.3992	33.5314	38.6071	23.9865
CACNA1C	36.6737	36.3551	38.3503	37.5664	41.4779	36.2135	39.3848	30.0977	37.1297	38.8956	36.9794	27.4332	46.9096	40.3175	37.891	40.7398	42.5865	42.888	38.4173	25.3491	31.6793	23.0536	30.9923	29.0489	35.3867	38.1373	41.9323	34.7151	50.7388	40.8891	46.3457	46.0774	47.4453	51.8624	49.4625	38.7515	39.3154	36.3533	38.7995	33.2177	24.5626	24.6609	24.4764	30.0796	29.6656	45.7012	40.1758	50.1642	30.2366
CACNA1D	27.1926	23.6897	35.795	35.394	35.7904	34.5963	29.9107	31.5793	33.4215	35.9702	19.7994	34.0896	32.968	36.0826	34.9645	34.7286	34.0785	36.6771	31.5502	23.5774	27.9703	22.1953	24.7054	20.9973	32.2577	34.2655	23.9361	43.4176	42.4657	34.1464	38.9179	43.0084	38.9693	38.1831	42.9476	40.3643	34.9417	34.0291	36.674	27.6026	22.804	19.2597	19.6858	22.854	26.0534	37.0823	33.9096	48.7441	27.7585
CACNA1E	27.9243	34.3224	32.6017	26.5632	20.1655	23.1829	25.4727	39.3974	28.7948	28.7662	17.5389	35.7023	34.2612	35.3409	28.6793	35.2179	38.7658	35.8012	33.8882	29.3892	24.7725	25.7245	24.7627	21.4028	34.306	33.7169	25.9083	36.6942	41.6985	32.2452	41.1614	37.741	44.2202	39.5884	40.5557	35.9356	34.1005	32.9116	34.3426	33.1773	21.6533	24.7289	22.7092	30.7567	26.7665	40.3656	34.2399	27.5542	24.5076
CACNA1G	34.0413	33.9209	33.0649	43.3469	48.3426	40.6655	37.4938	49.446	37.995	40.824	33.7154	35.7023	39.3613	39.7192	33.0615	39.4894	32.0932	34.3449	35.3948	17.3453	25.4497	22.7056	24.9968	24.75	34.2764	37.4295	34.3086	35.4671	47.186	50.4597	51.1821	43.2421	41.7233	43.8555	41.3463	33.5381	34.6161	36.5773	35.5927	34.3716	26.5019	26.0019	19.2485	24.2305	25.8017	32.4034	31.5164	42.7599	24.4395
CACNA1H	31.3547	26.5516	34.5992	27.1963	39.7339	29.8914	36.3767	41.6251	32.7591	38.117	23.5613	36.6477	29.7308	37.1187	33.5639	40.3984	47.1017	37.2291	34.5064	24.8976	26.9031	23.3716	25.0055	30.6033	32.6559	33.5754	36.3929	36.1797	43.4035	42.3244	40.5459	39.0315	38.5443	38.5901	48.1994	41.6345	36.9656	39.8468	37.2169	33.2821	26.1486	25.4872	18.9605	26.7174	30.3404	42.5055	39.5634	36.358	29.9329
CACNA2D1	44.4319	29.8638	44.2609	45.2848	47.9791	38.8682	56.3924	47.3212	46.6086	44.029	37.7639	42.2401	36.2807	41.6083	36.6778	37.3482	40.1414	40.4303	37.219	37.1384	34.2468	28.5726	34.6103	32.1736	40.3302	44.7564	39.2034	47.0521	45.8676	47.5391	48.0566	50.7643	56.1695	49.249	48.2442	48.9977	35.9735	38.6118	33.832	33.6407	27.7208	29.0369	20.3097	35.0035	24.0515	36.1267	40.9209	29.8818	32.8906
CACNA2D2	31.9272	24.4421	32.4131	22.2402	32.9727	28.1899	29.0961	27.9509	27.0098	33.0007	26.4347	15.0988	25.7415	32.4126	31.1093	33.4341	24.0997	26.4052	23.655	24.2066	27.7717	22.6631	24.7799	24.6841	29.2151	25.6878	18.689	39.1098	37.4769	28.3292	36.6035	36.9987	32.4478	45.9222	42.84	32.4982	30.2128	33.8477	32.0173	27.4546	19.4169	20.4676	20.2814	26.4598	25.3392	33.501	32.5243	41.7644	23.4584
CACNA2D3	33.435	20.7504	33.672	34.1461	37.4449	30.2345	38.3925	31.097	26.4027	30.369	23.3325	30.7613	30.6253	34.2154	31.873	37.1198	26.1205	35.2989	42.515	20.3994	29.5767	30.3943	23.1084	23.8854	35.0458	30.3646	38.2138	37.453	33.3121	38.5923	35.5661	37.4864	31.7614	44.4972	41.003	35.4214	33.3306	33.2087	32.7405	30.4591	23.9628	18.455	28.7179	24.3483	22.4591	33.6876	33.3611	36.358	30.9778
CACNA2D4	35.2719	27.1145	23.2923	34.3195	26.2193	28.3091	40.6459	37.3314	22.4498	33.5857	29.351	30.2728	32.9387	36.2307	32.3588	35.8695	16.4131	35.874	32.6123	21.2348	25.3448	24.9467	25.0832	18.81	31.5852	32.922	35.2566	37.302	36.9378	37.2799	38.9971	37.6876	42.354	36.6843	41.3929	36.1075	35.2859	34.4307	34.8778	28.4635	21.7888	24.8701	22.4989	24.3552	27.3408	37.8127	34.1008	40.8935	29.4962
CACNB2	32.723	23.9806	34.9698	33.6039	34.5904	26.1601	44.0171	31.1466	36.2046	27.4931	20.1469	28.999	40.1873	36.8042	33.656	33.3561	37.9574	37.2811	30.4042	30.2907	28.9165	18.3224	24.7519	21.4804	32.9418	35.2681	30.9443	43.3482	44.7297	41.5963	40.8085	39.0424	44.2381	43.4929	42.8864	38.0142	35.7344	32.8713	31.7778	30.3301	26.278	19.6871	23.1284	23.4378	27.7793	38.5906	39.0173	18.179	23.7019
CACNB3	32.3962	24.8325	37.8621	26.7133	35.3981	22.5602	24.1353	32.9271	25.8522	36.5179	31.5212	27.5322	32.6336	35.1988	32.3003	36.7552	40.0647	33.3211	35.2541	25.0656	28.3603	30.9986	21.5572	26.555	32.8304	33.7294	32.7201	33.8156	45.574	40.6232	41.546	41.5514	48.1859	42.9895	45.8148	36.0468	33.6031	35.9192	39.4239	35.5242	26.7046	25.165	23.1796	21.4214	23.3739	35.9647	34.078	21.726	32.6135
CACNB4	33.4732	25.1151	23.3829	35.594	26.2234	23.3733	23.0451	24.3189	22.1619	22.1747	22.0279	27.2649	33.0238	32.4585	27.4094	33.3264	30.9908	38.2009	28.9159	20.792	26.046	20.9645	22.0189	23.9946	27.76	30.4855	16.5126	33.4721	34.9616	31.5952	35.0164	29.445	32.8618	31.5702	33.0092	22.2769	28.8722	30.7045	29.6705	29.8391	19.5572	23.4478	23.8859	18.7577	22.899	27.8431	35.2499	21.4474	25.5092
CACNG1	29.5679	40.3972	42.6028	43.91	45.604	35.1441	51.0893	44.4094	41.8455	40.5783	27.7973	28.9515	32.6283	34.836	33.3714	37.2097	40.4575	35.7849	35.3359	22.3788	31.1237	23.6384	29.9615	26.4303	41.4163	38.7155	45.6386	41.1865	49.499	40.1379	46.9375	48.8898	47.056	53.7475	46.5463	44.1871	35.5783	33.5788	35.5436	32.0277	24.0016	22.4843	28.0379	29.0945	26.0377	34.5234	31.7034	34.7711	32.2818
CACNG4	36.8427	27.6515	29.7	31.9566	39.6158	26.5477	47.6786	46.3685	45.6739	40.0796	33.3583	33.8124	38.8283	39.4668	30.7817	41.4003	28.487	40.9616	34.7136	23.5189	30.9397	24.2658	23.7157	25.8186	32.4165	37.0614	27.1427	39.49	44.0381	50.0271	42.9388	43.204	38.1394	47.0753	47.3411	38.6619	35.2155	36.2977	38.8931	32.682	23.8154	23.2994	24.4592	29.484	28.3926	44.3275	39.7104	33.7154	29.34
CACNG6	31.943	20.9096	27.8719	38.0544	29.5441	29.5095	37.998	34.3227	29.7451	30.8341	23.8673	30.9859	36.2401	35.3534	33.2499	39.9238	36.2429	41.1248	35.9657	28.5813	28.6059	23.9322	27.8689	27.0607	32.7079	28.9359	28.0808	39.0411	42.5011	37.6643	41.4029	36.4817	40.3123	42.611	37.6325	34.9302	41.1917	34.9104	33.7244	31.8547	25.9839	23.1817	25.4464	32.1456	23.3922	42.2629	31.7101	38.0607	25.2327
CALML3	61.066	37.0247	65.8955	36.1337	61.4464	45.7114	55.9054	65.0302	51.6007	55.5016	38.9777	75.7232	46.5628	51.934	55.3869	46.9802	42.8937	42.1834	66.0945	39.8604	33.9882	48.1957	27.4314	42.2632	57.23	43.3256	71.7027	56.533	49.6499	53.2554	58.7924	57.965	50.7019	54.023	46.2447	37.839	46.9836	42.1945	41.2712	69.031	36.5975	33.2847	47.3495	35.5503	35.4229	48.6599	36.432	47.6866	603.571
CALML5	31.9321	22.9232	82.8343	31.1965	33.795	19.3829	19.8024	26.7027	32.232	28.6415	24.2881	11.8811	39.9192	34.108	32.4128	31.3194	28.5331	21.6147	35.7608	35.89	27.9543	23.1776	22.1261	30.1178	41.2891	38.9054	67.2227	45.8185	48.0541	31.3578	42.5416	37.8755	35.3441	42.9425	35.1833	32.9142	32.5094	42.7968	33.8008	32.4074	25.0337	21.1724	21.1093	22.2361	24.579	29.7294	34.319	48.0771	311.208
CALML6	28.664	33.742	24.824	47.1242	29.7638	9.16558	38.5883	29.4969	23.8544	21.9387	32.5211	32.5379	26.6587	26.493	26.4544	23.6203	26.7956	28.9892	20.5222	17.8489	27.5773	15.3826	21.0572	23.4583	31.0523	31.9625	25.2014	31.5095	37.5957	29.8718	32.8693	31.7752	41.6691	41.961	30.698	30.1983	26.3019	25.197	24.5176	24.4718	20.0986	21.0316	19.8036	19.1071	21.0569	22.7366	25.4683	19.9466	28.26
CAMK2B	33.9012	26.8194	29.1075	33.989	37.5878	33.2198	54.2873	46.539	33.5237	40.376	50.7327	39.9304	39.6275	36.6255	32.6177	32.9675	27.9388	34.5894	33.1175	22.8608	28.8591	29.8974	20.8889	27.3723	31.1781	34.8123	26.5108	30.2026	40.5228	39.2239	45.1149	44.0643	42.1462	44.2441	45.9074	28.225	35.2087	33.489	34.2737	31.5228	21.2749	22.5279	22.3358	29.0709	25.2841	38.1529	37.3244	31.8303	29.5324
CAMP	42.7372	48.5664	35.4385	43.0209	51.1247	53.8714	38.2518	31.7567	34.2198	47.1377	36.8303	27.9148	36.3725	35.8459	33.3271	33.5551	24.9804	28.5073	27.7734	21.2348	29.2114	18.8269	27.8433	24.9642	39.4582	37.8401	23.4369	49.5707	45.8675	47.3368	49.6907	35.6994	56.2643	50.6869	44.6042	37.45	31.9965	34.1116	34.8623	31.4816	22.7788	25.0887	20.6466	27.5031	28.518	35.0289	33.8331	25.761	26.5068
CAPN2	47.2037	28.6406	61.2926	53.6951	51.0829	32.6363	32.0433	34.3728	24.4837	44.6595	19.4255	46.3349	57.0278	77.1197	63.7428	83.8682	72.7109	63.0989	61.6268	63.5812	57.7047	62.8675	49.1374	67.978	66.8767	70.4037	63.5528	49.091	54.0544	58.4025	59.048	57.9663	56.9786	45.5261	53.8255	54.425	71.5575	74.1341	62.0079	69.073	81.2391	80.0917	80.6989	79.8884	74.2254	63.2014	56.7863	78.417	161.321
CARD11	121.113	149.237	90.5532	116.006	113.054	133.172	106.17	108.93	156.96	110.674	102.171	114.777	93.4692	94.3552	100.495	97.8184	77.4081	86.2399	101.951	88.7343	122.657	134.562	163.259	82.1572	87.9233	92.0198	83.6554	74.4602	81.4803	84.268	81.1836	89.3884	75.4672	66.9512	83.3398	74.6786	81.8033	91.9492	84.3635	95.3523	98.114	105.076	106.15	90.9994	96.1444	75.5745	69.9432	64.1825	28.726
CARD9	41.2647	33.4645	30.4597	30.6855	28.5316	20.6563	29.7157	38.1467	29.0201	30.8115	24.6146	24.1647	35.7186	34.1967	30.7033	35.4038	24.1835	36.0947	33.4837	24.8335	19.7083	23.8922	28.8242	28.0225	42.3161	36.9025	22.9624	42.3701	39.9515	37.8771	38.7765	38.7651	41.5207	46.5973	49.3212	36.1907	35.5668	33.1764	32.3894	30.062	24.6925	21.5608	19.0664	30.9003	24.7352	37.973	41.6786	34.6065	27.0306
CASP1	75.065	54.4732	56.0393	79.3322	51.6518	41.1255	61.0855	51.8363	45.3803	50.1295	41.2758	41.7311	69.5996	62.4389	65.7928	58.3847	48.9191	81.7685	62.1029	58.5557	46.2015	56.471	49.4519	51.9561	69.6223	68.8115	70.2915	68.7703	70.5792	77.6905	72.175	67.6778	66.8915	74.9838	63.9639	81.3303	66.826	70.4889	69.257	68.1292	63.3253	65.8508	65.817	61.65	60.0969	73.1189	70.3574	52.75	50.4267
CASP10	32.4768	37.4106	45.3247	35.9063	30.8925	30.9519	36.1766	39.6265	32.2615	28.3714	28.0699	19.883	48.8031	45.4742	39.264	46.4774	50.3511	55.5079	44.6852	47.3673	43.1492	38.693	39.3922	56.3138	41.5842	45.0254	45.1235	51.2773	44.7965	37.9432	42.9555	44.3346	47.674	41.6535	42.2341	38.0983	49.8417	43.9763	45.4753	45.2217	40.6883	35.1539	32.3931	41.1439	35.3638	47.8272	38.8707	33.096	39.4274
CASP12	40.8381	30.3098	39.7797	37.702	41.5775	31.7194	43.6513	34.7708	42.5208	45.3243	29.6849	40.2368	39.3539	34.9189	33.7147	34.2118	33.458	30.9409	28.013	18.4484	26.8195	18.3015	35.0024	25.6691	34.0746	38.3562	33.1563	43.3482	48.2649	37.1749	45.7886	44.5202	42.9605	48.365	44.1639	37.7433	35.5669	33.7524	34.9971	31.7723	29.1571	24.273	25.2145	26.4077	26.5425	38.9677	32.3141	33.7154	29.8468
CASP3	40.6918	39.5936	27.8249	37.702	48.1934	43.5349	43.3573	40.6608	46.5913	48.0686	29.6253	37.4282	42.4723	40.4923	40.1518	37.3992	47.1975	31.1945	35.7201	32.4825	38.7911	36.4793	43.3559	41.9947	38.3188	35.9694	28.8723	39.4946	36.8918	35.0348	40.5538	46.3652	43.4528	38.9689	43.7072	36.2378	39.3687	41.5753	37.1191	42.4546	36.0691	36.8167	34.1228	36.7599	34.1699	42.9348	45.3329	32.9047	35.0249
CASP7	39.0643	37.3619	38.1163	47.3516	37.3015	39.8803	36.1766	44.3194	57.7675	39.4516	48.916	46.6732	45.5821	43.2398	42.659	41.6052	44.5302	46.5449	43.6955	31.8434	38.8398	41.4411	44.9733	32.1715	43.5023	42.5784	34.3933	49.833	47.235	40.4243	42.1505	39.617	45.9228	51.8749	45.7715	46.8391	44.6632	45.7484	45.9409	39.1895	38.5872	37.0932	38.4871	41.6962	38.6285	36.8907	38.9866	46.7104	40.1896
CASP8	62.6856	46.488	47.8304	58.7228	63.4452	57.0194	49.4663	50.1606	53.7091	58.7027	45.0657	42.9937	86.2475	74.463	70.0959	73.72	77.1856	79.424	65.2008	59.5199	60.1601	70.8217	55.675	59.9327	66.9656	74.8212	66.2557	56.4145	81.0908	91.9365	74.5746	77.1037	83.0723	63.7316	77.133	85.6382	75.2971	82.4481	81.3392	71.5791	74.8895	62.6761	80.6821	71.9118	76.1469	84.5744	88.4776	65.3083	38.6201
CASP9	39.6653	25.496	35.5676	42.2045	46.2593	35.6225	40.1905	40.3046	40.4744	47.3329	40.1032	40.9347	43.6805	42.4951	36.9273	41.184	41.2936	48.4806	45.6993	26.9767	37.5324	32.5492	36.077	29.4137	39.1469	38.6619	33.0253	35.1484	40.2759	31.9333	42.8093	39.8616	44.6302	37.1613	42.8524	35.2315	39.1192	40.8254	37.1461	37.267	29.8777	33.282	33.2641	30.1601	35.7951	43.3864	40.73	47.1684	45.3343
CBL	67.6109	69.2511	59.7435	60.718	59.3525	85.9277	70.7987	47.0221	70.8314	74.0954	95.6075	72.643	60.9256	61.623	61.6822	60.2536	63.6425	50.8905	62.6742	57.9066	64.3413	63.9611	68.4687	60.8006	57.7469	68.1853	49.5944	45.1608	55.9068	54.5868	54.0709	59.7242	51.7042	56.6539	52.2235	55.021	57.7584	54.4029	58.1802	60.4412	58.8673	50.7462	62.0689	59.4783	57.5666	54.8362	52.7358	38.0174	40.6378
CBLC	31.1467	28.8497	32.2223	38.8825	39.7339	31.9139	28.8595	29.2266	44.2843	43.3208	25.8835	48.0579	35.2841	41.234	37.3328	42.263	36.0804	34.7183	38.7522	24.3516	29.7893	24.8533	21.3483	21.8136	36.1042	33.2565	38.3536	37.4657	43.5857	35.1636	43.437	39.0174	43.1551	54.8937	51.5854	36.8813	39.4205	37.0605	37.683	35.4019	23.782	22.5727	27.2653	29.1502	28.6789	38.5724	40.9774	55.6488	71.9138
CCL1	36.0598	32.605	37.9211	39.8902	41.3986	25.5486	31.0402	34.9762	31.6184	40.1217	44.4878	27.758	29.2042	31.7778	29.6523	32.9154	35.8981	41.7302	33.3313	20.3297	24.3666	24.365	25.2774	30.4844	31.7169	34.0408	34.6793	38.5169	41.6673	33.9188	44.0348	40.5392	43.2207	45.3289	40.6024	39.3232	32.0088	33.3282	32.4383	28.9154	24.3295	22.5126	20.1459	29.3294	21.0212	34.3157	34.8004	29.351	28.2462
CCL11	39.5669	24.3526	32.1644	39.8902	39.4313	32.4873	35.9102	46.3631	25.0181	32.8989	25.6321	40.1103	27.9435	37.9043	31.2158	38.4287	30.47	62.9489	34.1502	24.9892	29.3888	22.9822	31.1188	26.6883	34.2798	41.3324	41.1641	36.6929	39.3275	39.3833	44.4113	40.6881	38.9594	44.0793	38.6314	33.9684	38.0612	37.096	38.2754	31.622	22.2959	24.5207	28.0666	32.0924	25.6538	41.5399	43.7959	48.8342	27.4083
CCL13	33.786	22.0683	34.0803	44.5036	30.5652	28.7382	39.574	39.484	26.5955	36.3796	20.1469	26.4509	36.9232	38.9793	32.1976	36.4675	46.7361	41.7457	35.178	21.9901	29.965	24.4959	30.9037	30.8532	33.5244	33.4207	31.8427	40.2351	42.8429	36.6879	42.8184	40.3697	33.0362	38.9892	35.9723	34.2019	37.8063	36.8997	37.6895	32.1615	23.7366	27.0089	25.8291	26.5079	24.56	41.5369	35.5552	38.2322	25.0208
CCL14	39.4634	26.9434	35.651	39.7445	35.3466	30.2886	42.1	28.1068	32.0538	31.8309	16.357	34.3329	30.7864	31.1047	30.0469	32.0541	27.3608	28.6638	43.4809	21.4149	28.7399	18.8539	17.4377	21.464	35.062	35.8135	35.7372	35.1324	38.7349	35.693	45.6683	32.877	47.934	48.3364	38.3271	34.3452	32.7021	32.9147	33.9517	28.2115	21.8745	22.148	24.3293	26.7954	15.7932	35.0873	32.8621	23.6646	26.3114
CCL15	160.108	135.656	163.92	179.21	251.333	281.335	300.579	293.73	261.968	235.641	363.512	260.438	150.14	138.226	138.279	117.732	101.263	144.996	110.826	72.1184	70.5447	83.544	91.407	60.7368	133.4	172.023	196.953	218.799	225.935	279.808	257.777	235.352	227.616	158.443	187.171	162.883	98.528	113.03	110.811	92.6679	68.0901	68.1845	82.9668	71.279	80.5237	182.379	171.45	100.337	135.354
CCL16	30.3411	32.954	28.0652	40.8868	39.9162	28.8893	31.3166	39.1629	33.837	34.7014	26.802	34.4239	35.1822	36.1873	34.5384	38.5566	41.0616	30.0864	28.3663	21.9195	31.4008	24.4634	27.1178	26.6629	27.9563	32.7545	37.0114	41.3837	39.3077	32.6374	43.4306	39.4498	39.9625	50.7014	40.0705	32.2116	35.3805	37.0498	32.6219	31.0062	22.85	21.9508	21.5917	25.6388	29.0991	40.7126	34.8064	39.5921	24.7971
CCL17	28.4426	22.9232	20.8596	15.3601	23.8967	24.8977	35.9728	32.3686	9.43657	34.543	32.4564	14.5514	37.1314	32.6705	25.2737	29.2687	41.7682	22.5549	35.5659	39.4803	35.2632	19.0662	27.6577	23.3603	28.5736	35.5801	16.9385	35.4908	35.0793	49.7275	38.4857	33.9525	41.7001	36.5425	40.833	25.8967	28.4553	43.483	29.1096	35.1455	27.4277	41.8	17.4751	25.4396	37.4283	47.4169	52.3586	24.8269	21.949
CCL18	71.8435	112.495	67.4963	130.335	96.6667	95.5478	97.062	76.2935	88.6067	80.717	129.826	63.0093	93.2446	70.0156	49.4574	56.7176	132.083	86.9976	37.7279	120.973	89.7842	75.4217	91.407	121.474	87.1779	87.3661	71.9638	73.8801	95.1305	137.492	97.0526	92.7911	94.7223	88.8466	81.2525	78.7267	65.3374	113.03	111.437	62.0906	45.8299	93.984	128.863	124.738	74.9318	187.948	76.8872	86.0029	43.7426
CCL19	35.9067	39.73	142.872	28.8816	48.7553	34.8379	33.4412	47.8466	70.2232	41.3632	43.5448	42.3935	102.945	86.3816	147.439	70.3761	220.613	63.583	119.928	310.715	138.379	107.558	208.788	263.911	510.51	361.144	186.422	381.223	144.321	199.224	141.645	143.327	103.241	90.5456	165.223	650.736	193.793	251.744	135.207	266.993	815.506	344.775	154.336	368.558	368.187	51.9175	89.3604	40.0174	39.8095
CCL2	43.8331	35.0158	63.5224	24.2864	48.2258	40.0761	34.2987	56.7092	32.6892	37.7323	22.4864	50.2321	89.4018	55.9364	48.4401	46.764	60.2068	120.905	56.8126	119.759	52.6101	98.5942	45.5022	72.0771	73.3578	60.4999	98.185	124.899	47.7369	44.2152	49.3917	44.2364	39.5602	59.5449	54.6562	45.4664	77.5928	57.7803	89.207	49.8597	124.171	53.5688	106.502	61.0493	78.087	74.4538	82.185	60.8133	31.1009
CCL20	34.9452	21.529	27.4395	25.7567	29.3781	24.9886	30.0071	36.6743	25.0181	27.5444	22.3141	23.6231	38.0735	32.0602	28.291	37.7676	31.3226	44.4382	27.3675	17.9644	27.3285	19.662	24.7652	25.9482	33.0345	29.7176	30.0356	39.4107	34.8901	33.6876	33.2319	29.7359	32.1802	39.9659	42.0985	27.2248	33.3385	31.9359	34.111	34.1481	21.0791	20.2377	24.0602	22.5786	21.6055	28.3464	37.1033	33.283	294.343
CCL21	17.1896	24.5391	32.9836	38.2259	36.2491	17.6953	20.1871	29.7117	34.8386	24.9037	23.9239	36.2585	27.054	14.9101	16.6422	18.3751	31.4909	24.2593	19.9968	27.8143	27.8629	26.6035	39.9102	32.3852	34.8431	27.8178	44.1983	92.4733	33.3302	36.9772	26.0038	30.4543	35.1759	31.7609	25.9132	55.9834	17.0401	20.9526	23.9732	15.8038	39.3457	38.5571	29.614	41.3506	22.822	20.9473	32.3045	53.1541	14.2051
CCL22	29.2434	30.8689	29.7763	27.8072	25.3672	29.0526	44.4334	37.4937	30.3288	36.6841	21.4283	35.3153	39.4295	35.9584	41.2527	37.3609	36.7573	41.6875	37.7225	43.6615	30.8944	27.8383	17.7699	25.8329	52.2656	61.8684	23.8499	66.6969	44.8242	55.7374	41.1113	35.4596	48.2905	48.9078	36.8535	46.513	35.0038	52.4003	38.7416	36.2966	63.8023	61.2537	23.9387	44.5234	61.1089	47.424	77.0276	43.0015	24.226
CCL23	22.0051	18.5069	27.5796	13.6843	21.0802	19.4097	21.3038	27.7509	23.941	25.0269	26.7524	25.5111	28.0819	33.4808	30.7267	33.6969	35.0376	35.4435	27.7705	22.6591	25.6097	21.9829	22.822	24.1824	22.2333	27.9024	25.9066	29.8136	38.1201	32.2053	33.3123	27.4856	30.9276	36.2435	28.8117	30.2676	33.2551	32.7291	29.7074	28.7041	23.3689	25.9739	23.2608	20.2184	23.4861	31.7848	36.269	35.3503	23.5196
CCL24	33.352	21.4427	23.3814	39.9067	24.3272	15.3235	15.9652	21.5791	35.3084	16.8744	20.5272	19.7026	36.3152	31.6264	32.1089	24.9325	35.4961	26.9583	34.1706	27.8197	25.6777	20.9182	20.5983	18.4269	25.0701	23.4315	33.877	49.1349	30.5761	26.3133	30.2335	27.7221	23.6568	35.9374	37.4724	26.39	30.3149	29.6402	30.0895	28.4771	18.0492	13.6668	17.2959	21.7869	27.7576	28.0176	28.3079	35.1106	20.7157
CCL25	22.7252	33.1396	26.9683	31.2404	40.8279	30.4293	43.9347	50.7264	48.8522	46.9007	31.0892	31.9648	37.9003	36.791	30.8778	36.1702	40.764	33.366	30.7471	27.2669	31.7814	20.7033	25.7345	25.9013	35.6681	34.5698	27.0069	32.8653	39.3811	36.6981	44.52	46.9049	39.8476	42.2711	45.1805	36.5688	35.2086	32.1074	37.763	29.5085	22.4948	20.1229	25.0199	26.103	26.3584	36.3348	40.9999	36.7145	26.3894
CCL26	29.5783	25.9061	34.6408	36.9504	32.8128	21.7564	27.7076	45.3483	33.1476	29.1281	24.8347	24.4832	25.4989	30.4494	28.0115	30.6623	33.6887	28.0538	29.3328	21.5242	22.9786	18.6585	15.8548	23.5662	32.3647	35.697	29.9614	28.0314	35.1307	43.7949	46.855	31.2372	39.0394	34.9956	32.9952	30.3493	29.2625	32.0171	28.8581	28.6899	21.5664	20.1568	17.1062	25.0035	22.3677	31.6597	30.9376	43.2653	34.8045
CCL27	16.2926	31.3889	33.624	21.7224	22.7846	25.6411	31.1534	43.494	20.3853	30.5319	20.5272	41.7956	37.7981	33.3593	28.4813	35.231	34.9458	43.2294	31.6359	16.2848	18.7317	19.6915	18.512	22.8883	30.548	33.3166	27.8328	42.6231	32.4309	35.859	40.757	43.2769	36.5124	32.5771	28.0598	34.5527	31.3341	33.0618	40.8614	30.7614	23.1846	19.7406	16.7466	21.3282	28.4694	34.7773	27.5529	39.2548	21.2273
CCL28	35.6077	38.2184	41.539	28.3657	34.2045	18.4939	48.7382	29.5132	27.9664	27.7702	15.7466	31.3191	21.8152	31.3452	30.1906	34.0034	25.8015	44.9183	34.4089	22.5853	31.5252	28.7311	27.0611	28.2825	32.0517	32.5159	30.814	48.8575	43.4156	45.4297	37.5092	37.6472	40.7928	38.0815	36.7061	32.3667	34.2114	32.814	31.5462	31.9677	24.747	22.1043	19.206	26.6776	22.9374	34.8971	33.4232	22.2439	34.3782
CCL3	49.2598	55.4442	62.9156	53.2585	58.7002	57.6457	55.7183	64.5665	75.4762	84.8537	110.502	50.592	48.602	54.528	51.2339	48.1634	43.3617	58.825	45.2141	34.6634	34.6597	27.8719	42.3403	31.2511	55.0754	51.0517	47.1923	63.3352	72.1946	66.8273	77.0202	71.678	68.0018	77.6143	71.8967	71.5306	48.7418	49.2444	51.0204	52.4816	27.6954	36.9532	37.185	45.6864	39.4095	72.6349	71.0836	60.0817	38.4752
CCL4	50.2698	47.7194	51.5853	61.3248	49.8195	42.1998	46.8958	49.4474	74.8829	69.6312	46.1776	44.8235	46.2793	45.0247	44.7016	39.0853	49.0884	37.6863	34.7405	27.3899	30.5479	32.4107	37.534	35.5353	55.7214	47.5472	56.0457	52.9214	59.8133	54.1032	62.9368	77.2536	64.183	91.21	126.556	100.188	55.2182	50.3958	51.4576	57.7722	34.6265	52.6249	55.2137	54.6148	44.2297	56.7752	64.8441	50.6034	29.7251
CCL5	43.261	40.4702	46.0308	53.5925	64.8612	27.7206	55.559	45.7761	52.1283	57.0523	31.9307	49.5636	75.1103	69.3617	103.616	48.5485	74.1153	46.97	60.8888	66.6652	40.059	40.0081	49.7861	66.0747	130.09	110.5	153.776	84.5247	87.9744	138.495	116.945	139.839	93.3506	89.3315	127.022	193.432	138.978	142.049	119.368	154.444	156.507	168.366	214.734	218.529	235.356	172.507	145.705	142.74	33.5211
CCL7	30.3552	22.631	27.6266	38.6322	34.5429	27.8205	38.0871	37.6312	29.478	27.784	18.7241	27.1499	39.6155	40.1617	32.1835	36.5222	42.8827	45.8431	38.7559	27.3899	32.2701	21.9872	29.5892	37.3765	32.5687	36.3607	26.3314	34.5657	34.5929	24.5635	39.5832	32.1142	40.9992	36.8854	30.2921	38.8095	37.9752	35.8029	34.9241	30.3702	24.1696	19.6642	20.1395	29.3002	29.1725	39.4867	37.6177	35.3503	25.2158
CCL8	24.4166	24.9627	21.2073	21.3748	20.9648	12.6032	24.7747	18.7846	16.7809	22.8108	20.3188	26.4627	25.2547	22.19	20.9877	25.5871	13.5608	22.8293	18.0635	18.7282	20.2411	15.1394	16.5321	16.197	23.4337	23.9764	28.3751	21.3718	30.9895	29.4037	30.4874	23.5683	29.7681	36.4589	26.6183	25.0845	21.6236	20.9801	23.3338	19.3509	15.7154	14.6135	16.551	19.6296	18.2655	25.3906	23.0532	18.8644	18.0964
CCNA1	32.8727	26.2379	26.6909	21.955	37.7861	26.9332	43.9036	34.3321	37.4146	37.2953	26.1254	31.4486	40.4542	38.7614	37.5466	38.3515	31.4098	36.9972	35.5044	26.405	29.3186	24.9151	30.6352	26.1035	31.9344	35.8332	32.4555	33.8597	46.2033	37.5753	42.8315	40.0154	34.6085	42.5887	39.4532	38.318	37.3799	37.7158	36.1058	35.8759	25.4472	27.3287	26.754	28.3669	29.729	42.4837	36.0459	44.8525	25.8804
CCNA2	51.0255	76.5536	46.0471	57.1965	47.3194	79.8708	43.7086	44.5077	65.6714	64.0872	51.6041	78.9341	41.6419	37.132	36.9806	37.927	35.4193	39.1088	33.4626	33.3135	46.8405	28.5473	35.1606	32.3842	39.8845	45.3838	31.879	41.3438	36.8282	39.0667	39.4939	41.4862	42.311	44.744	44.8632	44.4408	39.7351	41.4589	34.1788	40.6431	39.3336	39.4075	28.0276	34.0684	34.63	41.7766	43.4744	40.8935	52.2188
CCNB1	63.5537	108.897	42.6517	62.3126	59.5678	76.4404	63.3135	58.6773	71.77	99.1165	85.8965	120.196	42.5303	42.2207	38.2382	38.3437	37.9186	31.9096	42.7724	36.1597	49.82	26.5715	30.1544	34.5833	42.7492	40.1217	32.6017	40.6697	43.8944	41.9438	44.5303	41.2257	39.5744	56.1473	43.6546	39.2478	37.9737	39.4223	37.2124	41.4184	33.1616	36.4714	27.4377	30.3989	26.1208	41.2289	46.9612	28.1571	58.5775
CCNB3	30.4542	37.1811	28.4233	35.594	25.6558	20.7678	18.3488	29.4533	20.8828	23.271	12.2567	26.354	32.3456	32.8584	29.6466	34.4947	28.4163	36.3711	33.4125	16.752	27.1725	20.4967	24.6009	27.8673	32.5783	37.4558	31.2477	38.3539	35.9058	33.0469	30.4562	31.6535	32.4381	37.365	32.9129	35.8379	32.5058	33.5497	30.25	29.9456	25.42	21.4876	19.5864	26.547	20.0302	34.8416	36.0095	28.3704	28.3297
CCND1	43.3341	42.8458	58.3038	31.725	39.3659	28.5376	31.2973	42.3174	40.9982	35.0618	34.099	45.4226	36.7058	50.4243	45.0423	53.0286	64.4141	43.1373	50.1339	42.3328	47.5274	52.8881	40.5857	57.0817	47.6703	40.2813	53.1862	32.4016	36.9534	36.8306	44.011	45.6742	41.9138	48.2942	54.3532	47.401	56.3449	41.724	40.3411	50.5278	49.965	49.5563	55.7409	39.0532	42.633	51.1447	48.9552	28.3	354.408
CCND2	60.4206	52.5414	72.5643	78.509	58.8965	49.8017	44.2913	61.0862	53.1946	54.8944	36.8303	52.4989	67.1024	76.6702	104.769	73.5274	71.9723	63.5069	79.2788	94.7085	85.1862	76.8874	93.5032	101.503	105.168	95.5184	89.2274	70.1558	61.8843	73.1702	71.4658	71.7057	66.3854	61.8984	68.9563	76.7335	79.4501	84.9047	72.2581	98.5746	169.014	148.398	90.5678	123.278	127.513	72.6613	69.6612	68.942	98.0224
CCND3	77.1588	101.619	75.1919	64.8589	64.4364	106.977	84.1845	76.1749	70.3251	71.211	113.443	85.6344	56.9016	63.1794	66.5558	62.6944	50.9471	54.5283	60.8817	47.8822	91.478	66.2125	78.6338	57.8397	76.3197	91.9502	56.9135	62.3797	53.326	63.6375	60.7346	62.6658	66.4444	57.3397	59.1233	65.9728	56.6863	55.8741	52.7413	62.6452	78.6432	89.7665	57.5525	73.3434	76.4791	52.0385	54.8844	60.4926	34.4365
CCNE1	36.0453	33.1585	33.1526	31.3095	48.2662	30.7768	50.5016	45.0769	35.5976	42.5971	41.0225	31.4859	40.5468	40.4485	36.2602	43.4387	39.4284	42.8544	43.2162	33.3113	32.3935	24.0565	30.4161	35.8133	41.8928	37.2708	30.2052	42.9617	38.4163	42.4338	42.2445	39.5531	44.1305	48.3034	48.7315	41.7424	38.5342	39.387	39.0589	36.6271	30.5141	28.8193	28.4119	32.8594	28.1233	40.8058	42.3112	37.2246	40.0448
CCNE2	38.4629	42.0619	32.8764	50.3691	26.8935	45.9119	39.8183	32.5058	35.2912	44.6631	30.1454	41.673	29.2545	36.0619	33.3002	34.195	34.5363	37.4521	30.4713	30.496	36.5457	28.1528	23.6497	23.6638	34.8064	34.6077	30.2991	33.5118	42.6954	44.5719	40.8029	31.4153	37.9736	43.8015	36.7442	34.875	38.8081	34.6987	36.8391	32.4729	30.0493	27.3664	24.7135	25.7825	29.7692	37.7725	35.3307	50.8612	35.2815
CCNO	32.7501	30.8521	29.9222	54.4144	35.9208	24.8269	36.3668	43.1258	24.2114	35.4014	27.4548	17.1832	35.5799	35.3047	34.4036	34.7291	29.2947	30.1833	32.6387	35.3473	28.7304	22.0615	26.2351	28.8944	36.8834	36.0654	21.9111	50.1834	49.5387	38.1728	40.8408	44.7222	46.1033	38.6331	39.8021	37.7868	32.6988	31.0308	31.7869	32.6009	21.9823	23.6122	23.5014	23.7691	27.523	32.0605	32.614	41.7537	29.3636
CCR1	28.4117	38.1516	41.169	24.6938	27.3866	28.3287	29.7002	32.8725	33.865	30.2387	27.4164	29.6902	33.885	36.5494	33.0728	39.9521	35.9506	37.9787	31.0767	38.1078	30.8401	24.3843	30.5033	31.5773	33.5543	35.5403	40.9328	39.035	41.358	33.9756	40.7081	37.7834	35.5193	40.7283	35.4546	38.2266	34.8237	41.2709	37.612	34.4514	26.5874	28.4851	25.3676	28.5603	29.6643	37.799	42.1285	38.2322	26.8447
CCR2	26.4671	23.2897	31.175	29.4674	29.7598	23.8347	19.1863	41.0409	22.2788	23.8404	35.7122	25.5958	29.3395	33.2738	29.9149	34.6396	30.3944	33.8396	30.3867	35.1395	29.842	19.9179	25.3157	41.3323	33.2172	33.1867	18.0087	30.9873	37.0511	32.5734	33.6653	34.186	33.3775	33.3218	35.1782	29.0353	37.8515	37.4126	37.0548	31.966	30.0779	23.2802	22.9843	31.8472	28.4104	37.3924	38.7811	30.27	23.5479
CCR3	34.0701	26.5491	26.0782	26.5632	27.3311	20.4383	32.1642	23.1267	22.5766	31.0697	22.4063	17.6778	36.6199	32.6936	29.178	35.682	31.8462	33.6837	30.9171	22.4216	29.8374	23.3397	25.4428	24.6871	28.0231	31.1054	29.8179	33.193	36.1131	36.6195	29.1422	33.43	37.8406	35.9572	33.9437	30.6773	32.9138	34.6564	34.8503	29.5934	23.8604	18.5394	18.8159	25.2838	22.2974	33.4275	36.5637	43.9172	23.7474
CCR4	38.8682	33.6258	36.9618	40.6716	35.2496	32.8839	37.9038	36.0713	40.8256	38.302	42.2376	35.995	50.9944	46.7458	48.0653	42.2137	43.4935	48.0724	44.6236	30.1984	33.6695	36.9881	31.0248	31.0987	71.1531	68.4785	75.686	77.488	66.2171	77.6079	68.9334	66.1608	64.8567	73.6913	75.3667	86.007	54.7156	62.4596	57.472	65.4402	94.394	70.5423	90.2398	66.1118	87.2443	72.3297	83.2898	62.7567	29.2289
CCR5	37.3091	30.0653	34.6134	51.0357	41.5473	25.6628	32.379	45.5189	42.2367	41.6865	29.0076	27.8455	42.0915	48.7972	55.8166	45.9749	49.3076	35.2543	41.458	33.0462	34.5955	34.914	36.1988	41.8033	59.2828	46.9941	58.7328	40.1939	50.8698	59.5265	52.7909	58.1459	52.3846	50.9143	55.8769	60.8626	63.288	67.8149	61.3692	68.8217	53.0741	60.6401	77.0085	64.6572	72.9627	70.8831	60.5295	66.8411	31.6361
CCR6	62.1991	55.9038	62.6852	72.5012	48.5204	29.6011	35.3504	39.4039	44.2497	49.4723	25.6321	39.7661	63.7201	63.4658	66.9856	58.6769	61.4674	53.1474	62.1384	65.9975	79.8553	103.856	88.6756	55.2035	47.0809	49.2721	46.3695	51.5151	54.6145	59.8123	55.6299	44.6057	51.0496	53.0172	52.8551	52.1169	48.8161	50.344	52.9408	51.1294	48.0361	56.0759	58.4601	50.7393	54.7793	38.7399	50.2292	46.8995	27.4124
CCR7	53.3117	56.1252	59.279	57.5667	40.4978	32.5995	45.3694	50.5448	66.5839	49.0149	29.7323	35.3355	78.5656	60.7406	76.5594	56.7131	55.3665	62.0243	64.5103	83.1843	61.573	86.5457	46.286	60.6872	137.017	159.801	64.9074	108.765	72.6552	86.4061	69.331	72.803	69.6557	74.404	95.0139	144.961	66.4406	90.045	101.914	77.3489	152.275	110.166	69.0589	109.263	105.613	54.5861	64.5847	62.8829	26.4548
CCR9	31.7796	30.1395	32.0949	40.5108	29.7951	32.7337	37.1646	37.7606	32.0384	29.2879	32.446	36.4951	34.6854	38.2764	33.4019	41.4106	37.0147	37.1139	30.4912	21.936	26.1844	20.5476	16.9889	24.8005	31.8242	37.5968	27.1185	38.4607	43.6312	36.9079	43.8372	39.8331	45.6604	46.9139	41.5567	34.1725	35.3373	36.7639	35.1818	29.6282	22.9692	23.6391	17.4817	25.9437	23.0102	39.9037	38.3743	38.749	24.7233
CCRL2	37.7247	30.3368	32.7847	24.295	41.723	27.4367	35.1773	40.5185	31.4572	35.9418	42.4782	31.5759	37.2492	37.7163	36.558	36.3587	37.5889	32.6554	37.1826	26.8797	34.6019	29.2972	26.1932	29.6045	38.8157	38.8902	32.3935	48.101	41.7051	40.8959	46.1116	39.5556	44.0146	41.2449	42.2606	32.6194	38.4903	39.8733	37.7251	33.6728	29.4784	32.1736	24.258	29.0629	23.9629	41.087	43.4582	43.072	28.0564
CD14	43.3757	33.5043	57.9365	48.7542	58.2301	58.0249	43.9398	45.0176	47.8251	44.6597	48.126	44.8286	52.029	42.596	42.9868	40.7313	78.7951	65.6126	43.7463	44.9314	37.63	40.535	38.9235	67.7064	53.595	46.6218	87.9189	51.9983	46.8901	40.092	49.6201	53.0342	47.8126	46.3755	48.6966	71.5433	51.6165	58.5171	59.57	50.0793	43.8093	39.9257	51.1578	51.3323	50.7058	81.3051	62.9185	44.3479	30.5339
CD160	32.9587	23.8448	30.4865	25.2197	27.8922	26.4225	41.6187	27.4232	30.4577	26.596	26.4347	26.5464	43.7578	37.2082	32.1773	40.4405	37.9574	40.4303	34.4745	34.4264	27.4849	23.9446	30.537	28.0273	34.1679	34.7867	38.6662	27.5967	41.4511	39.1686	40.4419	39.4412	37.5065	45.7897	41.4498	35.9856	36.12	36.4186	37.025	32.8346	26.4948	20.2465	23.6586	29.0779	26.3794	32.1913	35.7214	53.1351	23.8083
CD163	43.6103	33.5201	50.5417	34.3195	33.2022	27.738	28.3146	30.8327	30.516	31.4922	42.1328	38.3421	50.6242	43.7509	41.0756	42.5431	58.4611	62.1413	36.4532	44.6439	31.3043	29.3787	32.5957	66.9376	40.6153	48.7711	44.5305	38.4325	51.1209	46.1018	46.8484	47.3027	39.585	53.5667	50.9611	63.3921	51.2821	47.0436	54.1698	39.8249	31.7375	26.742	42.5586	40.696	54.7732	71.1169	51.6835	47.147	33.4458
CD164	91.3504	85.5412	92.1595	75.0472	77.837	85.0088	71.6305	61.273	91.6861	79.4217	91.2979	101.661	92.5753	85.0044	92.7214	80.4593	65.8056	67.1848	89.6677	84.7502	95.0021	103.429	116.608	110.986	94.0554	83.5143	77.4241	60.6848	60.9459	67.181	64.0809	62.7056	63.8617	64.7013	68.0645	78.2997	86.7481	82.7582	81.7413	88.1175	94.8411	102.197	102.406	92.8684	101.337	82.3709	74.081	77.7778	79.0532
CD180	74.9356	91.6514	58.4685	53.4543	88.3164	79.6499	76.785	59.6002	51.759	64.9716	45.6919	57.646	47.6286	64.7663	58.1202	68.705	46.3537	65.906	53.8105	54.7015	66.6848	54.4899	129.925	57.0029	41.8587	33.27	32.5934	42.8099	46.8145	44.9699	43.1484	45.1142	46.6603	44.5599	42.5529	43.3888	50.9881	46.5486	49.0085	42.8208	32.8319	43.2878	43.2038	43.9616	37.7262	50.1001	41.9335	36.8632	28.526
CD19	216.935	228.753	131.213	127.286	175.217	236.889	158.648	157.522	201.873	157.776	164.953	162.638	120.644	149.179	146.61	152.59	109.495	128.596	168.695	145.376	204.387	235.41	272.057	110.523	67.5719	55.2122	60.2786	58.2085	68.1629	81.7845	78.8672	84.3686	78.2463	65.3287	59.9281	58.6555	87.8357	77.5335	80.6543	97.7861	57.7943	101.967	80.7821	75.98	86.4238	54.3146	60.2482	26.2513	38.8747
CD1A	38.5592	29.6305	30.6941	53.4543	35.7999	32.163	43.1589	47.2339	36.0568	40.0314	45.2519	44.6758	42.9497	39.962	36.434	39.3127	47.2633	48.1628	34.9199	32.5855	32.6136	34.2257	32.5718	29.7482	35.1583	33.4334	35.9672	44.6656	44.0351	46.6642	43.3912	43.7311	41.7548	46.6485	39.9738	34.92	38.1457	37.7357	38.5158	36.4654	25.9909	25.0692	19.2825	30.9526	29.3819	38.1522	42.5217	42.0003	30.2056
CD1B	34.6436	27.5037	26.1219	48.6332	36.8651	26.4921	33.257	39.9742	25.5655	26.8852	18.3394	21.3099	30.4169	36.3915	33.3164	37.5245	39.5265	26.2666	35.5487	38.1078	29.8545	22.218	23.678	29.4448	33.4629	34.7984	25.2325	34.0122	39.7489	42.2954	41.3186	34.8136	41.0969	40.7176	39.5671	37.5476	35.5515	39.5398	36.8364	29.699	27.37	24.9269	30.947	31.317	29.6473	42.9701	39.1282	43.5134	29.2435
CD1C	48.6671	38.4232	38.7944	52.829	40.3981	33.8709	42.2291	44.9237	41.0701	37.3399	27.2177	38.674	42.3146	39.6882	41.5149	44.2484	32.7954	38.531	40.7118	40.2006	45.093	49.4849	48.0281	42.7098	33.2801	40.6135	32.0226	39.2821	44.3905	43.5199	40.955	43.6728	42.6936	44.2654	39.8451	34.0682	36.4759	39.2468	36.73	34.843	31.3594	30.4129	29.6667	25.4001	35.8963	44.2484	41.8222	39.652	27.4755
CD1D	28.9353	31.4634	28.9924	37.2185	29.4708	25.6694	34.2226	34.2256	23.2835	26.8645	22.5329	19.5076	40.2062	35.9508	34.5938	37.1766	37.9402	35.0428	33.4856	17.2907	29.108	24.8123	26.36	27.2035	36.4196	35.6569	23.5109	27.6425	43.8996	41.4163	40.6966	32.2081	45.4336	42.4591	39.9688	35.9636	34.2373	36.0872	35.9852	33.3091	27.0435	25.9929	18.9918	29.8955	28.1596	41.2452	35.2706	51.2568	25.3854
CD1E	42.6696	31.774	33.7494	45.3975	32.6288	36.7284	42.2854	50.0498	38.5861	40.1667	36.2084	35.9425	38.7707	41.9998	37.9453	38.6899	39.7389	46.3986	39.3739	34.3855	34.0809	27.9929	25.5699	33.5644	37.8924	44.4662	39.4103	50.4689	43.2028	41.1136	41.9537	43.6924	50.5993	52.0664	42.523	38.8581	42.52	42.155	40.3769	35.7023	41.9919	31.0872	24.8866	32.824	33.3788	38.8354	43.8626	34.3251	30.1394
CD2	53.9711	41.9492	40.5401	49.5917	66.3941	61.1144	71.2999	45.6863	58.615	55.2764	59.07	43.5509	57.1177	63.106	80.0225	45.6596	59.0437	41.1614	53.5334	51.1553	45.2232	40.8718	39.747	55.1525	139.524	139.664	136.722	95.2607	93.0339	113.027	100.421	107.596	115.522	82.2158	110.5	119.501	97.3832	119.122	94.3931	122.695	183.819	145.531	144.379	173.263	165.613	126.514	118.689	107.403	34.9943
CD200	39.7191	24.1737	44.1582	41.0528	44.1596	34.8552	42.9099	46.5745	28.503	36.3206	20.1699	30.2647	38.7517	39.2317	40.2874	37.7177	44.1446	39.0861	38.8697	45.8992	44.7937	36.035	31.8481	38.5988	43.7452	41.8054	27.7197	50.8567	36.4025	44.5501	42.2045	47.1586	40.4201	34.0364	46.072	46.7284	37.5123	48.501	43.0017	39.4374	43.6086	36.9682	28.4494	42.5579	42.5522	36.2891	39.391	46.8869	28.1764
CD207	38.2043	23.7244	39.3672	44.9566	33.3518	26.8768	30.2546	35.2717	55.5339	38.2167	31.0892	30.6198	37.7724	38.6157	35.6061	41.2628	48.8691	42.2166	34.5686	19.6617	27.161	24.2855	30.6089	26.33	37.3906	40.8118	34.6415	33.5461	40.1711	35.2202	43.5065	41.3824	38.4746	50.043	44.0534	36.9712	35.91	38.9095	36.7809	32.7273	23.855	27.6983	24.8095	31.6462	25.303	40.6123	38.347	40.2689	39.7968
CD209	28.7374	32.9761	36.6729	39.4723	40.0488	35.9383	30.9727	34.2849	25.2033	30.6117	40.618	27.481	37.842	37.4329	35.1431	37.0398	43.0522	46.0123	36.8672	31.2766	32.3636	36.7151	28.8335	33.2406	34.109	36.1803	31.2193	46.0275	42.5586	38.2584	43.8871	41.0283	50.0842	53.7671	40.1026	37.7878	34.6547	40.4221	39.7914	31.5711	26.2521	28.1648	35.305	29.5815	31.3014	39.1721	43.1356	24.5105	28.1081
CD22	434.564	571.941	363.558	375.061	439.92	860.452	423.341	464.04	525.739	346.193	596.65	523.873	228.505	216.415	247.246	230.165	170.502	246.073	310.172	174.879	429.236	395.676	650.103	132.649	82.1805	57.801	83.0402	54.0758	78.35	90.7121	82.2656	97.0765	95.4201	78.5365	65.4209	54.4292	117.254	103.7	125.858	138.459	66.3062	163.107	111.779	103.586	97.4882	56.3257	65.5441	32.8269	34.0122
CD24	99.8082	78.4307	111.091	103.833	102.696	67.247	68.6856	74.4267	74.2594	89.2399	52.3984	60.4613	94.3581	127.99	113.706	129.25	74.0674	89.239	122.26	84.7488	108.841	135.062	112.409	91.2712	64.0077	58.3189	53.5755	62.4585	63.5799	75.956	63.4879	67.117	65.6682	53.6441	57.1001	53.2303	75.436	70.0712	78.3066	81.7159	52.5608	84.1457	86.298	64.9334	75.2391	58.2497	51.5292	35.2542	182.086
CD244	29.0841	34.9249	40.0074	33.1283	38.4597	35.1917	42.0479	40.8254	39.2311	32.7132	20.1469	40.2726	45.7832	43.2675	42.1918	42.0588	36.7137	37.2291	38.4553	25.4028	34.2712	26.0817	29.6445	27.3233	39.4524	38.6609	49.1216	48.0819	43.8725	47.9538	51.0641	49.0662	44.7627	50.0431	49.5069	36.789	44.5045	40.7097	45.9161	37.6534	30.4267	30.6353	32.3029	35.5798	33.0685	50.3096	45.8571	42.5681	31.6848
CD247	37.8805	37.2023	37.7726	51.7853	65.1737	42.6339	50.0941	37.6455	37.7213	39.63	33.1165	45.5967	49.8171	53.7084	65.6845	51.4931	44.3469	43.6337	41.0169	38.349	41.3654	39.4256	37.077	39.8914	100.803	122.67	97.1645	73.7002	70.2682	83.7037	75.0952	84.1506	81.934	63.151	82.783	106.452	70.8397	79.3857	82.6371	85.6816	101.287	105.456	127.018	93.4787	101.88	79.673	69.5343	64.5978	27.9087
CD27	88.0385	99.054	82.5357	73.6449	96.7028	106.296	139.645	101.52	69.6227	95.3209	69.5669	68.9517	78.2309	98.3574	88.171	92.977	68.4194	59.0569	75.0972	49.9643	50.2612	68.4683	58.5975	66.9361	97.1961	95.5085	83.54	67.0148	77.7852	87.5974	81.8507	79.0646	88.6931	67.5998	65.6346	87.0347	99.2711	89.2565	89.694	93.8433	81.2365	108.948	103.283	81.8131	100.328	70.5986	68.067	64.0931	29.9518
CD274	33.0439	32.4034	30.2134	36.0886	33.6788	25.7692	24.9695	28.4564	29.974	29.8699	30.1454	30.6661	32.4391	35.0318	34.0893	34.0141	37.3062	37.5666	34.5138	31.3892	24.9754	23.4494	29.0294	24.9883	34.2488	37.6936	36.9785	36.4998	35.5028	34.2618	37.0203	38.4273	38.3163	38.2692	40.3331	37.2753	39.483	40.6767	41.9003	36.9468	34.2717	30.8598	24.1091	36.964	31.0133	41.9192	37.3685	29.2587	26.3689
CD276	58.3955	36.4663	67.2402	43.4872	65.4113	56.6028	69.2854	70.2578	63.74	55.779	37.5391	61.1186	59.2942	54.767	52.1298	55.7636	41.7635	60.9365	54.5913	41.9876	42.3531	39.2762	51.6428	59.3193	52.9306	57.3976	59.4212	56.3276	67.03	59.9064	64.5234	63.1887	63.7839	68.1265	52.8161	55.3206	51.3347	51.3445	52.3212	51.6689	36.1365	38.6201	40.7397	51.2114	43.5551	66.5588	65.8477	94.5869	75.974
CD28	41.3	27.1145	28.8737	29.3462	34.0123	29.474	48.9748	39.9742	42.5451	47.4355	26.584	31.2206	50.6759	44.0838	52.2772	41.5497	44.0978	38.4296	37.3541	27.4121	32.359	33.3216	22.4583	29.6599	65.0915	78.4252	58.1587	59.6772	64.844	69.7756	60.909	60.361	65.5873	52.0797	59.4119	69.5219	54.5675	55.8745	58.7261	59.4031	67.8997	67.4071	65.2643	66.8356	70.9783	47.1827	47.8387	43.6705	28.0186
CD300A	45.7793	45.645	45.7032	36.352	55.3649	34.1949	48.083	49.4809	42.9781	44.7807	36.2084	49.5909	37.6674	41.9789	32.9862	42.184	48.9191	39.8127	31.9688	29.9281	32.4407	29.7288	26.8179	36.7572	44.3282	42.1534	35.5554	52.2013	45.0298	47.0149	50.7698	49.7619	47.1912	57.3736	54.1743	42.2585	42.3072	45.9911	45.0964	37.4977	33.298	25.3574	30.5441	31.6249	35.1375	44.5018	42.3689	39.0463	37.623
CD33	41.4831	42.0189	39.1021	43.4427	35.837	28.6036	34.9298	41.0727	44.0025	42.9552	34.9118	34.358	35.8057	43.3437	40.7918	41.5068	48.0126	48.344	40.9265	31.6009	31.5145	29.6896	30.1788	26.3521	39.6104	41.0307	37.5752	35.726	51.4486	42.7948	45.0996	43.2912	54.166	51.9602	45.8378	43.5183	43.564	42.8914	47.76	38.7966	25.6417	27.1492	26.3857	28.153	32.2303	44.2909	41.2583	48.6412	30.6571
CD34	47.6694	27.7608	56.3198	49.0319	47.6042	35.2403	50.1421	47.7986	35.7536	40.054	27.0648	45.7711	51.4008	41.7068	40.2342	45.6588	85.814	48.0998	52.1439	78.3192	68.5639	41.3705	46.9226	82.6245	44.5108	44.9315	47.7432	51.3115	55.8393	55.4149	48.9784	50.3091	48.3628	48.2791	50.1298	42.3841	48.6458	53.5645	43.608	38.1812	48.7533	42.9518	35.1154	57.8527	57.1167	53.0065	48.329	45.9216	30.6659
CD36	40.0334	39.2817	36.3215	51.4125	47.104	34.731	37.7301	45.6196	35.669	37.3397	28.0252	37.6182	43.9175	39.3342	37.0664	41.1448	43.4222	47.7673	36.7363	35.1914	32.9474	31.4535	31.8834	47.1441	38.8889	42.9351	34.3933	47.8174	45.8331	50.7657	45.1332	39.9421	46.7411	46.0416	41.6142	46.1891	38.5919	39.6811	45.3344	34.6276	34.3251	28.0452	39.7358	31.3981	39.1034	44.1346	43.8211	44.5311	33.437
CD37	527.014	529.241	343.018	394.929	467.642	723.442	521.599	466.975	452.206	374.445	502.787	454.941	439.426	554.497	471.806	579.398	289.764	453.952	513.236	388.455	613.478	736.705	754.023	353.218	209.785	192.563	178.44	133.614	154.341	220.659	175.041	187.394	187.303	101.485	134.716	140.59	278.366	230.092	295.345	297.784	234.761	365.783	328.15	271.903	333.658	136.845	150.013	80.4715	50.5087
CD38	63.1105	94.3946	69.9621	85.9356	76.8685	97.3756	94.1978	69.208	66.6641	64.3141	85.1678	96.4862	61.455	51.0254	50.6889	56.57	56.7691	48.5075	46.3997	40.6058	45.9076	34.4162	62.7377	61.6758	58.7016	55.2391	47.7216	55.7139	52.7972	50.2015	54.8392	54.5271	51.1734	57.0304	63.2214	57.7749	60.9998	48.5436	54.0568	53.3649	38.4086	34.7239	42.6771	51.4516	45.8712	48.4041	51.7587	41.7644	35.3509
CD3D	59.6499	51.8214	58.6056	61.3002	67.2249	76.4088	107.446	78.6495	68.8123	74.1481	103.879	64.7939	67.1038	68.2058	105.166	51.3509	61.7908	51.6479	50.3125	55.3135	50.8665	49.1837	47.3415	50.9224	222.551	262.807	170.667	139.81	134.693	139.915	136.015	134.991	153.768	115.245	148.524	176.547	106.237	133.157	113.943	135.928	217.761	190.954	217.933	175.446	174.082	116.864	123.732	116.515	36.8094
CD3E	57.8215	52.0201	35.7146	35.7063	67.1905	58.9365	77.8406	58.1902	50.5269	53.294	71.602	52.8281	69.1217	61.8968	99.4512	42.8274	43.0357	40.2031	51.2983	61.9104	40.8095	43.7518	28.7897	39.4392	208.618	238.002	144.599	116.742	90.707	118.715	104.457	113.889	107.888	87.5768	121.914	176.905	106.982	126.972	94.0533	145.085	185.146	161.459	163.245	162.623	174.373	103.416	103.703	71.2368	30.5226
POLR1G	31.2615	28.7039	26.3276	38.3446	28.5492	20.1639	41.3801	37.8164	38.3178	29.5397	22.8459	30.137	19.9449	29.1898	28.2089	27.1879	37.3394	26.674	26.4166	26.5275	22.4329	14.9674	22.396	20.0724	26.4221	28.7554	31.5234	37.6476	33.2946	32.558	30.8805	34.4311	31.7607	36.7499	31.1004	25.1349	28.1899	28.4757	26.6984	27.5336	22.7004	20.5879	14.8033	23.6732	22.4452	27.4351	31.4189	35.0561	28.1569
CD3G	34.7742	28.1214	30.5877	25.467	30.5812	24.8465	30.9934	35.1726	26.2843	20.6738	26.584	26.0884	35.7296	35.6542	43.139	32.1544	31.1189	30.1118	31.3131	29.771	31.9557	28.8986	35.8428	27.9804	59.0952	62.7223	37.3241	48.7402	47.3516	37.869	39.5126	42.3781	43.7872	47.4458	45.7012	47.1519	44.2448	46.2751	41.171	46.9444	55.1261	50.3496	49.728	51.7757	52.2698	41.8232	45.468	33.0296	25.3995
CD4	57.9972	70.0378	79.3328	54.513	88.6809	66.1108	84.0576	53.9439	65.3494	84.0771	82.5515	77.348	67.223	63.8765	71.8713	50.0897	65.2468	54.5859	57.5944	94.2935	50.3082	59.8978	72.1531	124.357	146.963	153.241	148.077	102.744	85.4908	105.581	92.9584	98.5765	99.421	85.839	94.8457	124.876	90.8979	101.425	93.707	98.2493	149.88	119.165	152.778	114.006	147.074	101.493	95.9446	61.5717	49.7771
CD40	120.011	143.723	106.338	105.513	103.468	162.023	126.537	119.317	112.313	102.489	191.691	140.807	83.7405	103.671	107.852	99.6489	97.6335	89.9196	126.684	110.119	122.621	151.213	158.049	80.644	71.4813	60.7538	53.3211	69.6004	61.914	64.5851	70.2899	65.632	65.4807	61.388	68.3053	65.6189	79.2927	78.6225	80.0009	83.174	71.8161	76.1385	79.382	75.7705	65.8645	55.4506	64.2018	49.1182	97.8221
CD40LG	42.6661	39.1294	36.6888	31.5467	32.2197	27.3922	36.7853	30.1554	24.7644	30.7171	32.9305	26.1826	31.5678	34.9252	36.4485	34.3979	37.7897	41.0739	29.9873	21.2348	32.4423	24.6622	25.9686	21.4697	54.8061	58.4074	34.3598	52.3348	41.9038	37.9497	37.1437	39.9585	41.0874	38.3121	42.1534	42.6597	38.0637	39.1748	37.0235	37.5587	39.819	36.8176	35.2999	37.5583	39.2349	36.1673	39.8036	26.3515	27.0898
CD44	121.877	94.6878	162.833	94.9856	103.066	84.0277	125.453	112.591	95.309	88.5563	107.048	99.2253	147.82	167.762	176.682	159.856	153.491	130.957	142.629	211.54	164.51	270.013	160.586	189.118	236.676	226.293	213.002	147.15	149.521	182.377	165.273	177.129	153.999	123.4	153.403	209.752	181.63	194.957	167.133	205.92	315.377	270.249	330.389	257.532	292.79	194.561	211.595	136.137	127.781
CD46	64.9112	57.8782	53.4432	65.1673	42.7476	34.6731	52.9506	59.0967	40.036	51.3214	31.8006	60.8728	65.0087	68.1911	74.1362	63.5431	47.6231	70.2248	60.0827	78.7891	72.813	85.9039	59.9178	72.9301	66.705	68.0567	62.4662	66.0315	54.9626	65.1277	53.1769	61.9884	69.2168	46.4973	52.1531	64.0408	69.5123	68.8829	69.2089	61.3009	76.3211	62.6086	90.8032	64.4123	69.3398	63.7989	60.9731	82.3415	91.2711
CD47	106.34	84.9801	84.3575	76.5262	71.7741	71.0019	70.1579	57.3447	89.709	80.5545	87.4405	68.077	110.026	110.044	116.287	104.834	87.1571	117.091	109.784	98.4766	118.237	133.038	130.701	99.0998	88.159	92.6341	75.171	86.1406	68.3094	82.2046	73.0599	79.3262	66.6763	64.6986	70.834	81.739	88.8985	91.5286	96.3589	98.8886	103.872	112.468	105.76	103.529	100.209	75.7651	77.8482	42.5681	66.7403
CD48	128.602	97.3312	99.0258	115.038	98.2924	86.4423	107.693	86.9904	129.689	93.5595	89.6821	109.84	128.07	152.221	167.094	148.054	132.21	114.672	143.671	133.084	149.851	150.466	163.849	133.479	128.986	152.353	101.293	98.8789	84.4225	109.672	95.8896	105.076	95.5884	88.3375	86.2664	101.591	126.558	126.098	109.386	149.118	165.478	191.747	127.306	168.773	182.683	93.5464	95.9559	55.1371	36.5108
CD5	51.4522	44.4494	45.0999	56.9076	54.7082	43.7292	56.815	50.3385	45.7041	55.1116	60.5399	49.2595	59.146	53.7965	64.0473	44.8273	43.3617	41.4619	47.0267	34.0084	34.9118	31.1567	36.5809	32.1246	118.864	140.789	98.2522	79.4005	74.2376	80.7933	71.5014	77.367	82.3451	68.9911	81.86	89.7209	71.4409	82.5085	74.484	88.7754	107.781	98.3184	92.4184	83.6971	99.4169	63.5287	79.7065	45.9216	30.6074
CD53	328.653	425.3	273.831	284.375	314.038	458.892	361.683	310.481	364.087	266.416	533.492	429.771	219.808	273.349	265.324	280.049	176.367	194.385	253.508	254.195	368.846	400.42	511.382	253.872	200.138	203.307	183.791	146.236	141.353	169.836	156.819	169.671	160.584	128.676	147.852	186.296	193.973	187.263	177.723	211.889	243.563	300.278	292.742	236.744	284.145	151.392	152.164	94.3368	54.8598
CD55	68.564	50.8053	60.6053	68.1415	54.6549	44.2025	40.6894	58.8674	74.9099	55.0681	30.9774	60.5161	69.5434	62.2946	61.6929	65.9238	54.5156	71.2571	65.6831	61.434	75.371	82.7539	63.2452	66.8914	50.102	50.8828	45.1787	65.1178	54.3852	44.5719	53.6765	52.84	51.4201	57.7941	57.9159	57.9481	55.7096	50.9271	62.936	51.466	46.7523	58.7854	52.2318	50.668	45.0873	48.6611	49.3721	53.0284	31.738
CD58	45.1877	45.163	53.7611	47.4694	41.429	45.5339	54.7942	55.0114	39.4078	32.507	56.8405	48.5212	45.5356	50.1808	45.1656	49.2847	50.5845	53.7495	47.9787	45.6915	45.9119	57.2213	50.8905	46.3423	49.1359	46.9616	49.9564	54.214	53.6328	52.0486	50.9188	48.3739	47.9006	50.3442	45.0796	53.1191	49.6073	54.2244	47.5027	50.4609	63.4164	55.4378	61.0756	55.503	57.1569	56.0863	53.3039	46.6211	52.6139
CD59	37.0126	42.3172	44.2285	32.8215	48.2645	40.3784	40.0861	42.6624	41.6579	38.7475	27.2177	40.3618	47.8094	45.6618	43.0469	45.195	64.1865	48.0701	47.3101	41.6323	50.2965	36.3122	43.7875	55.9111	44.3358	48.3854	43.5042	46.1733	53.0203	56.7922	54.2226	45.3777	51.2328	48.9996	47.5594	45.3206	44.7953	48.9263	47.8841	40.8653	37.0093	37.587	33.4258	46.9399	41.8407	49.8667	46.1075	49.3957	43.248
CD6	65.1655	53.0982	47.7264	40.6571	64.134	46.7365	75.5824	57.2201	60.2551	67.1922	72.1295	53.6475	65.1496	56.9637	93.6008	45.6898	55.8204	45.2623	46.7914	41.9672	45.4275	56.9206	40.8605	42.4629	192.01	222.755	133.452	115.793	92.0539	108.636	95.6165	106.733	108.136	76.8102	98.0455	140.262	89.8383	108.501	84.6341	127.081	154.273	138.104	153.085	123.071	135.906	83.8338	85.2402	64.7216	33.3598
CD63	83.5051	101.17	166.646	59.0853	103.752	103.976	54.405	45.3552	76.528	76.3573	131.215	73.1066	106.766	90.7785	97.2333	90.347	127.908	102.293	111.259	240.458	159.593	149.744	198.526	272.472	111.224	98.223	187.684	87.7086	62.2162	65.8971	69.6277	78.5115	56.8545	66.3447	72.982	125.55	124.353	104.191	95.9502	122.995	202.305	156.653	189.471	196.801	182.138	166.15	136.756	234.773	166.062
CD68	72.7562	133.148	113.926	56.6458	151.901	110.24	65.8178	60.1161	115.783	89.403	201.734	96.7372	93.8033	76.735	81.7595	73.1081	133.812	86.6541	78.3415	160.039	84.8083	78.3436	152.322	174.64	90.1169	75.4676	162.285	62.9376	44.3655	51.2013	56.8468	67.2363	43.0097	49.6005	73.5699	109.833	109.593	114.025	97.6262	109.499	142.094	104.373	153.029	115.804	132.77	145.799	109.057	77.8749	133.738
CD69	80.4938	63.0764	57.4701	64.0431	56.5242	43.411	53.0496	60.2049	33.9051	49.8404	36.6788	24.0563	67.472	66.6354	97.6767	63.2812	51.9241	69.9627	81.7905	80.4439	49.2772	86.3464	41.7586	47.3994	108.489	85.5584	78.8993	91.7474	66.0133	77.6412	96.6805	77.5105	84.4591	62.7206	76.1152	75.2703	71.3897	70.2908	78.9983	88.2856	84.4726	65.247	62.4365	63.8566	67.754	64.5666	54.0418	50.4289	34.3148
CD7	33.2618	40.0403	28.7977	28.9698	43.8004	38.4986	52.6889	38.9891	33.8557	42.8306	44.0558	37.2603	42.2782	32.9761	47.3864	33.1329	40.0647	37.7128	34.0615	32.4335	27.1866	29.1141	26.9301	28.8027	95.2186	118.818	71.0167	75.1505	76.0802	67.4698	80.7092	76.7163	69.0393	69.0548	82.6109	97.3117	51.1266	55.1072	50.899	56.6019	73.449	55.8413	59.3259	55.0897	47.9819	46.4882	56.8572	28.8118	28.93
CD70	42.5593	33.8646	29.9128	35.6257	44.1767	38.4498	40.3552	50.5406	37.2257	49.2176	41.0225	39.2631	45.4556	46.0778	42.2224	46.9515	45.3665	48.0451	38.6215	31.0803	34.9956	30.4149	30.7316	32.9331	40.0296	38.8225	26.2006	44.4235	52.0671	43.812	46.7206	47.0201	42.7131	48.9924	51.1863	34.3358	43.0595	43.7973	43.8521	38.0803	28.4158	29.1924	35.5923	28.6426	32.2524	43.8495	37.7795	49.1182	27.3197
CD74	5385.17	6215.74	5060.33	3628.77	4157.61	6578.13	5466.88	4070.05	5336.58	3880.81	8537.62	6617.75	3261.44	3714.15	3902.68	3857.18	3435.38	3386.12	4393.63	5805.65	6110.33	7582.76	8089.99	5649.75	2413.77	1565.67	2730.54	1391.65	828.404	2056.44	1279.27	1952.43	1484.86	1074.1	1522.29	2388.1	2770.84	2510.66	2510.4	2886.69	3470.52	3982.67	4849.65	3250.09	4153.91	2537.78	1885.47	1131.76	715.151
CD79A	398.626	449.402	305.882	255.034	354.289	558.023	380.444	304.301	427.732	394.523	606.126	498.102	213.926	199.607	187.16	201.253	145.571	225.223	231.324	198.284	341.202	419.895	484.548	190.897	98.17	65.8633	99.4401	70.5158	88.5642	105.51	93.7237	115.158	106.735	67.6957	69.4013	71.3718	129.247	97.2006	135.46	126.284	85.3133	162.764	124.534	98.4777	130.872	53.5244	68.6783	38.7288	31.8972
CD79B	216.101	351.79	161.512	177.665	208.084	251.736	214.679	193.334	210.955	231.806	230.205	198.368	142.963	120.834	118.081	132.994	102.612	136.538	144.965	90.3942	225.939	252.27	353.649	105.055	61.851	58.8078	41.9364	39.7783	61.4788	68.7218	59.421	64.5305	79.7956	56.4736	47.9518	49.8926	78.8905	69.4983	94.9716	78.8033	54.5851	93.7237	82.5152	78.7896	85.1439	51.1088	45.0501	37.7082	32.7171
CD80	48.3423	48.3578	37.9988	49.5127	48.5388	60.7037	52.1773	57.9727	52.8682	49.6305	50.7327	41.9887	50.2352	59.0806	52.7254	59.9967	38.3122	59.5052	53.7436	44.7922	45.221	49.8765	44.0769	44.0698	51.2061	42.6885	35.6234	53.9094	55.0475	41.1483	53.9739	48.326	55.7382	50.5802	67.1693	54.0249	51.1732	60.5936	55.1317	47.6992	47.4586	44.4831	46.6073	49.5909	44.1075	50.7103	55.3786	42.4383	32.7132
CD81	175.522	260.295	261.946	102.74	236.224	335.91	223.778	163.198	215.772	238.44	360.771	269.883	124.858	136.947	155.557	141.291	159.474	119.664	161.733	252.607	230.634	231.442	299.331	268.062	168.293	138.547	226.425	91.6308	79.8296	130.506	95.7454	117.797	98.5981	81.1454	113.39	157.046	158.611	132.416	121.461	159.891	198.958	239.798	232.962	234.512	253.98	141.309	133.317	127.669	138.521
CD83	153.845	120.611	88.5028	87.3974	79.3852	87.8614	96.7987	80.1081	155.081	149.372	138.576	148.857	102.718	115.703	171.787	126.084	78.2503	114.047	206.436	149.747	142.322	201.495	151.994	79.1132	79.267	63.5141	54.2716	58.3106	59.6458	69.2259	67.9182	63.7887	61.3188	71.634	73.3419	72.1918	84.036	94.2615	113.363	110.722	116.929	103.362	79.6274	101.805	84.5464	72.4966	77.5012	45.2923	39.8222
CD84	53.7965	70.1096	44.3869	40.2852	50.4814	55.2765	73.1572	46.539	52.0647	65.4406	73.9737	35.3355	61.6427	49.2757	58.386	48.9696	37.3777	62.9333	48.0564	57.0466	50.4169	45.1393	52.8984	57.4034	58.6545	63.6656	49.6111	57.9715	64.2281	67.1523	62.6511	71.7362	68.0637	66.3989	71.5589	80.3237	63.9185	66.1252	61.1964	70.2175	68.4123	73.2238	68.8876	60.6487	75.9727	73.3775	67.6863	51.7349	30.0978
CD86	40.5585	29.7869	38.3317	43.9328	44.3889	45.2047	42.2147	43.2466	23.4351	39.3563	38.5112	30.1027	35.5242	48.3511	40.5219	49.0108	45.5709	46.5864	42.8621	29.771	35.8992	38.5104	45.6241	41.5428	33.6937	37.265	34.3777	37.3288	41.1092	35.6748	41.4919	39.0151	38.5263	44.3129	37.8014	38.8538	43.6824	45.3324	43.45	43.6042	34.4909	30.5984	35.4645	35.6819	34.5719	37.6975	43.4371	31.4221	30.7469
CD8A	28.4616	27.1145	26.6488	32.8215	44.6629	30.6829	43.9036	40.8487	43.1243	52.645	48.6967	27.9044	55.3927	48	64.6395	42.4994	39.3625	36.9718	42.1587	30.2937	32.818	27.6263	27.0106	32.3164	75.1679	62.947	70.9713	48.223	66.1218	77.5293	76.1329	78.5662	63.2	71.9971	123.892	127.473	70.472	66.4136	63.8192	80.8647	85.895	73.3465	108.263	108.032	91.4769	90.2255	86.7022	75.8756	30.4627
CD8B	43.0296	33.1585	35.0273	22.4225	50.7167	39.0341	47.5333	54.2575	53.5392	45.9504	20.6272	51.7987	51.7742	49.7988	53.8769	46.3857	36.2429	49.933	46.7715	30.063	34.1596	31.5347	33.3278	33.5744	43.6316	52.0805	55.0029	50.298	57.5521	70.73	67.7927	72.4385	59.7482	59.3137	75.201	68.5151	57.1849	59.3539	57.7924	53.9534	53.7557	42.1477	61.0683	53.4646	53.2735	69.9739	66.7412	51.8635	32.8794
CD9	78.1011	76.4047	145.083	64.4601	56.4304	35.7451	39.4495	45.8691	40.1139	45.2617	58.2605	47.9791	40.2759	43.8849	45.5463	46.1632	56.5611	51.271	58.7125	77.5319	65.2155	91.0839	52.0125	79.1025	83.0252	56.7521	130.557	72.1746	50.2762	36.8952	48.7241	41.9451	49.5845	52.2121	65.2366	47.9307	53.2468	45.4622	44.8836	47.0511	62.506	63.309	102.273	48.8387	52.176	67.1972	57.9644	59.8628	1238.22
CD96	48.5552	38.2465	40.7272	40.3873	44.9541	30.1496	37.4986	45.1261	40.8946	30.7841	23.8673	22.6281	54.6702	45.7388	49.3784	44.8261	40.2532	49.1984	37.1353	36.5659	48.5173	47.2287	45.7512	39.7534	65.2189	67.2448	53.0794	61.2824	53.6394	67.2269	63.7467	58.2724	53.8049	59.5912	54.7605	56.6086	56.4976	63.5613	59.7494	58.0257	71.7966	76.1732	71.3259	78.6958	83.7334	70.9928	71.0917	74.3047	37.0965
CD99	53.5481	57.4981	76.6857	50.0244	82.2996	85.2904	62.5344	69.1101	66.4851	67.132	78.2535	71.6189	69.1151	92.059	85.1609	94.3971	101.853	53.5511	85.581	102.842	99.0837	104.301	115.772	111.371	72.2343	78.6174	90.5976	69.196	65.8953	90.2631	72.1267	73.5164	66.8004	59.8164	72.0874	79.0733	84.699	89.3363	68.9671	86.1001	116.483	111.568	130.319	122.398	121.858	73.3453	73.5084	81.6306	73.7765
CDC14A	41.603	28.4252	36.8452	36.352	34.5904	27.7458	37.8276	31.5793	34.8965	40.1921	27.1502	31.4766	50.7379	45.7923	43.4691	46.456	37.7701	38.982	43.3728	32.9531	36.6916	38.3784	27.1296	37.9716	54.3742	59.5018	51.986	57.7239	48.2059	66.7574	52.8356	43.7205	54.525	47.9388	44.4406	57.9093	47.9787	53.1799	47.431	45.0513	55.6998	46.1013	45.2109	48.9674	46.3321	50.1196	50.0911	29.8818	29.0464
CDC14B	39.3976	39.5467	52.1539	38.3104	45.427	29.07	33.6114	50.9096	25.9337	47.2802	26.802	40.3321	47.2093	55.6378	48.4755	60.6053	46.787	51.8926	55.7351	33.2967	32.2251	33.7736	38.4025	42.7574	41.7472	46.1491	40.6593	58.6437	54.1038	49.771	53.1941	44.5398	49.2422	60.8388	48.5552	49.0145	48.9155	51.9725	52.6667	47.969	32.5673	31.8892	32.3029	37.3013	37.3264	59.7297	54.7931	47.7454	35.3533
CDC20	77.1188	154.275	67.6982	65.7986	72.6971	102.323	69.8777	64.2977	105.585	131.841	97.8402	125.309	35.4447	40.7912	54.3976	58.8757	58.1223	33.9237	52.3767	42.1795	64.7362	38.4755	48.9418	39.8552	53.991	50.2536	34.6198	54.7915	47.9426	51.7408	51.9472	52.512	58.7829	52.1068	66.3904	50.2553	47.3759	54.8788	52.1772	55.6013	45.9867	47.8454	33.1422	36.2032	42.7445	53.215	50.4873	56.8845	63.5405
CDC25A	44.7766	38.94	31.8923	27.7755	33.7658	43.1571	42.4995	37.0476	40.5186	40.6071	38.3528	46.7969	37.2538	42.946	37.3402	41.1527	42.4333	45.6726	35.6027	31.7731	30.9176	26.9856	32.8503	30.3114	36.9484	36.808	28.7502	43.4441	43.1367	39.5699	42.4385	39.9434	41.1943	47.7341	42.9875	36.5291	39.7685	43.3634	40.6195	40.3186	30.5193	30.7805	26.7581	28.7089	28.7049	44.8977	39.7523	54.096	35.9496
CDC25B	69.903	132.334	61.4083	75.5966	68.2771	99.0776	86.2467	80.4578	94.3696	89.2108	80.3761	73.3336	59.0517	63.9708	62.9904	65.1317	77.1235	59.4012	63.0906	62.2762	82.9681	59.6296	82.3482	72.8615	86.8491	116.965	78.9396	64.9567	71.1685	73.061	67.2869	65.7489	72.2683	67.1239	70.5163	69.2909	70.5933	77.821	71.2602	72.4022	102.901	93.7243	89.2543	81.3281	99.0541	76.3671	71.0985	76.2238	104.868
CDC25C	45.287	41.3891	26.995	54.4237	47.8851	50.8912	42.7417	42.3416	50.9437	39.9889	48.916	45.2965	38.8726	41.5009	37.5542	44.7877	36.7137	32.0269	39.6489	26.2658	34.0898	30.8596	33.6863	26.5356	33.0929	37.2909	25.1699	51.5569	47.8554	44.7975	50.2551	42.8463	49.2991	51.8856	41.6602	40.0975	37.7983	41.9543	42.791	37.8735	30.4197	26.2451	25.0414	28.9201	25.3888	45.8673	42.1696	36.6561	28.9464
CDC6	37.6609	49.6684	37.7462	48.9335	33.6788	46.3657	46.3334	41.4823	39.6963	39.5503	44.7391	48.0394	38.3585	40.6014	35.4214	39.3374	49.7552	47.9992	36.4074	29.6168	33.9086	30.0244	25.8959	29.8354	36.3015	39.3663	35.0682	36.5076	42.5678	41.6103	39.2112	38.8765	41.5971	45.8419	44.2476	29.7031	39.2203	37.5148	40.5261	34.6328	31.8068	30.1634	26.066	25.4664	29.4383	42.1563	41.1172	54.2924	42.1501
CDC7	46.673	51.745	34.3291	45.7289	34.9998	42.9497	43.8699	42.3677	49.4958	44.4137	28.8296	48.5212	44.1271	44.8995	40.0248	45.0755	43.8428	44.553	40.1692	31.9163	38.8061	33.1419	31.4006	29.062	40.3237	40.6212	34.204	38.7783	38.8759	44.8914	45.0322	46.0772	48.02	45.4248	39.4729	43.904	42.7317	45.6187	42.0869	42.2014	36.1339	34.7196	33.5413	35.9107	36.3783	41.7662	43.0128	35.3419	37.0224
CDH1	42.6555	41.4584	55.1682	49.8232	45.9755	34.5738	46.2365	41.0327	23.1527	47.1275	41.0225	37.7736	38.2454	46.1393	46.3954	47.2323	46.9978	40.1648	46.7267	45.916	37.2603	41.8115	32.7007	39.3343	44.9841	40.5374	47.2721	44.487	51.928	48.3149	47.4065	46.3079	48.5632	51.0467	48.2317	45.5089	47.2545	43.7067	43.9601	45.5442	40.8829	33.5195	43.4198	39.3873	34.4625	44.5577	45.1403	56.6294	290.866
CDH11	37.4765	45.7497	39.7418	35.5373	32.2088	34.2604	30.6302	42.9738	42.9183	35.8851	29.976	42.8009	46.5796	41.0891	41.2975	44.8158	37.3026	37.5666	40.0915	32.9664	36.4632	32.7312	37.4152	33.919	38.6227	40.2373	29.0628	48.7727	52.6204	32.639	48.5848	43.2144	45.2838	53.3894	54.7012	36.7441	40.9101	44.6181	43.0027	35.6249	24.412	29.2638	29.1462	35.3852	39.7426	45.3967	42.3732	37.5726	30.5036
CDH2	33.2418	31.0323	31.6355	35.594	32.1106	25.8481	29.3661	35.2315	25.6169	28.4826	31.1873	33.0574	37.3451	38.6148	32.7544	44.2559	39.815	40.374	41.1711	24.5512	31.8091	21.0017	30.8078	26.9165	29.7436	32.8008	36.9574	38.7898	45.5974	32.6506	35.5489	34.7423	38.9427	40.7112	37.7926	34.974	33.7747	36.7413	37.3092	32.1626	25.8376	23.8483	23.8847	26.3864	28.0982	32.0954	35.2373	37.6482	26.5893
CDH3	39.0637	32.6971	56.2424	56.9567	39.1448	35.119	32.3428	41.268	40.1186	37.8262	40.792	32.437	48.7295	45.0931	44.1985	45.3181	46.6156	45.641	46.1535	41.6839	38.3895	39.6229	33.5559	36.8081	39.5308	40.1416	43.0183	26.9572	43.7209	42.1363	44.989	40.5517	46.2041	51.6887	45.345	37.7054	44.2603	44.5808	39.9051	47.259	34.9911	39.1907	42.1763	36.8193	41.9534	50.9827	52.3496	40.8935	198.886
CDH5	43.5711	27.6363	43.0196	43.5756	24.0244	23.0848	29.5502	44.2576	35.8706	27.3298	21.8488	23.5547	45.9125	43.3948	38.7437	41.7122	68.0223	41.1614	51.7976	51.2884	47.4746	39.4658	37.1597	64.5522	35.8854	37.6695	33.9755	44.8569	39.6303	42.0741	40.1494	36.3237	42.9729	38.4268	43.3722	38.9577	39.1218	41.5129	37.7556	36.9777	35.9871	38.4127	30.5603	33.927	43.2601	44.6163	40.4141	40.5971	23.1318
CDK1	39.56	62.4048	34.3741	46.7976	32.8519	59.4613	35.7403	37.7606	61.88	59.8253	40.4964	64.2202	34.7971	37.2854	36.03	37.1072	28.7533	42.8805	37.9546	24.0795	46.5316	27.0822	34.0607	28.177	31.195	34.0835	26.1475	32.6637	37.2891	31.5952	34.6058	31.9206	27.5478	36.3541	41.2533	33.3178	41.5822	36.2176	35.5861	39.3868	37.9492	35.8555	26.8677	25.9089	25.7059	39.7392	36.29	28.3	51.3281
CDK2	53.5442	48.4592	46.3264	46.9697	56.9096	76.3066	54.6662	47.554	71.8543	70.7148	65.0163	75.2364	52.8561	51.5007	53.7685	54.9081	43.9479	50.6932	46.7673	46.8258	47.7396	42.9046	51.3105	47.8517	48.8296	50.1601	31.8805	50.1286	51.7747	57.476	53.3067	56.588	51.0595	59.9864	56.6486	53.5683	51.0464	49.1466	53.3731	48.8998	46.373	49.6716	33.5191	42.1051	45.7429	51.913	50.1917	53.0284	55.6083
CDK4	50.8165	69.716	52.2352	47.4056	53.5894	59.67	56.3878	50.678	63.0593	62.7383	65.2926	69.9347	45.6084	49.8617	51.9637	52.2379	37.3026	45.2183	60.932	49.2832	65.4158	49.3941	58.5754	53.4922	51.6079	51.6833	40.6593	41.6789	44.9307	41.7593	47.6403	48.312	41.9677	45.9883	44.4022	42.6064	50.056	49.3548	48.8703	49.6104	54.1648	55.9516	43.7758	47.5211	54.2624	50.9328	50.0517	73.025	92.726
CDK6	57.4748	66.1736	40.4978	48.8755	45.1111	100.856	90.7999	72.4788	100.164	135.396	110.352	147.022	48.9929	54.3674	46.934	46.4053	61.6386	45.1099	47.1599	46.528	52.9085	56.8563	52.8447	35.8192	57.9236	53.5033	83.3265	42.6231	69.1858	38.5942	69.8531	48.9262	49.4818	79.9619	68.194	58.3664	56.3613	53.7464	51.9621	56.4744	61.543	62.656	63.549	48.2182	48.0905	66.826	69.8171	28.6676	57.3606
CDKN1A	33.0788	37.3912	38.8187	49.5692	40.5598	27.4584	31.2019	26.1438	38.6502	36.8944	32.0627	35.7945	45.4882	43.8388	43.497	44.0392	45.9938	44.0437	56.1262	88.9766	44.2923	63.9873	50.4176	72.0735	48.2711	45.5684	36.7516	45.3935	43.5827	48.8709	43.8202	42.7102	42.9831	50.5772	61.1643	59.2141	49.3817	48.9472	68.4164	49.6104	93.2498	58.6808	73.1156	63.0489	53.6761	51.4068	50.5624	38.2322	47.2922
CDKN1B	82.111	68.2127	68.7486	76.3919	62.4979	71.9476	76.4525	50.1606	93.9837	63.261	89.7006	78.2728	108.731	98.4361	101.644	93.0864	69.358	89.1168	92.0075	79.8969	77.2731	92.253	74.2818	93.4887	95.8243	95.6383	91.0569	84.3011	87.5887	91.1668	95.9388	103.458	84.1735	78.5707	97.2459	103.525	112.488	95.538	101.891	111.892	124.105	101.709	129.807	101.1	109.043	83.8401	83.179	67.8085	86.7976
CDKN1C	34.186	29.0363	39.6101	35.3264	54.3788	33.6557	50.7449	47.0395	41.5309	40.8336	32.2438	36.4951	37.024	44.8711	40.103	41.8278	48.9191	48.6692	43.0127	28.6291	37.0781	36.3112	32.471	36.9388	39.7784	36.4609	36.7105	45.2687	53.3011	48.7686	47.3772	47.434	50.8228	50.0735	41.7581	42.6206	43.0723	41.6612	40.0567	36.6494	31.7863	30.1504	23.6586	39.3797	29.6866	52.5956	45.9969	39.652	37.0567
CDKN2A	36.4313	25.6289	21.9879	39.9067	39.9867	26.2445	21.6924	34.9621	10.8964	19.4849	22.4864	29.1027	32.1567	33.1062	33.4834	29.8402	21.569	37.0195	28.074	26.7283	29.9948	23.1776	25.2277	29.4254	31.1802	28.9958	27.8328	28.273	35.5427	34.7883	37.9155	40.0489	32.8529	45.6886	30.3312	32.4633	33.3934	35.0571	41.3003	32.0342	21.2756	22.037	25.5809	29.6482	28.0043	34.5537	35.7896	46.4469	22.0303
CDKN2B	30.5955	32.5509	32.3023	40.8868	31.2938	21.6339	21.5797	33.9894	18.4216	27.7343	18.0881	21.8178	38.3378	35.513	34.6247	39.6293	37.3164	39.8207	35.037	19.521	27.0175	24.7472	23.6497	24.7359	28.7994	32.168	34.6445	35.6838	38.622	31.0311	33.6039	31.8049	31.5841	32.6976	33.8796	31.5949	35.8051	37.5739	36.2426	29.524	25.3891	22.2502	25.9418	29.9894	29.572	39.9126	32.2838	47.627	22.4378
CDKN2C	33.9019	40.6524	29.9667	27.2822	29.2117	34.5633	43.2456	41.9339	31.2464	30.8062	27.7973	22.1013	34.1025	35.2735	33.907	37.2201	26.1503	36.0855	31.1723	25.9437	31.9431	31.9645	30.6704	31.3242	33.5148	30.432	24.247	32.252	32.8163	29.4127	34.7642	30.1104	35.9771	35.8732	32.5296	32.3173	33.9681	34.6218	35.4331	35.1898	31.7599	31.2421	31.3085	33.5764	27.2038	35.6449	31.8165	34.4334	27.3588
CDKN2D	42.4814	60.7744	34.5641	51.4125	48.4343	42.1543	40.3375	48.6533	32.7432	34.7492	36.2885	33.4993	43.7159	41.8761	41.6038	41.4162	36.5283	34.9319	35.1933	33.2794	39.8977	27.5365	51.4181	30.1172	40.7589	38.5846	27.8307	41.277	40.5216	39.9368	41.764	42.1814	45.6551	44.4065	38.0975	27.0103	40.7643	34.761	39.3846	36.1909	33.362	29.7935	31.6846	35.6241	36.3619	34.2771	31.2224	42.8948	36.6727
CEACAM1	30.233	27.5905	28.6147	32.4006	30.3325	33.6521	30.2546	29.5132	33.318	34.7616	21.0664	27.1791	40.8258	40.7911	40.1042	41.0996	38.4331	43.0527	37.5566	25.7557	32.1698	26.6934	34.6955	35.0885	35.5677	34.1452	35.8278	52.4581	41.689	36.7166	43.7477	43.489	43.9211	45.1398	46.7886	39.5148	39.8429	44.1393	38.3073	37.0683	29.0378	34.211	27.9316	32.3443	37.6938	42.1349	37.6893	38.3727	38.3108
CEACAM3	26.6847	26.4694	44.3547	16.2918	22.5556	42.4657	56.3586	61.0348	34.6722	58.5849	19.4738	37.8056	33.1887	35.9106	38.3547	42.5382	30.8193	35.4435	35.37	20.9376	29.6608	23.2067	21.4235	15.5736	42.1263	41.3126	34.0881	39.7816	48.6463	53.067	64.9078	53.9876	57.9644	45.9041	40.6262	42.0781	33.6081	36.4824	33.1806	31.8253	28.1527	23.0353	28.244	19.9162	31.3148	58.4727	38.8855	7.16691	33.0133
CEACAM6	32.2623	23.3476	47.2873	23.1378	31.363	25.784	38.1986	37.7777	35.669	28.7079	22.8459	25.9283	33.0372	32.4132	29.0425	36.1155	43.5819	43.4552	31.074	22.4216	26.9249	23.1183	21.0413	25.2627	34.0738	34.1946	36.2803	49.1527	39.2128	34.9268	37.3739	32.9308	42.0779	42.2168	33.2112	38.2701	27.9797	31.7248	32.4498	29.2947	22.8425	21.7687	19.2447	21.0833	24.5407	34.0852	33.5995	22.4262	39.1828
CEACAM8	28.1044	26.4097	25.5952	28.4123	22.2082	29.0267	29.3661	27.1388	18.8439	32.1386	27.7973	25.0222	30.9378	31.4199	28.8341	34.585	26.9791	38.7377	28.7526	17.9894	27.7133	22.6772	21.7001	21.129	28.4314	29.9238	26.0399	37.9224	30.0079	32.6963	44.1591	31.7303	38.0643	36.9765	34.4699	30.5892	31.0709	35.474	28.907	28.597	19.6641	23.5827	21.3269	27.9202	23.8852	30.6492	30.0623	26.7177	24.4513
CEBPA	40.801	29.6305	38.2394	48.2629	37.9563	34.3065	44.8734	44.137	35.1443	38.9637	29.066	25.7404	41.8434	40.5636	37.4606	39.0854	43.1782	43.1373	42.4181	49.1263	34.3603	35.9741	40.4384	43.0326	42.8171	36.5469	33.1074	43.8766	46.1167	45.311	40.7349	42.9251	47.505	46.7649	50.1663	42.3655	42.487	45.8999	43.1402	38.4281	48.0967	37.7748	42.624	39.8753	37.1138	43.4046	43.5846	43.3379	48.1251
CEBPB	44.9578	33.9682	53.7028	49.1101	32.8947	39.5491	26.8297	29.8966	29.7901	29.227	37.3088	40.7575	45.3626	44.4366	50.2459	47.8062	47.8828	53.9081	46.5732	57.845	49.0809	46.4392	43.1752	51.5894	48.8439	44.1678	52.8548	48.8494	41.4371	35.6544	41.4778	37.3771	45.6921	48.285	43.2654	48.0988	55.7064	48.877	48.9183	57.4178	48.5602	41.5207	61.252	44.7281	45.0532	58.5847	54.259	50.3774	92.1219
CEBPE	30.9109	31.3559	34.0677	46.5105	35.6734	19.6398	37.4791	31.6311	21.1183	36.46	18.0881	20.1819	28.2532	35.7899	29.1082	36.2306	37.5889	34.3772	34.0765	25.7557	32.4591	25.4937	26.9397	29.5396	32.7338	35.6951	27.5637	38.5971	41.9771	33.5894	40.724	36.3484	40.8432	41.922	35.7087	30.2073	33.3601	34.7644	32.9054	32.3554	27.4817	25.2979	22.0619	24.4144	26.4029	35.3294	41.2637	21.9586	24.5801
CENPF	42.7396	62.905	39.9256	53.0669	34.0123	52.3688	49.8045	42.2826	45.1768	49.7362	49.5515	50.7047	41.4323	37.3131	41.7927	35.1709	37.0964	39.2811	33.8186	24.9645	42.9042	32.7622	39.7124	30.0493	34.3087	34.4133	31.4243	40.7587	36.327	34.7049	40.1271	38.7944	33.9362	41.3515	41.6771	40.3564	40.9806	38.035	39.2408	37.9571	35.1935	39.2841	32.2401	28.4463	32.0681	34.3947	41.0861	24.1229	42.1279
CEP55	41.9293	56.9858	36.2125	37.0846	52.8747	49.3403	41.127	60.4333	41.3846	50.8474	29.5652	36.5568	44.6937	44.0158	39.6308	42.7698	37.0737	38.0003	35.6428	37.0399	36.0848	26.3447	35.3865	29.0715	36.6824	36.9926	35.9672	39.5483	42.6809	41.8523	38.3846	39.0991	37.9079	46.4287	43.0275	38.2229	39.5461	40.9291	40.5134	39.9945	38.5705	30.1076	27.4782	30.2869	25.7983	39.132	46.3649	46.7104	41.4481
CES3	42.2779	47.8939	23.6508	33.6039	39.3659	32.5793	42.6757	39.484	34.3831	36.5602	19.1764	32.4332	39.7873	41.9447	37.713	42.0918	32.7432	40.9968	41.819	29.06	30.4261	25.3841	22.417	30.9059	33.0541	35.5688	30.0966	43.8845	43.8928	38.8306	41.7981	40.9023	44.0349	48.5898	44.287	28.4476	39.4288	41.0041	43.8085	36.1718	24.2127	28.201	29.905	35.7489	31.8874	46.8656	39.1129	43.3154	37.5693
CFB	42.7284	37.8751	46.5974	27.9324	41.9547	37.1544	38.6677	42.4711	40.5072	41.8447	24.199	28.5093	54.9228	48.3612	47.2658	49.498	57.7966	58.3736	49.209	66.5451	44.5066	54.9298	43.1145	66.7097	53.0364	51.286	56.3014	57.5001	42.8573	45.1156	50.0496	52.96	44.34	49.6928	68.531	70.4861	50.2422	49.9924	55.551	51.0053	56.5597	44.4425	57.4408	50.6407	48.6801	53.2697	52.1303	61.3811	37.6213
CFD	32.2603	26.2618	27.9461	48.5729	41.7648	30.5958	31.9304	40.0086	32.6892	38.2675	35.5542	43.6541	32.3889	37.8402	26.9702	40.3532	35.222	35.1493	36.0704	29.0567	33.7072	25.7897	28.2415	32.7045	33.7174	38.87	30.0629	39.984	42.2847	50.7123	42.09	41.2739	35.3159	50.1719	49.1394	41.6821	36.151	39.1493	39.3466	31.6597	25.8425	23.939	30.8793	34.5913	40.8172	40.35	38.5222	27.7573	38.1711
CFI	43.2984	44.2465	47.2415	41.222	40.7942	32.3789	37.794	43.6865	30.2075	35.6683	36.8303	27.5975	51.0458	42.6601	40.8794	45.6688	52.0261	54.4605	45.2325	66.4427	57.6616	37.3616	50.9193	63.0054	38.8065	42.6706	47.7782	46.7407	45.4047	46.4312	44.2558	41.8932	42.2894	44.1825	39.8145	40.3256	43.254	49.6488	44.416	40.41	34.8981	43.8729	33.4258	47.7185	42.2194	52.3258	51.199	39.4292	29.2003
CFP	39.3976	24.669	34.3891	33.9862	39.0046	34.4874	32.7915	27.9509	24.8646	25.7969	31.3941	29.0579	29.3001	33.3782	34.9122	32.1145	36.3572	32.4098	35.2549	34.3543	32.8065	27.8878	27.9691	30.6411	34.8147	40.9797	35.1298	47.9225	42.5204	36.584	35.3815	33.6778	31.8	37.3696	42.6139	33.6648	35.6467	36.2913	35.9903	31.6256	32.8578	31.4941	30.4563	31.608	33.1722	39.8791	40.8729	37.3421	28.5754
CGAS	44.7032	50.183	36.3661	44.0914	37.3979	37.5583	33.887	39.1	47.9045	42.5965	41.0225	52.0474	45.9034	44.5086	46.1357	44.3395	62.036	50.7109	46.8493	45.2878	41.2615	47.277	38.8677	40.6972	42.0712	39.6136	37.9361	44.487	42.4984	39.4006	42.0663	47.3599	40.8812	45.4092	44.5671	51.8199	43.8642	46.6833	40.3694	44.1338	42.261	39.6433	44.1343	43.4915	41.0731	50.101	47.3545	41.937	39.7967
CHAD	28.0027	26.7667	29.5144	32.2553	27.6269	27.675	34.7732	35.1048	29.2428	36.163	14.913	26.764	32.65	35.6917	28.7539	36.0169	37.9402	20.6456	30.632	30.8767	26.1476	21.943	29.83	27.8795	31.3412	28.7799	17.8179	28.1703	38.1028	27.1217	37.8224	34.6011	33.9626	33.568	45.0245	33.8508	34.5303	35.3421	36.6148	29.7663	21.6059	21.8647	18.179	29.6818	26.5563	33.7481	32.6301	42.3447	24.8273
CHEK1	40.7704	49.8275	30.0541	49.7925	33.8805	48.4759	32.5539	39.1406	45.118	40.8158	35.0778	51.2373	36.3601	39.7596	35.9499	41.1683	42.7819	36.0222	40.5512	37.0763	34.9868	31.4609	36.0237	27.6546	36.7078	37.1944	29.3035	31.1675	41.2659	37.7795	38.916	39.3928	33.9929	44.7256	41.4562	31.5399	41.2834	42.239	42.2248	39.2128	33.3062	29.6922	26.4046	30.1934	29.7505	43.8983	38.8869	44.0987	38.5229
CHEK2	41.6322	43.058	40.5144	28.5728	38.107	38.558	30.7064	40.2099	45.9698	50.2143	44.5862	51.7056	48.855	49.099	45.1744	47.1757	44.3469	56.1874	46.5756	37.7571	39.4887	36.5898	33.6835	35.7997	42.4396	43.7399	28.3562	36.8148	43.6356	40.1165	45.0991	40.1241	39.8265	50.1326	36.7281	39.3369	43.9982	42.8369	43.9559	33.7868	37.2108	33.8811	31.184	32.1743	34.7898	44.8278	47.1447	41.4617	41.4164
CHIT1	35.6932	30.2007	48.6999	39.7686	47.2198	34.7822	44.7854	42.713	44.7038	47.5024	45.1059	49.2595	47.4402	43.0351	39.7998	44.6944	34.3814	40.5558	39.4575	28.0035	31.5258	30.1269	30.3801	30.4466	35.5584	42.0157	41.7788	36.5652	43.7069	44.4665	48.5199	43.6133	46.902	57.648	46.6661	72.4051	43.3563	42.6077	41.8304	35.582	27.2126	25.9089	24.8095	27.366	30.7274	54.6034	51.1131	41.4617	28.8618
CHUK	41.4285	52.5825	41.6272	48.468	48.198	44.4269	49.2985	29.9739	29.9398	38.5152	23.8673	53.5262	39.0113	43.4324	42.1207	46.1077	38.0166	57.4071	38.1134	30.0508	41.7341	38.0469	37.7482	38.4916	47.3465	44.9982	35.2663	47.9577	52.2824	49.5809	44.5041	40.5185	45.9565	47.7602	36.3313	40.1722	43.4164	47.4804	46.8829	39.6726	37.3591	41.5355	40.1943	39.1497	45.7585	43.6584	44.3506	42.7599	36.9832
CIC	61.6641	61.9346	41.3895	42.2527	55.0581	62.4509	46.666	48.1647	53.5392	56.071	38.7288	57.9029	51.894	44.1221	44.6401	49.5073	38.0797	45.1575	45.1123	41.9039	52.6905	52.5213	50.816	45.2034	49.7008	51.2979	48.9351	51.952	42.2551	42.8951	41.8035	46.2651	50.571	44.526	45.7241	49.5154	42.9505	45.404	44.1623	41.8102	43.4543	45.1029	52.4168	42.9967	40.2623	40.4	45.5686	41.4617	67.0073
CKLF	48.1285	58.9491	58.8181	65.61	78.4227	71.5056	66.2721	73.3068	71.6004	57.7864	51.103	49.5378	62.52	58.5433	66.9804	56.0288	60.6418	63.8686	58.5067	59.5646	59.073	63.2989	60.7755	65.3718	76.7098	81.5861	87.7968	69.8451	70.1802	81.5044	75.2704	78.4872	76.9623	64.8062	62.1069	64.4155	65.3357	73.6416	67.0605	65.4408	86.9086	91.0593	81.8127	65.171	83.3652	82.2241	76.938	71.9027	67.5977
CLCF1	37.2872	42.2485	33.857	52.1801	37.5746	27.7188	46.9117	32.9452	40.3931	36.7223	19.4255	23.7355	48.8813	39.0551	35.5732	40.5038	40.3323	50.3694	38.0278	26.6308	37.781	34.844	32.1079	28.8403	34.2091	33.4204	30.0623	31.0278	37.9364	34.0816	41.0968	41.5423	47.0242	37.643	43.1207	35.986	34.8441	35.0608	33.4549	35.7227	25.2183	30.4774	28.9185	28.9826	25.1735	37.9611	40.3356	32.6425	27.7744
CLEC14A	43.9062	33.3822	45.4517	40.0589	45.5418	41.2882	44.329	47.9712	33.6654	41.5085	35.0961	37.7736	42.5474	40.0421	37.9092	39.1814	57.5093	40.5678	41.8494	36.7433	37.8796	35.8104	31.027	41.324	41.3919	39.7133	39.7307	48.4655	48.8363	44.714	50.535	44.7731	45.0127	51.5189	47.3166	42.5277	37.8419	38.2133	39.3562	35.2382	32.2538	31.6724	26.2796	31.0733	36.2579	39.2681	43.7842	40.8284	33.6611
CLEC4A	44.9557	39.6731	41.6026	20.5926	39.5576	39.7827	55.559	34.0241	36.359	36.8974	32.0627	42.0972	45.3704	43.5436	38.5463	44.8147	47.7211	44.7844	41.7677	41.2424	38.0073	31.9246	30.8022	36.3865	40.8254	43.605	37.5263	54.3944	53.4064	46.6031	47.7729	49.0234	51.2777	53.9319	46.123	40.4655	44.3967	42.6106	47.944	37.4099	33.126	33.8248	27.3146	26.8263	32.936	51.5974	47.7501	49.1182	39.5416
CLEC4C	23.5837	31.1605	28.6918	40.5793	31.896	24.5148	34.1412	40.4935	29.1376	27.2559	22.0083	23.11	31.9692	33.8798	31.8556	41.5466	27.4983	38.1556	32.7039	34.1408	27.2954	25.7238	26.8317	47.3182	34.0229	32.0216	27.1427	41.4018	40.3634	39.895	39.508	38.8893	42.2908	44.3559	40.8413	31.7785	34.2931	36.1552	37.2712	31.6439	24.9085	20.4328	42.29	30.5203	30.709	44.0341	35.7199	45.8807	29.6081
CLEC4E	44.0204	37.8223	36.696	55.4761	31.4411	33.4627	32.774	48.8846	33.9956	38.5315	23.5613	45.1841	38.0372	40.6425	44.4644	41.8222	37.7074	37.8918	34.2904	31.0616	36.9693	26.9407	32.2745	29.696	37.0172	35.0923	37.9361	43.1922	47.992	39.1285	46.3769	43.9828	44.1305	60.4592	46.431	48.896	39.4346	46.1553	43.9241	38.9872	28.4551	31.6103	26.3022	32.902	28.6952	42.1051	45.8787	47.3594	32.003
CLEC5A	39.7072	31.8619	36.9034	43.6633	37.9225	23.3604	28.9895	31.3419	28.633	32.9269	28.0252	20.7483	34.0015	35.8788	30.8269	38.1405	51.0539	35.6042	33.7888	22.7835	30.6428	25.2613	29.327	31.8846	41.0619	39.0821	28.6342	35.1172	44.9363	39.2614	39.3144	38.9871	51.0287	46.8568	37.5769	33.5896	37.2199	34.3437	37.6296	32.9754	26.7071	26.4004	30.6496	31.1262	24.6505	36.6287	44.3728	31.6515	29.8465
CLEC6A	42.1018	34.9249	25.2598	29.1813	38.1969	28.7574	25.524	34.7995	24.3462	25.3366	17.9124	26.5464	28.7399	30.6081	29.5485	34.206	36.7137	32.7211	30.1642	27.7213	25.6323	23.2911	30.2568	26.383	30.6682	32.3912	29.8179	37.2197	35.4155	37.7599	35.8403	33.6385	33.6129	42.656	32.2029	32.3682	34.3337	34.0137	34.4383	30.8437	24.6938	22.5255	21.2192	27.7014	27.9349	34.0631	35.2965	52.75	27.8959
CLEC7A	48.0764	27.2265	43.2375	47.9131	38.6364	24.9083	50.5482	42.1968	41.5053	36.0216	39.7771	32.437	44.7507	43.8644	39.8555	43.7495	38.8446	42.9606	45.3876	39.2861	27.7735	30.6235	40.1558	32.4158	44.4587	43.5269	41.2316	55.6458	48.9522	46.5646	44.2252	43.2482	46.9869	48.2092	47.8907	48.087	46.0359	45.364	50.2314	40.2723	37.3833	34.2284	43.45	38.9981	36.4212	56.4118	50.4639	44.6716	39.7447
CLECL1	41.592	41.952	42.4755	72.2112	41.7379	42.9384	35.5615	32.2518	37.2468	34.6216	32.2438	32.7485	48.7774	55.0546	44.4448	53.1411	52.1981	44.6516	52.6346	40.2195	43.7233	43.3445	43.4779	44.0397	40.1224	37.5972	33.8318	45.8069	45.53	52.4048	47.7435	45.0327	41.5188	44.9848	44.2206	41.6786	47.5044	45.6532	50.6349	41.8398	34.3486	42.1361	37.3377	39.8792	36.6484	42.3459	42.0991	48.7488	31.2403
CLU	798.969	751.294	1070.69	625.93	2370.78	3604.79	498.864	970.011	538.461	693.29	1857.83	1696	202.824	467.179	675.267	517.171	484.649	118.019	574.47	448.995	735.066	841.727	557.954	551.364	379.488	175.363	333.574	123.501	71.1953	155.291	208.005	245.891	148.854	78.5936	88.4597	269.689	246.003	290.455	77.1702	373.583	211.427	320.697	263.033	219.386	386.909	46.4555	89.7694	58.7325	94.4869
CMA1	31.816	32.2516	30.6218	46.4668	37.2302	32.0619	37.1521	42.5186	22.2871	31.3199	16.9109	26.6124	31.4958	34.6868	30.8071	34.2794	34.9451	39.8789	31.3022	21.9096	26.8799	21.3439	22.671	27.2547	34.6386	36.3876	21.49	32.1579	42.3448	35.5863	37.9505	35.7767	43.2154	39.1179	40.0913	31.654	32.5802	33.3015	33.2326	28.762	21.2333	18.4806	25.2779	25.7942	26.5388	34.4771	37.08	33.8547	25.9573
CMKLR1	41.1702	36.202	43.3014	44.0714	53.3496	40.6038	46.5874	49.2591	50.0363	46.541	35.5837	37.195	45.4429	43.1675	41.9239	42.1099	42.0213	58.3736	43.3404	40.3877	37.1129	27.9088	38.5903	49.0316	46.7921	48.5586	42.9658	51.6657	52.651	65.9019	55.4979	51.6384	54.3816	57.6811	56.2156	44.8398	46.936	45.6786	41.6887	43.3625	36.095	36.5003	33.3916	40.2102	48.2167	48.1596	49.5094	52.9982	34.1857
CMTM4	47.1562	31.6633	39.6174	48.2629	34.396	30.7578	30.3573	37.7287	31.7831	31.245	13.5751	26.7945	39.867	43.4859	35.8941	43.8283	39.7516	45.3845	41.2839	26.766	35.4897	30.808	34.9194	37.3115	41.3321	32.737	24.6451	38.9951	41.8548	44.3467	41.4732	41.8211	43.5552	51.2003	43.0977	39.4158	42.6052	43.7951	40.396	41.0711	29.5441	29.4653	26.1019	29.4136	29.9104	46.556	39.5166	50.2475	41.6304
CMTM6	58.3321	55.9204	68.9021	68.2923	62.1873	61.4597	63.1306	60.8123	74.046	57.6195	56.5504	60.0885	71.0623	70.7199	70.0326	70.8343	65.5043	64.1132	66.2896	83.5595	63.8212	73.7943	82.9687	61.3772	56.8509	56.3077	51.8291	54.7684	52.5095	50.7744	53.5335	52.8504	56.3749	53.1742	57.1822	54.1281	66.4507	64.6045	62.006	65.0176	78.5373	75.7239	56.0602	80.1975	73.1652	60.0816	57.9443	39.6764	49.5147
CNOT2	61.8947	63.8887	49.5735	59.924	52.2233	69.9915	53.5811	54.7546	53.8479	55.4602	57.6892	50.5928	51.7976	66.0802	63.5078	68.1701	59.1523	57.4091	58.254	61.3033	62.2794	64.3801	60.004	60.8896	54.5006	63.4965	59.1816	64.9193	53.5307	56.395	49.6838	57.4449	53.6638	47.3802	61.7893	53.5819	57.6421	64.0263	62.2445	59.6737	66.8876	63.5373	61.7083	58.7261	63.4459	53.819	57.3749	45.2923	50.8395
CNTFR	35.5147	19.997	37.4516	25.7567	36.2996	25.9722	34.8597	25.8899	33.7684	29.4236	31.1873	33.2102	33.1155	35.0432	32.2135	35.3732	28.8571	28.095	29.0541	23.7495	28.0586	25.1422	31.522	24.625	32.9579	37.457	20.1143	39.5556	39.1714	48.618	42.255	38.0712	40.8965	38.6727	43.5539	39.134	34.3059	35.1879	32.8544	30.8484	25.5736	22.687	22.3115	24.0777	27.061	37.9529	36.7659	26.5676	27.4572
COL11A1	35.337	34.3703	27.7009	32.4006	30.822	17.3669	33.3207	21.1587	25.2101	19.8271	18.7299	15.333	35.6266	32.1246	31.7843	35.2104	38.8881	31.8304	31.8695	29.2982	27.0365	19.2556	32.6806	24.7511	31.3719	28.4724	28.3097	35.5663	33.5732	34.5059	34.4707	29.3728	35.0894	30.0417	34.9542	29.0813	34.8237	35.099	34.5775	31.0549	23.4533	23.4276	24.6102	23.5649	23.7892	38.1126	34.669	65.4177	24.3981
COL11A2	36.7617	27.7463	34.6263	39.5471	34.8429	28.6093	36.0235	33.5236	26.5683	31.1582	22.3141	22.121	42.3679	39.3273	37.1544	40.5131	34.985	34.9654	45.3314	33.6058	32.4188	31.1151	38.3332	31.1619	33.5354	37.7069	30.0048	39.1893	42.9179	32.2933	39.3846	42.3137	43.8237	40.6594	37.4634	31.4734	41.1786	41.5227	41.8386	38.55	28.2193	28.083	33.3826	36.7472	33.1722	44.5853	40.833	62.3716	26.6784
COL17A1	43.495	51.724	39.5139	41.4549	35.4545	28.5893	37.5919	42.5559	45.1768	32.403	46.1399	38.6459	52.9169	51.739	42.617	51.0864	47.29	47.9469	53.8434	38.7988	35.7238	28.6325	32.992	32.7363	41.1717	41.7792	28.0244	47.1054	45.9361	44.1711	43.709	39.6283	48.1605	52.9691	45.6024	38.3417	53.8026	46.6528	44.0123	53.7334	32.6102	27.249	29.5154	37.4673	30.1254	47.0703	59.4169	56.422	168.072
COL1A1	55.7384	47.294	173.946	40.3624	63.9027	31.0306	42.7592	44.4988	44.262	40.9244	41.5925	44.168	65.8502	79.8689	60.7818	89.8528	109.233	105.981	71.2406	427.088	242.408	380.137	252.919	485.91	63.04	73.6147	133.417	70.4744	59.3689	69.2168	61.9927	61.1565	61.2067	53.1878	57.3011	57.9383	102.846	92.0267	100.909	76.2027	204.665	262.393	349.215	311.634	256.212	409.158	240.041	2731.22	45.0934
COL1A2	52.7916	54.5353	203.631	72.8811	64.6177	38.7709	37.1726	34.2256	42.4974	41.8221	48.5979	39.1015	90.208	84.4605	77.2746	78.0925	102.028	120.09	79.5794	317.331	192.871	262.358	221.715	368.785	79.3304	83.9236	179.441	89.721	61.0813	74.3173	65.6267	58.8604	59.899	65.921	53.8689	67.2029	103.309	94.7956	99.2407	75.4332	171.501	230.26	231.205	236.268	215.208	239.724	143.195	1573.18	40.3835
COL24A1	38.4068	26.9228	31.9458	37.5664	29.9045	24.1306	39.3657	36.2617	34.2376	31.2188	25.0976	26.3972	38.7893	38.6891	36.8659	41.4223	32.5391	36.168	38.0471	30.7186	28.132	29.0784	28.2401	30.9929	36.3033	35.9043	29.3792	41.8505	42.9027	37.2674	36.6988	40.2943	45.4606	46.419	37.4568	35.8966	37.4496	39.4188	40.6753	37.3953	32.007	30.5171	31.709	27.6683	30.3067	46.1165	35.0716	32.8269	29.6476
COL27A1	42.0401	38.626	43.6827	44.0914	41.585	46.5036	52.3515	45.7613	39.2311	48.3752	40.0361	46.9826	36.1216	46.7827	45.5319	48.2749	55.4197	42.369	43.1404	36.9113	38.2422	40.2664	42.4304	35.8641	47.5734	45.6494	35.928	53.2094	49.4557	49.121	53.2455	46.5971	57.0458	52.9122	49.3436	45.9034	46.0033	44.7346	44.2575	43.8202	46.0095	34.3506	25.3604	35.8696	36.961	45.1936	40.215	50.9423	60.2199
COL2A1	31.286	35.5185	32.5452	54.821	42.4109	36.9566	37.1496	41.0183	31.7012	42.0371	21.3401	42.4181	40.1508	38.0594	35.7948	36.8322	29.4716	42.0504	31.987	16.536	29.6907	25.5202	25.3716	27.8388	43.0193	39.8048	39.0491	51.6657	49.4707	48.5323	49.4293	47.4821	55.9643	45.2987	50.6561	42.9105	37.057	35.8235	36.1154	33.0159	25.8733	26.3931	18.1894	27.3182	28.0167	37.1046	34.6458	46.2568	35.3101
COL3A1	53.8946	53.4007	220.105	62.555	71.9673	34.2904	35.1454	34.0241	38.0573	32.4385	44.4878	33.2565	73.4856	72.0141	66.9948	65.074	105.688	114.216	66.1324	557.006	252.294	345.835	299.761	535.77	70.3992	89.0295	216.077	92.431	54.8274	82.2951	62.0082	66.9403	58.989	49.7011	69.9729	68.7309	91.977	86.6873	111.481	61.3199	261.309	290.933	319.838	342.173	306.859	467.411	289.557	2591.18	37.8687
COL4A3	53.953	35.794	44.2285	37.0094	29.6095	35.6007	44.6161	45.4428	25.8309	24.4237	21.0664	28.0301	46.9759	51.002	39.626	54.6566	42.1143	46.4951	44.4725	34.0252	38.557	34.8086	30.6939	40.3029	35.3178	34.4103	24.3967	44.7962	49.1249	53.0406	43.5828	43.6326	47.9247	43.5099	41.0006	44.9187	42.5349	39.6985	39.3024	36.0038	25.1372	29.906	29.2729	30.374	32.5107	37.6238	43.97	30.9421	31.1319
COL4A4	41.0519	32.8994	49.6846	60.2435	52.3195	37.1153	35.2232	40.266	32.3233	29.7398	27.9122	36.8338	40.8287	43.7125	37.1797	46.2281	37.4536	45.834	39.4526	32.4645	30.1303	32.5558	28.5924	40.1286	38.4841	40.2732	34.2517	38.182	50.8953	39.2323	42.8791	44.6723	41.892	45.2961	41.6011	42.7352	38.421	39.8401	42.084	35.6873	24.8926	27.4488	23.5344	30.4811	30.331	34.9979	38.2187	30.6905	29.9215
COL4A5	36.9169	29.4049	32.0265	33.8146	24.9295	20.8675	26.0727	23.7022	25.2503	21.8965	13.292	18.3134	28.5363	28.5445	28.9118	31.5285	20.8817	34.9988	27.2634	18.9266	25.8676	17.004	24.6848	33.629	36.6636	37.24	39.9579	40.2519	33.7411	29.2475	33.7171	28.8847	37.462	37.2622	29.8672	29.2939	29.5106	28.7237	33.8351	27.5087	21.0588	20.7929	25.1102	31.5628	23.7598	31.9749	37.9811	42.3447	40.6208
COL4A6	30.5397	28.5251	33.9868	33.2775	23.2864	17.1842	23.2711	27.4232	16.1132	20.5711	16.1728	23.7355	23.159	26.2636	22.7911	26.2612	21.2056	30.0371	24.6178	20.8338	22.0232	21.1477	20.4305	22.7187	31.5854	34.417	26.8552	41.5102	41.498	34.8554	29.9697	28.8227	36.2797	34.2045	26.3261	30.151	27.525	27.4232	28.3273	24.6456	23.0493	22.1043	16.7864	25.8634	19.0535	29.5725	28.783	30.9915	27.0977
COL5A1	39.8822	30.5583	56.766	43.6882	44.1446	28.3091	35.402	32.7251	37.6121	37.1976	20.576	31.0373	40.474	41.7657	35.1397	41.1434	38.3122	44.9342	39.2594	58.1367	44.5411	49.8789	47.1775	58.5626	35.3539	42.1347	49.6111	45.3991	48.3351	42.7024	46.166	43.2186	42.1997	51.4602	42.5232	35.8705	40.7725	40.2505	43.7754	34.7665	37.8135	39.9261	46.3635	46.4306	42.8081	66.7033	58.3948	242.392	29.066
COL5A2	39.6672	37.5073	37.361	31.0841	34.1468	25.8862	33.2175	23.6791	25.8681	28.0349	31.6233	18.3343	40.7074	36.1209	32.7118	37.0078	30.8934	30.7082	31.7284	42.3552	35.7812	38.2848	44.3987	44.7208	40.3544	37.1494	32.5727	55.5901	41.3167	44.117	41.397	38.4607	44.8835	47.8898	43.2071	36.146	35.5322	37.4702	36.4264	31.7988	29.1408	33.4825	34.8377	38.2919	37.43	53.4627	45.9394	164.058	26.7881
COL6A3	46.9579	46.9245	151.073	40.3624	63.8428	34.8397	39.1394	50.1127	41.2211	43.8741	35.3654	34.7743	68.3559	54.3052	49.3429	47.2266	80.941	103.815	50.1251	284.613	102.735	167.288	187.266	307.88	75.5051	71.49	181.631	80.4213	62.009	82.2627	82.5504	92.5779	65.4948	75.5393	79.0959	85.9677	75.8704	66.7687	88.9882	54.8944	125.127	163.519	182.389	228.259	184.473	219.959	164.247	351.444	31.2696
COL6A6	29.4367	30.989	27.2331	42.1238	32.7286	23.0724	33.599	36.8266	34.431	36.2232	34.1534	30.7948	36.2079	33.2397	32.1359	34.416	34.5055	32.3263	27.65	28.1924	28.2506	26.4013	23.7127	25.6154	29.6446	34.2326	31.2305	42.0349	40.6239	40.8891	39.8814	34.7316	45.3877	41.738	34.7322	36.3238	32.9258	33.8092	33.3325	27.7527	26.1635	24.7918	32.1297	23.1568	25.057	51.6013	41.4242	34.9147	27.1582
COLEC12	37.6413	28.0357	43.7033	43.3469	29.6095	27.3922	22.2001	36.6006	29.408	29.6126	24.9566	25.9283	42.3723	38.2475	35.3125	38.3471	37.5889	41.151	38.0193	47.0904	38.1088	30.5101	40.5144	56.724	37.1993	39.2744	49.7089	51.641	38.8621	34.6131	38.1614	39.2943	40.4579	40.7979	39.0351	38.3326	36.1334	38.5381	39.3659	33.928	30.3042	35.3411	21.4546	44.9368	38.6358	37.2263	44.6157	36.0945	25.8587
COMP	26.6845	24.1546	30.7214	34.3195	28.5492	28.7631	31.2565	36.3354	39.6511	29.8059	22.8459	29.8579	34.8471	31.186	25.6863	31.1943	31.5232	34.9988	30.1034	36.7809	30.1344	21.8444	20.6615	27.5219	31.0904	27.8502	24.1708	37.4027	36.4324	38.0195	37.4679	32.8943	36.4131	43.7491	34.2335	28.9809	30.737	31.6966	36.938	28.0616	21.0472	21.971	16.3035	21.3572	21.7542	30.7749	32.9624	22.4262	22.6015
COX4I1	200.592	276.67	190.86	142.255	206.639	364.81	202.8	173.756	257.104	243.074	295.247	326.215	113.513	139.259	152.613	136.92	105.776	94.4681	179.727	152.503	238.771	168.563	192.485	217.088	169.285	208.834	155.665	119.314	107.106	132.399	113.926	131.823	124.882	100.717	106.645	135.286	116.789	112.618	111.29	129.164	252.564	235.653	155.032	195.882	223.877	111.18	127.54	122.089	430.633
COX5B	130.394	171.684	138.084	130.929	124.04	177.271	141.476	87.9827	184.645	166.358	203.38	199.914	98.9109	100.876	110.631	100.143	100.576	87.1521	110.483	128.541	124.128	125.789	140.758	119.862	117.522	122.215	112.952	93.1144	81.6104	88.4866	89.7671	102.659	87.7129	83.6533	96.2491	109.965	102.432	97.4637	95.8092	115.784	143.276	138.445	135.733	108.477	120.563	102.559	101.781	68.9339	320.909
COX6A1	192.238	312.979	201.423	169.605	180.704	309.692	167.929	143.546	302.755	294.968	294.739	216.594	100.816	138.48	155.198	112.497	96.3799	112.315	152.004	172.218	187.071	161.786	199.079	114.852	162.598	170.66	121.717	135.589	102.051	97.5756	96.4058	112.139	96.2538	108.446	112.412	115.761	114.286	106.567	121.075	165.514	136.038	188.616	128.665	157.102	135.997	105.353	136.481	85.2121	387.056
COX6B1	127.661	185.881	129.327	119.101	131.38	195.808	130.06	129.61	181.246	155.756	236.682	217.451	92.4587	100.088	118.828	93.8106	82.3103	78.7764	104.393	139.694	130.548	122.682	133.069	112.389	119.531	121.474	120.811	81.4529	71.2602	80.2173	77.3516	90.6724	92.4347	78.4227	83.526	111.207	103.22	91.9055	85.5144	112.057	137.181	128.561	133.236	107.516	118.955	80.1282	90.5414	106.926	276.688
CPA3	30.0128	24.1546	34.6809	40.3624	36.0267	24.9095	38.6735	30.4214	25.4864	25.4928	21.2391	32.4991	28.8447	32.8785	26.3555	30.0874	39.815	28.3415	28.4192	23.4911	27.0051	37.993	24.739	25.0376	30.2903	38.8176	40.106	44.2838	43.1489	44.0373	43.8961	38.1914	40.9204	42.5792	38.7362	36.2873	35.7998	32.3157	33.748	27.067	18.7835	29.3809	49.0505	26.1939	22.2273	42.5072	39.883	70.545	30.6564
CPSF7	64.1029	56.6816	56.3794	55.3335	56.7137	68.6311	61.8168	53.3743	56.1496	59.1253	66.8302	50.3197	52.2168	54.5937	54.5042	55.9675	62.0702	63.1173	60.5145	60.2755	64.402	58.0313	53.3588	44.1707	59.0094	60.0244	52.1254	49.6849	54.6793	66.5956	57.3511	59.4679	54.6201	48.6856	47.9043	56.8781	56.1421	49.4394	52.5756	54.5548	55.8305	55.7895	62.135	55.8195	57.8464	51.2883	55.5598	53.9593	59.2318
CR1	126.146	107.56	123.997	109.283	73.7797	73.5523	52.7928	92.6841	79.1738	63.0918	66.6644	69.019	71.6588	87.7809	91.6268	93.4731	65.6866	65.0426	90.2689	48.8446	94.9506	152.29	71.7644	65.4386	50.7027	47.9175	47.1244	46.4342	50.9616	44.2035	52.6636	47.5979	48.0202	51.9883	45.2935	43.5923	57.7983	54.416	53.1961	60.9518	37.9566	57.737	66.1791	44.0553	51.3027	40.1763	49.3306	32.8269	30.7124
CR2	288.377	291.42	487.828	389.182	521.72	1052.17	185.148	330.905	202.096	193.115	319.828	418.444	79.5165	132.08	203.161	140.521	229.314	77.9878	183.617	68.7293	290.238	259.731	181.743	63.8849	51.8823	44.4691	65.6536	46.0512	56.1583	50.8017	61.759	80.4991	66.2139	51.0658	52.5232	40.9063	70.7257	64.1788	48.6543	91.588	36.9789	82.1903	58.1411	40.5693	36.0612	36.5024	55.9161	28.9746	29.875
CRABP2	50.0369	33.4645	40.2105	41.8614	33.382	24.7837	39.6615	35.9095	42.0868	40.9256	21.0664	45.5043	37.4536	30.978	28.7877	34.3427	22.0489	29.2588	30.5793	30.3944	31.9307	34.596	25.1808	29.2375	53.6875	34.2876	30.1288	36.1367	32.0108	33.9579	34.4189	36.7221	34.1857	39.5441	38.7344	32.9793	31.2191	33.3577	37.0236	28.9992	29.0171	25.4278	31.8602	27.0295	25.3958	41.1403	34.6038	38.0607	736.309
CREB1	60.8669	51.3822	51.2356	60.718	53.8958	60.3802	57.3199	51.5825	54.2629	57.1004	58.1791	49.8604	55.7341	56.838	55.7543	57.4426	48.164	51.4735	54.6696	48.2318	54.9712	72.1787	57.1031	40.5799	55.4996	58.8659	49.9564	61.3968	57.0995	48.2895	50.3379	52.4913	56.1088	49.3812	44.7152	53.4716	52.2844	53.0682	55.3278	50.4239	52.6479	60.2763	43.5202	53.9928	59.9619	52.7436	48.4929	45.9046	52.6281
CREB3L1	25.924	31.4828	31.8623	25.5473	28.9173	16.0011	22.7293	31.546	26.4027	29.6976	17.9124	16.7496	28.7356	31.5796	27.9274	30.4925	33.2851	32.8938	23.6215	15.5237	26.5219	23.9703	31.576	28.2356	29.5618	28.4878	26.5108	33.0526	38.0869	32.3623	35.5267	33.9131	35.0604	35.9022	29.9415	31.3113	30.5221	29.4746	30.3603	29.0098	24.5806	27.0069	25.3005	27.3951	23.9076	32.5603	33.9418	30.8174	22.8942
CREB3L3	28.0131	26.8438	24.5883	36.8571	29.71	23.6885	35.402	30.8011	21.3805	32.2191	21.3401	24.8187	39.2013	31.1924	29.1364	28.013	26.4328	33.1462	25.4175	18.8573	25.5831	19.0635	17.9493	19.8452	26.8706	28.4818	17.2859	35.7761	37.8018	29.4065	34.6382	37.4716	35.1887	31.2578	32.4539	28.5821	27.938	31.9139	32.4132	27.1444	21.1379	17.6589	21.6425	17.409	20.6828	30.8953	32.5983	35.5432	23.6067
CREB3L4	28.0812	23.2164	23.8786	30.0038	22.3137	26.991	37.2469	33.6938	21.9817	27.5106	15.9654	19.8427	29.0936	29.0253	25.3525	29.5271	20.712	24.2593	31.0958	28.0986	26.8315	21.1904	25.2401	21.3373	23.5382	27.7937	24.5967	34.2417	29.5234	33.0718	32.6677	34.2696	29.8078	36.9543	31.5238	26.489	28.9609	28.709	32.0076	25.0695	20.1977	21.6283	23.6106	23.4374	21.9377	31.8214	27.8064	29.1861	24.7082
CREB5	31.1027	24.7235	34.2366	30.8123	46.0943	41.6434	38.8912	59.6824	38.9644	48.7928	36.8303	45.0934	37.6644	36.4806	36.1964	36.859	40.8775	36.1358	37.5114	21.7847	33.7417	21.1158	23.3391	24.5615	36.783	39.3591	30.7515	55.4188	48.4441	44.0828	50.0208	47.6995	47.9129	55.2074	44.1191	44.5762	34.6137	34.069	37.7114	32.1074	24.4342	21.0658	21.2913	26.6849	21.6033	39.9728	42.434	39.977	30.1377
CREBBP	81.0186	71.5148	56.614	65.6772	60.3347	61.5048	66.5417	58.9732	58.102	55.7655	66.6644	45.9133	61.6115	65.5739	59.261	67.8788	49.2258	57.9964	66.0871	64.2602	81.6618	80.353	80.0363	72.0363	60.7644	65.2111	46.4958	44.9253	50.5027	53.1821	53.9246	52.7696	48.4377	46.5967	50.9261	46.9249	58.2675	57.5035	59.1986	61.1966	69.9815	70.8159	80.2566	58.2138	65.3991	50.6226	49.9657	35.2542	64.9309
CRLF2	25.7467	26.0478	25.1095	39.137	24.994	25.7564	39.7517	35.29	30.109	31.1085	31.0892	27.4884	35.8999	34.2547	26.5234	38.3669	28.7533	29.1384	28.3253	25.9172	26.4971	17.8171	18.1294	19.1963	31.7267	39.5689	33.334	40.5385	42.2934	37.2618	44.7838	42.1095	36.0345	45.2455	40.3657	34.751	32.7268	32.7051	34.9798	28.8298	24.705	19.8308	20.5633	25.7673	27.8455	39.6826	37.5296	41.7644	22.0905
CRP	30.9531	28.1881	30.7894	32.2553	34.402	25.2901	37.06	31.78	30.3288	32.7044	24.199	25.7404	35.932	36.204	31.0935	38.1648	32.8262	30.0371	30.7639	20.7242	26.8254	23.8142	25.2145	23.6512	30.124	36.7893	29.6673	37.8499	41.8418	33.9313	37.9024	36.2365	37.0734	37.7997	38.8839	30.9605	34.9555	35.6066	31.8791	31.4272	24.3296	22.8362	21.6395	20.031	27.7923	40.4019	38.1064	33.9918	25.0575
CSF1	34.1105	29.571	49.752	32.086	45.0703	34.4175	44.3341	43.0689	51.4993	41.042	33.1165	37.7118	45.4184	40.8187	36.806	37.8468	40.9831	37.0195	37.3393	46.3699	31.5267	38.9167	36.2437	46.0702	52.9085	46.2943	59.6771	42.4471	54.2627	43.7155	52.1876	47.1092	42.2083	57.9712	40.4286	55.502	42.1819	42.1542	45.7527	37.6246	40.6391	36.3816	53.2821	46.1222	42.2284	50.7447	52.2499	37.0155	32.9487
CSF1R	45.0139	37.7388	69.3712	34.0708	63.2018	39.1337	45.4748	58.1508	37.7307	47.1225	39.267	45.4226	70.8524	50.0462	48.4443	46.1955	78.5338	75.5806	53.9992	104.432	48.3088	53.2952	60.7121	87.5576	59.7936	55.6261	72.7086	58.3106	55.9823	60.1359	59.9151	69.7747	51.3365	53.7216	54.5737	62.5301	69.3384	66.1764	67.5396	58.9028	65.0465	54.2651	59.0572	58.4469	75.3613	76.0721	75.512	60.8443	45.4268
CSF2	32.5851	24.3137	20.2259	29.7447	33.795	28.3105	35.4236	27.508	39.476	35.7486	12.9825	38.4993	37.0641	38.9069	30.6645	29.769	21.569	30.2263	30.0587	27.9168	21.2398	22.5595	22.7175	21.9139	28.9603	31.476	30.0629	63.9189	31.3312	37.2126	42.3164	47.9641	35.9886	34.9789	47.7929	35.1867	31.921	37.9479	31.9285	29.465	20.2538	19.805	30.98	27.5345	25.6742	36.1706	35.724	46.4469	24.1224
CSF2RB	101.035	78.9722	122.375	74.1321	120.903	155.612	116.613	105.975	85.952	94.1813	120.849	111.681	63.6196	67.9523	78.9892	67.9771	82.5226	61.7617	81.0891	104.859	116.758	90.184	90.5764	81.4799	63.1955	59.2363	93.7277	51.3798	58.2164	56.8728	75.8966	71.4828	63.9887	54.4287	60.6335	58.5155	58.1484	61.309	59.3489	67.227	69.2287	66.7512	72.3631	76.9927	63.6383	60.9154	62.611	41.0225	35.1297
CSF3	27.5965	19.3493	22.0754	25.8617	22.4011	13.854	22.9925	19.569	41.6098	26.2102	18.7241	24.2334	23.1132	25.0285	23.5889	23.6462	21.7163	30.1097	26.2366	14.4573	25.8415	19.0926	18.8528	11.0889	23.849	26.6753	23.3399	24.8892	31.4502	29.8233	32.7848	34.1314	26.9721	34.7823	34.6758	28.9678	28.3441	24.2772	26.4074	20.5071	16.2748	14.1165	9.68206	20.6235	18.5132	23.501	23.9087	37.2141	22.5879
CSF3R	43.5054	41.283	52.2663	54.9261	52.3562	51.3689	61.1797	66.8578	67.4489	58.8105	65.0163	58.6188	42.329	47.3948	42.634	46.9896	34.063	51.2845	44.273	35.8861	30.0209	33.3991	31.8033	34.0718	41.3615	46.0057	46.4429	61.4769	61.5295	59.4337	61.3949	62.0606	59.7425	63.7149	67.5262	47.6228	43.3374	41.2168	45.3296	40.4903	28.5565	30.8682	28.7916	30.5345	35.8679	56.1456	48.2299	44.1883	41.8329
CST2	73.8962	39.7041	152.349	48.8755	74.1111	51.3127	65.7517	64.8495	46.2296	83.3207	51.9302	46.2068	97.9858	83.457	60.0554	73.0454	30.8193	64.4427	71.9189	60.4864	45.6937	59.177	35.7059	35.8192	66.6999	62.3076	151.503	59.6724	96.2115	72.3641	70.4713	61.5795	53.7231	97.7312	82.7034	85.5135	74.7309	60.2612	65.1091	57.4104	35.3545	48.8348	40.6007	44.0253	35.7883	83.5324	111.354	28.6676	55.2973
CT45A1	45.1588	36.3955	38.5693	92.3204	41.8889	33.6187	37.5724	53.4054	46.2296	50.7736	12.9825	42.0062	55.3146	44.5371	34.822	41.6788	22.0138	32.2213	35.37	16.2848	35.2724	15.0843	29.9929	26.475	40.371	35.8946	34.0881	48.3062	59.4566	50.6549	52.5444	51.4569	55.1369	57.7503	53.6847	35.2913	36.5305	36.8082	36.9369	29.9533	23.5697	22.1139	12.3567	30.3984	16.7758	65.4337	48.6068	86.0029	31.7753
CTAG1A	46.2193	46.5572	38.7137	23.0401	46.5832	48.6506	47.6905	63.0288	66.056	49.9151	40.538	53.2999	35.1621	43.5853	37.5256	39.661	43.138	41.389	34.0892	23.1474	37.4549	25.5009	37.7876	19.3263	42.337	43.0897	29.3384	32.3986	49.7391	50.2512	56.2772	51.2143	45.8113	53.7177	59.8588	44.0462	36.0036	40.5669	42.5115	30.5327	26.3273	22.7945	29.8531	26.7245	24.5026	53.4506	53.378	57.3353	37.7403
CTAGE1	25.8132	23.518	35.5259	38.3664	23.9636	21.9889	32.5789	36.4085	31.1659	37.4919	27.0217	22.5719	34.7401	32.6973	30.2341	34.0984	24.4345	33.3508	28.4226	18.9949	26.9544	15.5482	21.276	17.994	30.7711	28.651	25.2739	35.1878	40.5737	31.9476	37.8262	30.9774	40.0085	39.7274	41.6022	35.5074	31.5726	28.3145	32.78	25.014	20.2456	19.3538	17.9263	24.6427	25.5689	36.6321	34.3087	30.6905	25.3836
CTCFL	33.6506	35.1223	34.1151	50.7079	33.2022	30.373	35.09	35.1048	35.4596	33.7043	26.2431	25.3877	39.9211	38.2741	33.6815	39.1526	27.7237	38.075	40.4789	24.7513	30.1573	25.2698	28.6562	22.1954	32.4872	35.5417	28.0244	38.7438	43.6409	34.0982	40.1499	43.0135	36.1072	42.9979	43.7755	32.362	35.5768	38.3067	40.6827	34.8987	22.9709	23.9706	22.9481	25.6034	33.0917	36.0946	38.868	38.0174	30.5515
CTLA4	39.7484	32.2267	33.5395	42.7528	50.0837	46.4855	61.4127	49.9836	63.9868	57.6916	52.9164	37.4665	54.8632	43.8533	52.9307	37.2117	37.5889	44.2389	31.8279	33.7499	30.8217	23.0866	24.6956	33.2195	72.5081	75.711	74.0082	76.7608	87.9543	84.6501	77.0601	79.6163	82.4715	79.3359	88.6565	95.9368	61.2778	68.9199	78.8838	72.585	69.0841	55.9838	95.7788	63.5101	50.6848	62.8718	65.2184	60.3495	30.183
CTNNB1	100.169	115.421	131.635	73.4824	110.407	102.763	79.356	88.8498	107.509	92.6687	121.257	104.484	83.1025	88.4158	88.3739	88.2972	79.3521	94.493	98.0361	123.595	123.259	122.17	107.539	136.294	93.2954	87.1322	107.576	77.5758	56.0171	65.8739	61.4715	62.4838	65.3098	53.5917	62.6996	85.9494	88.1094	80.3664	85.6444	88.2872	101.462	114.849	118.444	111.158	116.031	79.8307	77.969	71.8687	182.677
CTSG	24.632	22.8644	36.9883	15.6646	25.4893	25.2672	39.4617	35.8783	29.5218	38.7651	32.0177	40.9139	25.7395	34.356	30.4119	36.4331	26.4165	27.1765	31.2549	20.4976	26.9158	44.6868	27.0359	32.0229	32.6928	34.9097	35.0431	41.3074	42.1601	39.9294	41.2717	33.334	42.5258	45.5839	32.8373	43.4354	30.8521	32.1441	30.4832	30.1819	18.3767	34.0922	41.2585	24.7573	24.159	36.8375	36.0855	43.5906	25.7597
CTSH	110.04	133.79	180.102	119.01	105.51	139.941	143.086	110.735	135.709	119.341	198.314	168.091	84.1537	100.356	107.694	101.62	127.765	77.643	107.953	210.097	163.602	171.523	224.036	173.375	95.4964	71.2478	114.687	94.7137	60.4127	74.9656	68.5362	69.3079	70.3898	76.2032	75.7859	92.5983	94.9147	97.4338	66.4667	99.4983	137.667	134.575	110.977	121.123	143.097	78.3093	89.489	48.9415	63.3572
CTSL	43.6738	68.0942	64.9177	53.8092	87.0229	85.873	58.1563	47.942	52.2164	65.9841	81.9028	42.0062	62.8277	43.7208	45.0078	45.2234	54.4538	51.9995	45.9805	67.4656	56.9582	44.2865	63.6642	71.7532	63.1183	63.7847	78.6783	51.8837	52.0545	43.9879	52.8258	59.1627	51.9739	53.1534	52.7451	51.2853	55.2106	62.562	55.0706	55.4576	53.5833	50.566	48.9548	69.9236	61.7893	79.841	63.4317	47.4414	32.3085
CTSS	118.187	95.7568	135.284	116.301	115.853	97.8384	91.821	83.9972	88.5959	95.3246	120.831	102.957	102.464	103.837	108.636	112.017	132.78	111.139	115.079	183.861	142.697	178.839	165.15	215.304	119.172	80.4257	153.312	87.7821	54.8234	81.2526	68.4702	80.9561	57.5924	85.4293	103.681	127.04	128.119	103.246	100.584	116.201	145.704	128.494	161.45	146.807	145.949	150.277	127.89	87.3908	41.3477
CTSW	28.5421	23.5594	31.0903	56.9076	52.2087	38.5374	45.1291	43.8279	47.2815	45.4389	31.3941	40.9878	54.4933	43.2969	42.1694	42.0583	48.026	48.5618	41.6537	39.1283	33.3088	31.2107	32.3238	41.4805	46.2058	45.9266	62.3575	53.1904	55.2804	58.8129	57.9751	58.7944	49.5648	49.8529	52.3981	50.5284	44.8876	51.7897	48.1558	45.9976	64.9378	52.5641	60.4644	74.7132	74.1946	50.9425	54.0461	50.0635	30.2124
CUL1	63.846	60.7869	59.8385	53.5576	59.7868	70.4031	62.2111	59.0799	69.3442	62.0022	80.2224	56.0348	63.6932	66.3376	64.2201	63.6824	42.759	58.6691	59.0586	57.9498	64.8596	65.7461	58.2074	59.1087	60.6338	68.8538	55.4677	69.7264	59.1364	64.7696	60.2912	59.4597	57.8746	63.3184	55.0147	70.2697	58.1094	57.9747	59.7488	59.3743	64.9624	73.9606	63.4431	56.0838	74.7399	58.2328	55.2881	54.8451	60.3899
CX3CL1	27.775	20.2748	35.7086	40.5905	30.865	25.8788	39.4209	39.6736	25.788	29.2712	28.0699	26.8067	33.9196	31.0495	31.0451	33.215	31.2449	33.5268	36.5464	32.7917	26.6337	29.638	30.4765	27.4713	36.6929	29.6665	36.0772	36.5271	45.4802	36.373	36.9853	35.2744	35.9895	42.3548	41.8629	28.08	32.6587	32.6741	30.7645	31.5757	23.8735	28.5712	37.371	32.544	30.1989	32.4263	35.3984	18.671	82.4287
CX3CR1	33.3145	28.178	27.092	36.2212	32.312	31.0467	30.9415	42.5253	30.3288	33.9137	28.0699	33.4993	31.8542	35.2418	30.3697	31.6608	36.9212	32.4246	32.325	21.9515	25.4685	22.8777	25.364	28.709	36.114	35.176	31.6363	33.682	42.6651	36.073	39.4381	36.3663	39.6832	42.2596	45.9804	36.1893	31.7594	32.1519	29.6257	27.7534	20.889	22.8065	25.1192	19.7494	29.9028	39.528	35.1915	34.3251	23.1848
CXADR	31.5836	34.3224	32.3354	28.5728	43.5616	29.5848	43.1137	42.2325	23.988	40.6343	34.4334	37.9342	44.7831	42.6735	38.1322	44.542	31.0679	52.171	32.1978	30.7673	31.6541	24.9499	29.8192	33.4658	36.7969	34.8927	25.3762	31.0902	46.166	36.3091	45.8491	41.8907	51.7689	46.4057	45.8731	36.5285	38.6287	41.9436	48.1741	35.924	25.7489	23.456	23.8232	33.1731	25.8149	51.6268	48.8683	54.9102	43.8131
CXCL1	44.7951	41.9089	46.0756	43.2742	56.7758	46.1866	52.4988	50.5271	56.4439	64.1024	40.4779	67.6808	53.4094	36.9133	50.3834	47.5329	50.2858	54.2976	41.067	28.1324	33.2912	47.4459	31.9733	38.4795	53.3427	48.5626	55.3925	44.6932	60.5185	53.2554	58.7799	54.6904	58.4241	75.4158	69.5712	51.0986	41.2508	43.8166	47.77	41.2304	28.9096	35.2315	56.2626	35.4141	33.1707	65.5365	47.5965	39.4496	288.349
CXCL10	34.028	26.1436	30.1934	42.7528	36.0267	28.2072	37.6891	36.2811	41.7615	40.5546	30.1454	30.3841	40.3771	40.8241	42.3148	37.9047	34.151	30.0507	40.6709	33.7939	24.072	26.4888	34.8606	38.5064	51.8274	36.7325	60.7783	44.2319	30.1054	41.3766	44.7465	37.0563	36.0457	52.3518	58.3332	66.5316	56.172	51.8299	38.9587	71.1081	60.0639	40.5177	128.808	62.9356	33.9896	50.5243	39.6431	40.2919	27.836
CXCL11	36.0813	38.0577	27.4293	29.4937	30.7539	22.502	32.1173	31.1836	26.486	26.2641	23.1427	16.2411	32.9466	35.8408	36.2532	34.2837	40.764	34.0611	36.909	28.56	25.5626	22.218	26.4241	24.4974	36.1821	32.5552	27.7365	40.6583	34.4063	41.8523	34.0494	34.6411	38.9508	42.1017	41.8529	41.1683	35.8585	37.3359	38.6867	44.258	32.6207	28.6954	27.6214	35.6163	28.2784	35.2337	40.3322	35.4718	27.0804
CXCL12	38.3594	25.1151	38.4463	32.2553	46.8242	26.0101	32.1078	42.4041	36.4825	34.8322	36.8303	25.9515	48.7427	42.7224	37.8639	43.5502	54.0478	48.9229	45.4954	31.3377	35.0187	28.6997	37.2543	77.6146	33.1823	39.1299	35.6544	52.3141	51.0862	50.7786	51.8269	45.0829	41.7001	46.1624	43.135	44.7516	44.344	46.3486	43.0845	35.9973	32.812	28.0181	25.434	38.4195	42.1912	50.0546	44.1611	74.0732	30.4085
CXCL13	491.14	551.071	781.603	395.146	577.589	656.328	235.415	508.437	668.181	567.778	674.113	696.874	116.247	356.335	943.625	297.687	144.047	94.8578	694.413	221.638	941.041	1963.59	587.999	372.769	195.957	112.269	250.71	119.397	92.5866	166.132	257.169	247.187	166.575	171.921	231.421	315.987	229.37	155.267	71.0484	454.057	224.29	379.595	421.679	248.142	422.4	116.274	150.787	106.365	35.6359
CXCL14	56.6569	35.6785	80.2441	62.4808	41.6716	59.9218	35.9535	44.7496	44.877	32.6781	40.4603	51.3506	42.3481	47.465	57.8018	46.797	40.3323	38.2542	50.3549	23.3591	42.2979	42.4758	32.6865	46.3936	69.5887	60.5295	54.5655	61.3829	46.7047	43.9974	37.7944	45.6635	41.8303	44.1777	40.3436	50.8867	44.6774	40.494	42.248	44.9704	20.1591	28.2423	36.5592	32.8594	43.014	39.5998	26.4266	38.0174	111.959
CXCL16	36.19	25.998	30.4583	29.2539	35.887	28.1454	26.1902	31.626	38.7897	30.1029	20.576	26.8067	38.6038	33.987	32.9747	34.4301	18.4606	38.8077	30.602	36.5511	31.2984	26.4637	22.0969	34.1549	34.3033	33.84	32.6389	39.8772	33.5936	34.9937	34.2896	37.3892	38.6515	40.3936	48.3091	40.8783	34.1829	37.4576	46.2376	31.435	36.8369	27.5188	35.7969	33.5114	30.99	57.2095	46.1002	38.5112	84.011
CXCL2	57.0583	48.2299	46.3912	60.6594	57.9924	53.9055	67.2455	68.8002	62.1894	72.5218	46.0664	64.1388	63.8036	64.9313	69.3719	67.1701	57.225	72.635	70.9493	61.0847	38.7905	43.5928	35.11	33.4375	55.7739	57.6937	62.8486	87.334	62.619	67.9318	71.7825	64.291	64.4568	68.4547	62.6778	54.4035	62.8842	58.6705	69.9822	60.8203	42.0152	39.1309	45.5952	39.1635	36.612	71.8546	66.7384	55.1084	60.0154
CXCL3	34.1973	22.8331	22.5272	31.9627	31.8576	15.65	33.4995	28.0536	14.769	22.0892	15.1918	21.7594	34.7168	29.5182	26.1572	32.7875	37.0964	29.9853	32.2882	16.6852	28.8814	22.2169	21.9763	20.9018	30.1804	30.6104	32.6826	33.2802	29.3773	30.1637	29.4967	28.7091	30.009	37.9884	32.0177	28.6326	29.8134	29.3709	28.7182	26.7996	19.3127	19.6374	19.3158	23.3511	28.839	29.3811	28.9057	26.6782	24.5847
CXCL5	40.8476	24.3137	25.1441	24.2864	37.4389	21.159	40.2188	34.1195	38.1375	27.3086	29.7468	25.2037	30.0279	41.2424	34.6424	38.4508	26.4165	51.1498	34.1706	24.6203	30.6518	24.8864	26.3354	25.7317	37.7097	37.5496	22.7254	38.3345	48.5982	30.1276	42.935	40.8929	40.6073	53.3079	45.6527	41.8806	35.9419	38.0902	40.6498	29.6347	27.7308	23.0721	20.5103	26.2055	32.7593	41.743	39.2652	42.4	24.7565
CXCL6	26.2861	35.4697	30.5101	32.5837	18.4917	26.1823	28.0629	30.3576	22.5294	28.9887	14.8613	31.7547	29.5776	32.058	30.1216	33.2047	27.8094	39.1953	31.4206	23.5702	29.1773	18.5047	28.373	27.139	36.3721	33.5043	24.7788	32.8141	34.9275	32.5798	32.8408	33.0384	35.3434	37.1179	38.1656	33.1872	31.6338	33.177	34.7761	29.1186	21.4096	22.7118	17.1935	29.4497	26.1273	36.4862	36.1162	50.9839	69.6241
CXCL8	38.2854	29.0127	30.1474	31.2404	30.1793	19.0117	28.1016	19.352	36.6209	35.2779	27.0648	27.1117	33.6743	34.5214	31.7374	33.5469	26.8581	34.7357	30.481	30.6782	24.6617	29.1986	24.7724	25.2627	36.4375	38.1906	41.1641	37.282	38.303	31.7644	33.1768	33.593	36.3081	41.8443	43.291	33.4997	33.682	32.3054	33.8716	30.9264	24.0083	23.2503	30.8775	20.9979	20.6346	39.749	39.1239	49.7563	348.878
CXCL9	26.0909	20.2673	27.5313	33.4151	24.6875	21.3879	21.8047	31.3419	34.4426	57.5835	50.8449	46.768	32.0289	49.5684	60.9354	45.6674	68.7589	42.5993	55.0129	106.618	31.8746	34.0014	81.3254	79.1391	140.69	42.3761	76.7086	53.4845	35.6728	45.9614	41.8371	52.1758	35.3715	78.4524	130.855	223.237	100.673	119.223	51.9194	152.707	254.995	115.322	98.0141	236.51	107.969	72.4394	64.7288	51.8635	26.3194
CXCR1	33.8022	26.6177	31.4205	29.709	45.8124	31.4063	46.4069	30.201	36.4151	38.3486	33.388	25.1412	31.3662	36.3948	27.7766	35.2754	23.6581	37.3969	33.2923	18.0556	23.2045	23.0065	19.0918	21.2612	30.1156	32.3528	30.0966	41.5479	42.2852	44.451	47.5947	39.9968	40.6724	48.7345	40.5014	38.048	33.5612	32.7647	32.7655	28.012	17.9971	21.5143	19.9594	25.6493	20.9933	38.7064	37.1662	53.6561	25.3881
CXCR2	27.7021	30.8439	30.2188	47.501	40.2186	30.5947	36.1664	40.5711	38.5086	28.9793	16.1728	21.7761	32.6557	32.857	27.589	34.0182	39.2069	33.7456	33.9181	25.3768	25.7371	28.399	21.0687	27.0852	30.6822	31.7595	33.4543	40.7748	38.7741	36.7572	37.704	38.9594	37.804	42.5858	35.2204	39.2355	32.7373	33.1825	30.3049	27.1289	22.2806	24.7456	26.3331	28.3321	24.7634	32.339	29.5039	45.8807	28.0505
CXCR3	32.7182	26.0063	33.0688	32.284	27.7284	24.2819	30.3215	27.0171	37.3395	31.5749	11.157	28.1885	28.3374	34.3646	30.5311	33.6286	34.1315	29.1488	28.2293	31.7572	26.0868	26.2723	40.4517	36.2648	41.2257	37.0863	36.1498	39.2024	32.3319	37.9898	37.1999	40.3765	33.0027	34.6266	47.086	40.7453	37.5965	38.5317	36.2394	37.5802	39.3291	42.3173	38.8557	44.823	43.4669	38.798	43.9847	38.2322	22.6013
CXCR4	533.03	320.342	272.865	266.923	272.643	278.27	279.594	259.165	368.548	408.416	379.655	275.019	311.032	439.714	394.956	469.459	127.471	338.414	404.201	232.452	327.315	462.298	190.485	181.366	307.819	220.406	239.884	213.398	154.834	232.957	220.272	236.958	180.079	171.061	265.467	337.604	262.054	131.708	235.281	311.071	251.2	300.435	283.087	198.834	231.346	105.569	93.6778	55.6488	48.2283
CXCR5	101.773	126.439	77.2207	101.192	116.852	109.809	112.739	86.5944	140.403	107.457	105.888	111.491	79.6822	90.1925	97.5715	84.6511	59.8615	65.9105	86.1965	75.7476	136.194	168.397	149.314	69.059	70.6399	77.1782	56.7503	61.7466	55.6489	69.4013	63.5534	65.8661	79.4565	54.4146	51.4512	41.3333	68.2165	67.17	63.8895	82.9764	58.9475	95.8024	93.9243	57.6123	80.1739	52.4496	58.8521	33.283	26.4419
CXCR6	45.9885	33.7773	39.1431	30.937	40.4033	34.2443	45.8835	49.7421	41.3089	43.7722	21.726	26.194	47.3973	41.9622	43.6625	41.5247	41.6321	43.1548	36.7057	21.3776	28.3423	24.6236	31.1623	27.4897	46.0508	48.2916	40.9028	44.1554	52.8498	47.0786	55.9199	49.7916	50.1517	45.4699	54.58	55.2501	41.5194	44.7169	44.7506	45.3955	35.9162	33.9781	57.4533	41.4765	44.4014	52.2157	52.1862	44.0787	29.5335
CXXC4	29.0592	27.7608	27.1784	40.2623	35.0414	27.4114	34.4634	47.9712	36.5436	31.5531	21.3401	39.3429	31.634	35.0229	32.7124	35.8984	25.3275	39.2348	31.5463	22.9122	25.6971	21.0529	21.5254	21.9037	32.4443	31.2674	27.9925	30.0466	36.2607	38.9117	39.2541	37.9092	36.5422	26.6581	41.2128	36.0581	29.3955	30.9359	33.7483	30.8728	18.6081	20.0758	20.1625	22.1567	22.7388	34.7144	29.9298	35.2542	23.3021
CXXC5	57.6858	52.8871	52.1817	55.128	50.7796	43.5706	68.7997	41.7614	55.3574	49.8318	39.5159	56.9649	48.3526	52.9172	45.7935	58.1363	32.5763	57.1219	52.4148	52.6084	59.8246	60.3862	73.9506	58.5255	37.2964	34.7345	27.5637	35.3866	44.4377	36.7751	36.4279	43.442	38.8429	44.7272	32.8091	34.046	44.3533	39.6878	41.447	38.0245	36.9187	42.2255	31.5425	38.1379	43.312	36.6564	37.4997	36.2272	27.6465
CYBB	93.4638	97.3937	73.9573	84.2396	67.6873	64.9284	49.1377	55.0114	65.0118	68.8156	73.1268	86.6425	69.3005	73.5176	67.1776	76.0168	62.1358	66.8239	79.5625	91.082	101.932	104.931	135.622	98.3798	57.4088	48.193	67.0684	59.8852	45.1142	42.6022	44.9317	51.3844	49.8761	46.3822	46.1961	54.0378	65.7335	54.6683	53.9716	63.8938	72.3334	81.7875	74.3866	74.9613	84.9579	63.3469	61.0584	39.5921	29.9562
CYFIP2	122.668	152.162	87.4168	103.82	99.0306	141.919	95.6689	84.5402	143.441	111.978	157.454	167.793	89.7717	94.8908	97.6479	93.6398	71.1425	84.8632	91.6972	83.5835	114.673	126.692	121.627	69.9994	98.0667	111.285	80.9926	81.2585	67.9148	89.0985	87.6384	90.911	85.6065	73.8273	78.3199	84.3769	81.5661	80.7886	79.6109	90.1666	103.716	118.573	113.339	81.6125	120.271	71.9558	79.9851	59.5485	32.3501
CYLD	61.4335	65.2896	48.6561	55.9885	43.1386	58.6623	51.3813	48.8846	44.1156	45.0548	50.0374	42.3109	60.651	63.8335	67.4058	58.7321	52.8605	44.8536	60.5471	68.2018	55.6147	69.6519	71.7816	56.1172	69.9886	79.299	53.6683	66.7276	59.8732	63.815	61.8931	72.8969	61.8824	55.327	71.6746	69.35	66.4689	70.2378	61.3653	72.1756	98.4891	83.3847	82.8443	90.7091	88.0186	52.2688	58.5567	54.709	51.8356
CYP19A1	31.4536	30.0311	35.5441	39.7459	32.8947	28.9092	22.4178	30.0313	27.1174	36.84	26.802	25.7404	41.563	34.3966	31.8654	37.1067	34.186	36.529	26.3865	24.0795	23.1653	25.7907	28.9822	20.8842	31.7319	36.7789	30.3917	39.2485	42.1537	31.3128	39.338	43.3612	37.4493	49.7207	44.2778	33.4426	35.3937	36.075	35.4784	33.0788	21.7391	22.5837	14.5313	25.5977	26.5215	42.0597	33.9156	29.4723	27.5841
CYP4A11	30.7901	52.9389	36.6409	21.7224	48.3334	38.9269	37.5724	61.0348	38.5246	44.2642	45.4389	37.8056	82.1817	59.7841	50.4667	56.7176	88.0551	48.332	70.7399	37.2224	39.2806	32.4893	31.4212	23.3603	38.6157	54.8578	22.7254	39.7816	61.6186	57.8913	56.2534	50.6133	59.3782	94.7697	50.7828	54.2943	50.9339	45.9288	65.7352	41.8098	35.3545	25.7995	26.4788	30.3984	32.4331	65.4337	60.0957	71.6691	30.1246
CYP8B1	37.4732	28.7917	34.6503	39.5162	32.4108	35.6195	42.4148	45.8804	38.363	38.8995	28.8296	34.6554	38.3417	42.3669	40.1277	40.5418	38.3122	38.9681	34.482	24.1665	28.7483	25.2984	28.336	24.625	33.3174	36.7831	35.8745	39.801	50.654	40.2955	45.6783	45.6645	51.7116	49.0911	48.8426	40.9906	36.2321	43.321	39.8885	35.3432	24.6858	24.5687	22.9481	28.0742	28.2711	33.3431	41.9742	32.4059	29.8826
DAB2	36.1823	27.3905	57.1381	40.5108	32.8947	24.7419	35.8573	31.889	28.562	34.8874	23.3325	36.329	44.6724	36.9107	39.9588	38.7963	51.6232	43.2446	39.0166	48.0389	39.6471	35.224	33.3163	64.1424	40.8186	40.7699	46.5629	39.5774	45.1925	36.8844	44.3028	41.3666	40.3732	44.9194	39.4338	47.3477	45.5994	46.9865	44.9099	40.4462	42.6707	40.0645	43.2248	46.8269	44.9498	47.0227	46.3098	64.5212	26.7
DACH2	26.934	27.4912	26.907	27.35	27.8286	21.5199	29.7741	31.3419	23.1148	21.9253	27.2177	15.6596	27.5999	26.2435	23.3238	26.117	25.8669	26.4052	25.8986	16.2834	24.8306	21.5204	19.5495	23.8502	31.4264	28.4143	22.8913	37.4004	34.739	26.6677	28.7458	31.074	34.2206	29.8023	32.0641	27.6026	27.1459	28.6833	31.5363	25.5067	19.5321	21.1869	15.9635	21.1165	18.3952	35.8309	29.0487	30.0506	26.224
DAXX	59.1518	69.4444	61.2497	60.367	48.8153	96.8892	59.1615	60.2756	81.3158	72.4492	64.892	58.3776	56.8596	63.7388	59.737	65.2978	46.9034	52.0335	59.684	54.7888	78.2636	68.9071	83.3607	51.3943	58.7264	52.8851	51.6427	38.3591	46.2857	50.1897	48.5488	51.5137	46.8065	41.9467	43.2737	44.2812	57.4656	54.913	51.725	56.1635	62.5271	68.8477	58.9971	56.3824	64.2866	57.8373	53.2664	34.0764	41.7357
DDB2	46.678	36.6914	40.2899	35.2484	55.6181	64.6895	48.8292	65.17	59.6732	59.9735	55.4198	58.28	50.927	48.6551	47.1651	47.3076	43.1782	44.553	48.3256	44.9822	57.0774	65.1619	52.3356	54.4802	42.2746	47.4597	57.2099	41.4049	56.9174	50.5826	61.3041	62.8482	49.9184	58.1655	50.9881	49.9483	47.7266	59.001	51.1651	41.7716	60.2799	57.4562	56.1161	53.3288	73.2611	50.7123	51.3885	49.7563	53.1162
DDIT3	36.1081	33.6558	32.4243	39.9557	39.2823	42.1046	41.8849	41.6949	43.4511	48.2442	26.1254	40.9644	44.3931	41.1331	42.2959	44.1927	32.8262	45.569	39.1186	32.5505	42.6544	38.1345	34.9845	33.5331	35.8775	34.7028	23.8499	45.6398	41.3263	46.0214	41.1451	44.3421	51.4029	46.6066	48.7405	36.5766	43.2486	41.2851	42.3565	38.3123	31.6618	32.0538	36.3191	39.7866	30.4033	48.1707	41.6427	48.3956	38.7506
DDIT4	84.5536	55.2301	95.7675	71.5459	121.149	143.288	123.457	112.605	163.575	125.729	209.709	197.273	48.402	54.6859	59.0036	53.7755	61.5598	56.295	62.7364	71.1124	59.429	93.0572	51.6616	62.9196	103.941	114.975	81.7643	75.3834	90.8495	112.213	86.959	104.373	98.7055	81.4472	83.8834	135.017	56.1927	49.9307	56.2126	59.9021	91.0308	69.3076	68.6297	57.9809	68.7394	54.9627	46.4519	50.4476	349.548
DDX43	26.1044	26.2379	34.0426	23.9834	35.7452	25.5457	26.0727	37.6455	20.5511	30.9179	10.67	30.9859	36.3805	35.472	32.0934	35.4556	39.6718	32.2052	36.4461	22.4133	26.1022	19.271	24.9686	27.9066	33.7638	38.4576	21.6909	37.0528	33.5339	29.2068	36.2276	33.3673	37.157	40.4017	41.2957	33.672	35.1517	35.0103	36.0125	30.745	24.4788	24.7006	26.5124	30.646	23.9682	31.3122	34.5324	42.0003	24.3173
DDX58	46.3445	38.8	42.5832	41.8614	43.5275	43.3046	37.626	48.8976	45.2304	41.1288	47.9319	36.1249	58.2569	57.4224	54.2499	58.2013	73.8255	61.2268	45.4915	41.1157	53.1223	50.8678	60.1713	36.8387	56.4709	51.2238	60.3056	52.7491	45.5234	45.8119	52.8743	46.1953	54.1285	50.7204	49.6229	49.7535	55.7414	56.9045	53.0751	52.5034	50.3742	46.4587	48.3114	63.5555	47.1162	50.4014	46.3117	31.8303	29.4147
DEFB1	37.908	40.1182	38.0588	44.8451	38.3317	33.2407	38.3592	52.4729	43.0495	37.2187	19.1593	41.1303	33.072	35.8963	30.1661	33.1826	33.1503	39.597	34.819	40.0176	29.6085	29.9649	26.2438	23.3395	37.2258	40.2518	33.5926	37.453	39.2711	45.618	46.0064	37.1868	40.5364	41.9624	41.0846	35.6683	33.6087	36.7568	30.4753	32.6641	26.3561	24.9534	31.9492	27.1978	26.516	35.957	33.0017	37.2246	148.37
DEFB134	36.4375	31.9712	20.7436	50.1559	39.7146	32.4105	40.3375	41.4823	39.1523	34.0965	28.6676	22.5921	31.449	37.6634	37.0765	36.0402	33.7476	34.092	32.3177	22.3395	29.8718	24.9216	29.0426	27.3508	33.2017	34.4909	24.4458	36.6144	40.0526	39.9618	44.1359	39.4732	40.6425	43.2654	42.2948	41.2539	33.8898	32.2504	35.5639	30.5519	19.7114	25.4285	22.8433	29.2065	22.9363	31.2191	36.8866	57.1847	29.4717
DEPTOR	31.3547	23.0654	27.8936	37.9348	31.4238	30.3871	37.8171	28.5591	30.7228	28.3376	30.537	34.9022	38.8445	38.1436	32.5693	36.4129	35.072	36.2292	30.1065	26.0903	27.8699	23.1688	26.2042	37.5644	30.1298	35.0025	24.247	44.5998	42.1037	38.0974	37.3425	37.4612	44.8133	44.5925	47.0807	34.6097	36.5405	38.7361	38.3853	31.555	26.4918	25.2945	22.6715	29.3034	28.7269	44.652	38.8944	34.3251	47.1482
DGLUCY	57.0832	44.8265	56.2695	59.238	70.201	47.27	43.6094	53.7794	48.8993	51.298	54.9728	44.2026	59.1516	61.051	58.3362	64.4022	54.9992	63.0252	59.0814	71.4947	56.5796	63.7761	50.369	54.1326	60.4205	57.2426	46.0807	66.3286	55.7155	61.3517	60.8221	64.588	52.2711	57.99	59.9899	52.6775	60.4119	61.2745	63.1461	61.3206	51.8631	50.4328	58.4556	58.2521	46.1168	54.5499	59.4263	40.8284	65.4448
DIPK2B	36.4434	41.332	48.2452	42.7528	63.3088	54.4916	65.2889	55.5219	48.6379	52.1238	45.0657	55.8586	39.147	38.6203	37.9349	34.2239	33.6087	36.9221	31.9307	33.9406	39.5244	23.2644	30.1412	33.6803	40.1035	48.6724	46.7341	47.9406	51.4334	43.5356	58.5956	52.6681	52.3589	47.0083	51.7332	38.5926	33.2533	37.8357	34.1473	31.4189	26.6569	29.5191	20.4085	31.2421	31.1421	39.0173	38.9413	45.5482	36.1031
DKK1	28.6837	31.5791	29.3544	29.709	36.2996	26.231	32.8587	45.8483	23.4744	26.6169	32.6918	29.0711	41.7957	34.8488	32.9712	35.4696	27.6222	26.8687	31.6438	27.5902	30.5389	23.4267	27.1803	27.4759	32.5649	29.655	32.6389	37.6373	38.7724	31.6199	42.3449	31.9986	40.7923	42.5347	37.2249	32.4024	32.3071	31.8302	35.045	29.8786	22.0628	24.9067	18.7184	24.2779	26.1356	35.2728	33.5887	43.3154	26.6463
DKK2	35.4927	24.7709	25.7572	34.0708	41.0104	21.9657	32.8438	34.1619	40.5601	27.7194	32.6107	36.1249	34.4068	36.2323	30.2107	35.3235	32.0407	39.5095	31.3102	15.3041	28.3857	26.2262	25.6622	24.7459	32.4814	30.2043	29.4355	39.8772	36.8521	32.896	37.7882	31.2369	39.3414	33.3051	41.2047	37.4612	34.2775	31.2242	33.7315	30.986	25.6875	23.0778	13.6073	23.4689	25.4679	41.2167	37.1006	37.435	25.6581
DKK4	30.0922	28.8843	26.739	35.0134	31.815	26.9427	48.7465	29.8395	41.1046	33.2415	20.926	24.0807	32.1113	31.8974	27.6031	37.6441	34.8374	42.5533	29.6528	24.0781	27.2847	22.6982	26.7731	23.0572	29.9434	33.7345	21.9793	32.494	42.5669	36.3972	34.6855	37.6714	36.9034	44.2625	40.8189	29.5716	31.5468	34.3478	31.3717	28.871	25.6814	19.0769	18.0328	28.1554	27.3231	38.5425	31.2031	20.8769	26.3425
DLL1	28.3095	24.0786	37.926	29.6603	49.3468	32.5186	40.8615	22.7595	27.3153	31.0017	23.1427	31.5785	36.9898	34.4121	37.2893	38.5591	38.4331	32.0388	37.1917	31.0547	31.0324	30.7491	27.3744	30.1172	33.3005	37.1986	22.0716	35.8453	38.8595	41.7341	41.4192	37.2888	38.8864	34.5884	37.5915	38.0295	35.6718	35.6456	36.4659	36.5119	25.2311	28.0842	23.1626	29.9853	25.8079	35.6852	35.5827	34.3251	52.7517
DLL3	28.7414	36.3716	31.675	40.1814	31.7282	32.2337	46.6451	45.3552	36.6345	43.426	23.6356	37.2179	33.7023	40.0639	35.3417	40.9101	48.026	38.6894	37.3518	27.9875	31.8485	26.3576	26.5567	28.7588	33.1953	41.9514	32.4555	49.7287	46.8883	43.7654	45.845	39.8678	46.5683	50.9516	45.4738	34.4578	37.8579	40.6008	40.4094	36.6288	25.4963	26.673	20.3241	35.7953	27.404	44.234	33.7047	32.0912	30.2378
DLL4	35.7362	30.3872	48.6532	35.5373	40.7942	34.9338	45.5997	38.5822	46.3731	35.0134	25.2014	27.758	39.9902	39.9083	37.7983	41.575	34.063	42.685	46.9317	38.148	36.4164	36.1239	35.8199	29.7649	39.4096	34.632	42.7135	39.6179	42.4202	31.5448	43.1329	44.5751	47.6861	45.9211	38.7749	30.9641	41.5952	36.2737	39.1454	40.9307	27.6568	33.5949	29.0787	28.2652	32.4132	43.2846	38.0658	42.1739	26.4804
DMBT1	48.4864	43.7522	44.8314	38.9615	51.4543	44.506	52.7468	61.8202	50.395	59.1305	40.0675	52.9817	61.093	53.9026	48.7501	56.6048	39.815	56.5141	51.2452	24.932	36.1988	28.9361	26.9589	26.3344	41.5587	48.706	44.5559	42.9545	55.4398	44.2086	59.5385	57.6174	57.8193	71.746	57.203	57.2974	49.3938	47.3292	47.6181	47.0223	26.7318	22.4629	30.7823	32.5669	28.4086	52.1312	57.9036	55.4486	30.4931
DNAJC14	48.8074	58.8258	53.9352	51.9462	44.2645	46.9804	57.6532	58.7897	54.9679	56.9154	51.6845	52.9018	55.2168	57.2471	55.7707	57.0941	59.1831	44.4425	54.2804	50.6863	57.5126	54.0843	43.8681	51.5044	53.7351	53.9061	52.9709	50.4221	47.5046	51.7691	52.4869	51.2463	56.3531	51.02	50.8301	48.868	53.6198	55.1268	56.6953	52.2001	51.1256	57.5326	49.3276	47.086	52.9556	57.8911	53.684	59.7074	54.1104
DNMT1	112.248	208.174	115.213	97.1543	104.879	277.323	141.584	99.9668	209.175	189.363	219.981	225.547	56.5734	65.2771	70.458	65.6123	71.1636	51.0031	60.319	70.1229	100.194	71.8122	82.4861	65.6897	81.1768	76.8142	68.1637	51.0915	63.7447	60.7285	63.5198	66.3755	71.168	63.2239	73.923	65.9603	69.1288	64.9922	57.3094	74.2756	82.4189	88.2588	73.0777	67.0425	80.0125	66.9533	65.0412	55.0163	83.0866
DNMT3A	43.6355	43.236	43.7044	49.1684	37.4891	43.3148	44.0836	54.5019	37.6878	38.7148	34.1839	37.4999	51.7834	47.313	50.1787	46.518	49.0734	48.3165	47.6	43.5687	45.177	58.5229	36.8787	53.2951	48.3467	57.1399	46.6317	41.6175	52.1898	49.443	52.8049	47.7856	53.5713	41.7142	49.558	42.0484	49.3914	50.0485	46.5975	47.726	46.1238	48.7961	42.5646	49.0324	47.0649	52.8933	50.334	27.0648	55.1943
DOCK9	44.6082	39.4056	42.4987	49.4133	44.4922	43.1172	39.6615	49.5631	42.9062	45.4064	51.3918	52.5278	50.9002	48.9319	44.8733	44.9083	49.5515	34.4263	45.2201	41.8879	44.2642	36.7199	42.5851	42.8328	48.9242	56.7742	44.3257	46.968	53.2405	48.1952	51.744	46.8585	53.6113	39.8575	49.699	52.0536	49.4521	50.9846	49.5232	49.1617	49.5741	47.3944	33.9229	44.564	49.1867	42.8822	45.4682	53.6561	37.3003
DPP4	33.7381	30.1087	26.2346	30.4518	41.2234	22.502	37.9778	31.5676	21.4891	28.0541	19.1593	25.7404	45.3147	36.7769	36.3065	41.1708	35.2203	36.0257	35.3621	38.4371	29.2819	19.7797	22.1361	26.4059	42.3712	49.729	31.8427	47.1344	45.5373	39.3075	41.2303	46.4295	38.687	37.7198	37.8813	36.5774	40.3244	41.3645	42.6324	37.8891	38.5689	34.4955	29.2995	34.6377	31.1531	42.3956	36.943	51.6501	25.3489
DSC3	40.0288	40.1593	33.0334	33.4151	30.8925	28.742	24.8797	30.312	24.5738	23.2879	25.8422	30.7438	40.4898	39.1156	37.7765	40.2424	38.0797	41.6564	34.3414	75.4446	47.28	58.2577	29.3903	40.3399	33.7079	33.9841	27.021	36.4998	41.872	26.4576	37.5394	36.4615	37.0465	39.9024	39.8954	36.1821	38.243	35.826	37.592	36.1788	49.997	44.2182	63.7205	31.3136	38.8903	38.7734	41.6508	37.2246	145.355
DSP	62.6277	59.7953	62.3342	43.1721	58.5874	59.182	36.6817	44.2452	48.2721	46.2673	38.7288	58.3492	45.4207	48.0717	56.3139	51.0675	53.4863	49.223	62.0105	115.544	72.4697	110.213	41.6289	58.3587	50.3219	51.9137	40.0208	46.3599	43.8437	42.7289	48.2086	49.188	47.6419	49.7232	51.3358	41.6814	47.7069	51.4647	46.448	51.1266	75.2553	79.3538	129.509	50.2242	53.2407	60.908	48.3472	75.882	494.244
DST	33.7268	39.528	48.3608	51.3808	43.8711	30.3527	42.197	42.8842	40.2661	31.3664	38.0409	44.5904	40.2703	39.8768	35.0882	39.34	38.1111	42.0155	34.5618	35.3179	37.1793	32.5093	27.8894	45.0998	41.1621	40.3135	34.3086	50.2164	41.5771	38.5621	46.2207	43.754	41.7646	41.3962	43.5577	39.3905	39.3496	39.2942	38.4226	35.4088	37.7502	34.767	32.0735	38.3231	33.5201	45.0611	41.7665	41.2287	42.6907
DTX1	95.7545	206.182	78.356	87.3511	144.27	240.289	136.941	101.445	128.945	169.784	129.5	139.478	43.8386	40.648	44.4301	40.3548	28.5769	39.2073	40.5475	28.8086	79.4526	45.3956	92.3373	32.1864	79.1843	74.7397	46.1896	47.3901	47.6405	42.3814	43.4112	38.9072	51.3718	46.5817	40.1812	29.7606	39.6052	41.1226	35.0812	43.5868	26.4709	36.988	30.7928	40.4595	30.5628	32.2729	37.1846	33.526	27.566
DTX3	46.6771	41.8193	50.2529	41.0557	60.8721	51.6986	55.4547	56.5516	54.5695	58.0858	44.5932	43.0761	40.5811	43.9577	41.4449	44.4848	40.5812	36.5636	43.0273	33.1043	39.0222	36.9194	41.0081	34.8288	45.6065	49.1459	45.2705	57.5921	53.6614	48.4946	58.7909	57.5351	55.7822	50.185	53.2516	43.6993	46.3563	44.1987	48.3272	41.4046	40.5732	37.5613	34.9061	44.2392	43.8768	54.6164	49.1406	54.2924	42.0773
DTX3L	66.1607	47.719	59.6326	42.7528	43.1539	39.4561	39.4674	38.5085	66.662	59.6522	44.7391	75.9016	61.4521	62.9219	77.2305	61.292	57.5133	56.2761	80.117	80.426	67.4126	73.0788	81.7924	64.1705	62.4561	58.7879	59.9036	51.5032	49.7865	42.7362	56.213	58.7889	45.9993	59.242	62.5827	60.6071	66.5348	70.2557	64.2001	76.4278	81.8764	75.036	55.7071	75.8893	66.3418	61.8861	60.533	71.7834	81.7605
DTX4	36.7948	39.6731	39.148	53.1737	49.7548	32.6953	42.2524	41.2492	40.3112	43.6343	36.5634	35.6616	44.4387	44.8727	41.0432	46.4723	53.384	46.5576	45.3277	29.5361	39.1002	40.4031	32.073	45.4695	42.4779	40.7184	41.2497	48.7423	39.2764	50.8738	46.0626	39.0205	47.5801	45.9495	44.9552	38.0337	41.3672	43.7786	46.5824	38.7193	31.056	35.0628	31.1472	34.2098	33.8052	48.7339	47.7174	39.7525	40.2415
DUOX1	36.0866	26.918	36.6973	29.2539	48.1934	32.9549	30.5959	40.8282	28.2278	34.8344	27.0648	44.0436	34.545	35.9334	37.3442	39.501	30.4562	33.1462	36.8298	26.2539	28.5172	27.5633	29.3207	27.1448	39.306	32.5268	32.4555	42.2438	37.0543	43.6366	41.0035	42.4419	39.307	39.4159	44.5058	35.9227	37.3214	37.9804	37.3053	33.6045	27.735	20.1957	26.215	23.2269	24.4809	38.0458	38.2847	38.0174	76.2372
DUSP1	60.6547	39.304	102.72	54.8699	46.3524	43.4628	46.0677	53.9439	58.1902	69.7046	64.1212	66.2037	88.0321	68.8711	94.0116	70.8412	155.409	134.998	113.892	127.502	74.787	91.5709	67.2953	84.5139	83.1706	59.051	136.175	98.4827	69.6563	60.8699	73.6877	59.676	63.0784	70.6965	82.2003	90.7833	103.403	82.0552	125.853	95.9254	74.7954	70.34	93.7882	71.5253	69.9551	74.3496	48.6268	80.0869	134.361
DUSP10	51.8095	48.1139	40.3128	41.7575	37.3646	49.6575	56.8341	51.7797	54.1213	61.4922	61.483	51.4325	50.3416	48.206	43.1645	43.2981	47.9361	43.4337	44.9639	42.8565	47.1258	39.2128	48.582	39.8341	42.8036	38.1803	36.2991	44.306	46.8451	43.3987	46.3926	41.2401	43.1691	49.8026	46.9691	48.0223	43.3955	48.7207	48.3411	43.8017	36.6855	39.605	38.3857	37.0857	35.9606	45.8733	40.9069	39.4292	34.2787
DUSP2	56.0112	50.2854	45.5503	49.9826	90.1988	76.6543	113.719	65.2645	107.487	82.4569	80.4218	109.424	48.1242	47.3951	58.7712	41.4019	28.4763	36.4186	49.7835	28.6768	40.462	30.6367	38.2809	36.5431	58.6364	55.8915	66.1298	56.4483	76.7048	38.5439	88.3435	85.6686	83.3754	72.3913	91.0685	91.5648	55.4291	53.2425	61.9881	63.2206	57.0399	59.3835	72.5719	54.4419	58.8457	56.2502	52.6301	46.0198	42.5257
DUSP4	35.337	28.8976	37.1137	39.4227	40.978	32.8569	39.4092	41.5267	45.0647	41.8809	35.0961	44.242	46.0889	42.9738	40.1039	45.4207	43.875	48.4043	44.3086	30.6081	30.2918	26.8625	27.6064	32.1177	39.7366	43.1385	36.9303	41.5479	51.3335	54.2246	47.2694	44.8998	45.3372	56.918	57.9445	53.6954	45.4868	47.6966	54.5823	50.1339	44.3696	37.6592	39.5254	40.4949	34.797	52.1906	53.5155	53.7896	33.8775
DUSP5	35.2654	30.459	32.0229	22.3716	53.9782	27.1332	40.7883	35.5703	35.465	34.929	37.3152	39.6498	51.7159	42.4842	38.4396	39.9317	44.9129	52.515	44.7893	44.4504	35.0428	34.4747	31.5064	58.4861	42.581	45.3239	30.5345	45.5966	46.7541	50.84	51.5441	49.4277	46.8854	54.0888	56.0664	46.0252	54.6176	44.007	60.3651	42.8944	60.6933	35.3367	46.7631	55.8614	51.3365	38.9473	46.4649	48.0236	41.8597
DUSP6	39.563	36.2448	55.8122	34.6114	43.6877	37.5514	26.5882	28.7802	22.9526	36.8675	22.7171	32.3326	39.9192	44.6203	45.6549	43.6268	41.7217	39.8074	43.9407	51.904	49.1144	55.845	50.0957	53.6214	50.5742	44.1245	54.5796	46.7009	40.9251	42.5806	47.6453	46.4714	44.2695	48.4455	43.1608	41.1184	43.3014	53.5184	45.7398	43.0408	45.3751	39.062	39.669	44.9958	48.2251	43.7158	51.5356	71.4893	31.584
DUSP8	36.2178	35.6491	39.82	56.94	58.7897	48.0475	50.885	64.3061	56.2507	57.8845	45.0657	60.2398	57.3115	60.2901	57.869	60.5313	44.3469	49.7275	59.515	35.2503	36.1983	38.8062	37.7831	38.7919	46.486	51.5178	43.905	41.3442	63.261	57.8779	64.2051	58.8863	59.0037	66.1189	67.0838	53.4964	54.395	53.042	54.6335	50.9221	30.5776	31.9123	27.7653	40.7784	40.3209	58.9157	53.9593	50.6561	41.7758
E2F1	47.2332	80.5209	51.4413	55.7167	63.2629	93.6191	72.9922	57.3396	61.7265	66.2611	48.126	89.4135	39.4594	36.5817	33.4924	37.5385	29.3228	35.4922	29.9703	26.6554	34.8357	24.3132	31.7223	23.2082	43.7011	43.4151	38.7958	48.4069	52.7353	39.7508	47.9674	49.155	49.0911	51.6856	45.8345	42.7263	37.5029	36.532	30.4377	34.0051	31.8585	28.2647	29.9573	25.4744	35.0662	50.9581	34.6468	40.4964	55.4276
E2F3	46.0873	53.891	50.5664	48.508	49.2282	52.6161	50.6592	53.2973	41.5309	48.6359	42.546	59.2977	54.0465	61.2246	59.4046	55.2978	63.3263	47.8162	57.0713	35.0648	43.4002	40.474	42.2687	44.8793	50.2666	52.6097	53.0103	55.7103	63.4523	60.1472	57.8604	53.7249	58.7955	57.8759	58.1352	48.6259	60.5766	65.8595	52.2479	54.4338	44.2945	38.9925	43.6011	51.8088	42.8352	60.0901	65.1856	69.2269	38.0615
E2F4	67.9077	100.585	77.0616	79.3996	71.4817	97.3398	73.0532	69.9798	93.8064	73.2836	81.7603	118.101	55.4239	64.35	66.7013	65.97	51.7938	75.7772	57.7972	81.8081	77.6352	75.8421	71.204	63.4307	67.7569	70.714	58.8555	65.6891	60.4089	58.1006	61.603	62.2803	58.5854	58.113	50.8788	65.1345	61.3521	59.3983	67.5267	63.4326	71.7214	70.1238	75.724	71.8478	67.0491	55.1981	55.9834	36.0477	88.5169
E2F5	38.322	45.7214	30.7156	60.4995	42.0516	49.2739	41.8393	38.7039	47.3607	45.5182	55.8243	42.6578	35.4622	32.8603	32.8983	32.139	25.2791	37.3635	37.1794	28.2368	36.4202	33.1534	42.1009	32.4808	29.5085	30.6464	28.4033	39.035	31.179	32.0436	30.517	29.6673	47.2924	38.6766	36.7366	29.4807	31.0661	30.4201	37.6711	26.498	20.0907	23.0251	23.8859	28.5553	24.5535	32.6042	32.5532	27.2866	26.8983
EBI3	27.5053	23.0292	31.881	20.2449	25.5262	24.7599	45.1012	40.7202	39.13	30.6872	50.1953	56.462	25.6184	28.0466	29.7687	30.8186	33.0289	30.5977	33.749	26.6459	29.599	27.1721	30.3546	27.0661	39.9551	45.7308	24.2686	38.1713	41.8352	36.946	34.6162	38.779	37.7118	39.7296	45.1669	45.3314	32.4061	36.8498	32.5912	29.6758	44.3459	33.5389	25.0272	38.0885	33.5284	28.3915	37.8595	33.096	23.5162
ECSIT	38.7482	37.1395	31.7343	37.2185	44.7805	37.8263	42.6321	46.7306	44.5548	52.9088	32.6918	48.2896	37.9712	38.8387	37.4746	38.9512	46.7094	37.4438	39.9157	26.4305	41.0104	31.2674	39.4152	43.0799	38.6998	38.8665	39.5672	49.0934	45.32	42.0318	49.0567	41.5147	40.7732	45.2713	37.9398	37.0934	38.8699	38.0047	40.8152	34.4373	33.4994	33.4712	39.7207	32.4209	39.4287	42.4402	40.4827	33.526	35.5284
EDN1	32.0655	24.7235	41.4483	27.1443	34.3207	28.5139	39.0343	42.1222	37.7454	34.8269	32.2438	37.2797	35.708	40.4782	37.3889	42.0786	35.222	36.0578	41.0449	30.7207	33.8695	27.0197	26.4594	23.3975	32.9794	36.3242	30.9252	38.2333	40.653	42.0222	45.0307	37.7429	45.0381	47.3193	40.5356	39.0206	37.4916	39.2475	36.6096	35.0814	29.4919	21.6527	24.1492	30.9284	27.0477	39.1436	39.117	52.5373	35.4906
EFNA1	41.7974	32.7062	34.2366	50.0552	36.7584	33.2693	45.8574	45.6863	46.9756	35.4485	37.553	42.4162	36.75	42.3576	40.6405	42.0392	45.9938	31.2651	46.4326	34.0904	38.0106	37.6845	30.5514	36.871	38.8385	36.0116	25.4584	44.2437	46.8794	45.033	47.6981	40.2612	45.3422	53.5534	41.9046	42.9934	44.9029	43.6477	41.4402	40.1035	28.972	31.023	32.7918	31.6967	32.2195	44.6313	43.0581	46.8266	58.7419
EFNA2	29.8947	30.8073	27.5603	23.3514	37.7861	28.2883	30.1766	40.2438	39.7143	35.0951	33.2383	29.14	35.6375	31.995	29.2853	28.8771	23.717	26.5242	30.8934	23.825	26.6524	20.6429	27.0611	26.741	31.5153	32.6169	26.2402	42.0495	38.9987	35.3686	40.4722	38.4825	39.8831	42.6516	38.067	32.7099	28.5609	32.0078	29.3001	26.9568	22.1553	25.2078	22.4492	24.9241	26.2402	37.9852	33.1687	35.2542	25.3703
EFNA3	22.1014	35.6779	28.8223	35.1744	43.819	28.8012	37.8917	35.8493	28.0239	37.7966	24.7107	30.5564	29.9236	28.3624	30.3013	34.9534	30.2891	27.482	29.1132	20.3301	26.1224	24.3135	22.9517	24.4145	29.3361	30.2721	29.835	41.6325	33.1759	38.8477	42.5859	36.9628	37.2704	39.3555	36.7797	30.412	30.0378	31.9429	29.0767	27.1603	20.9129	18.3907	19.2552	27.829	24.5274	36.9771	31.284	30.6843	32.16
EFNA5	38.1137	28.9135	38.5452	29.9711	38.4494	27.5752	34.6187	48.8203	28.4721	32.6933	34.1534	28.2774	36.8653	40.2544	38.2827	42.9363	31.2511	38.9681	38.4894	30.623	31.653	35.3593	29.8101	33.1955	40.3608	36.0132	42.3476	40.2865	44.7494	45.1177	44.8224	36.6729	49.0128	45.1488	57.0336	43.3775	40.0763	40.6358	43.3649	38.7632	26.6184	26.0373	25.8053	34.983	28.6468	40.9356	40.7934	38.5112	26.7195
EGF	37.9362	30.5945	31.8758	38.3838	28.6365	26.2964	24.9416	33.4372	35.5805	27.8967	30.3654	29.1628	48.2083	40.9552	34.9263	39.8347	39.1281	53.738	34.1871	26.7845	31.8049	24.9206	25.3086	28.5583	34.0915	35.5252	31.7623	44.0728	42.0396	37.3687	43.984	42.2447	38.0665	44.0228	40.5356	39.8894	40.7307	39.0831	37.9683	38.7571	26.7871	27.8763	19.9334	32.6492	32.191	42.0985	44.1842	29.1861	27.3114
EGFR	42.1706	27.5905	48.8536	43.1525	32.9246	33.5922	32.5249	34.7098	31.3771	39.1903	47.7772	26.7793	43.0878	41.2563	39.0148	44.6707	39.6718	35.532	34.7883	45.8978	39.2494	52.9278	45.3569	50.3504	38.611	38.0199	23.2007	30.6139	44.4755	45.6624	45.1865	44.4691	43.4409	44.5121	44.2543	41.3622	41.6117	40.1256	36.9399	38.989	39.2469	40.9644	49.7091	40.7	34.7491	42.6034	36.2531	46.7104	108.622
EGR1	65.0212	55.0969	88.223	65.8107	59.5726	53.4981	60.618	57.241	61.8249	66.3478	77.7702	77.1927	100.446	68.1001	94.9446	59.3743	78.326	114.951	105.883	100.55	66.6788	102.735	104.238	102.862	71.0658	47.218	150.847	99.6697	53.0359	39.727	52.8802	46.5608	56.8233	57.0624	47.7956	76.2346	92.4639	79.5268	105.751	88.1379	102.269	67.4275	97.0426	125.24	90.4563	64.6668	55.3253	79.7027	166.152
EGR2	56.2518	35.469	43.4654	40.3624	50.881	39.8349	50.3148	57.4634	44.6106	51.7372	38.851	48.919	43.0283	48.6725	54.6427	50.5307	46.2778	51.5516	46.0707	58.5575	40.9952	37.3218	64.1056	38.3919	44.4077	48.7833	43.5771	58.7532	48.6989	44.335	52.1393	48.6196	49.408	54.7552	50.9164	46.2293	50.0452	47.6198	49.1399	47.1114	47.762	43.3919	39.7846	43.0487	37.2824	45.4463	62.0883	38.4682	35.7039
EHHADH	36.682	33.1396	39.6815	36.352	49.2342	31.4986	37.9001	44.4368	46.621	42.7053	24.4363	30.2728	40.2822	43.1013	42.4535	40.6913	36.7747	42.4432	38.5401	33.026	32.6697	26.2656	31.2153	29.1923	41.5677	39.6649	34.0035	42.9245	43.2606	33.9756	45.9595	40.773	42.3263	46.6543	46.3561	37.7959	38.7518	42.8244	41.1263	36.6946	28.6172	32.8975	27.8823	31.8225	31.7093	43.1554	42.3015	54.6887	67.5395
EIF2AK2	67.6174	49.1614	60.2552	66.4845	50.0813	49.1059	57.1576	58.4239	60.3487	66.864	58.4055	88.2398	71.5125	64.8151	68.8217	66.5587	67.9426	66.7017	72.2766	62.932	59.6215	58.0761	70.0548	62.6134	59.7193	54.4927	61.9158	56.2964	57.2674	58.6748	54.6	55.8873	48.0155	56.344	58.0665	58.4977	64.7659	67.7322	62.263	69.8788	59.9954	60.8621	53.7522	72.0254	63.6366	58.8817	58.0525	74.0732	87.137
EIF2B4	47.8529	53.8359	48.8531	43.6633	40.271	38.1761	43.9434	52.1649	48.022	44.4221	39.9415	38.1267	43.1179	46.6468	43.9924	43.3879	46.2124	51.3518	48.5134	38.8412	42.3831	36.0776	42.9398	44.34	43.9902	50.2959	38.5483	44.7167	52.3358	48.8439	46.3978	54.3585	42.8618	48.7201	49.8666	42.2743	48.4025	43.2734	44.8293	42.3768	42.3939	41.0195	37.1814	40.0324	43.9298	51.6488	44.7011	52.7031	51.288
EIF4EBP1	41.1626	46.3215	60.8141	52.0407	45.443	46.7801	40.623	53.5865	63.5084	54.0773	29.7226	47.4352	42.9062	52.7486	49.983	47.7326	26.4165	63.183	49.6938	46.528	46.6449	43.9292	46.4734	43.8718	56.3619	45.7258	44.593	51.7716	54.9787	51.4253	53.4675	48.1179	40.4374	52.8097	66.7431	49.6563	47.7057	48.8192	42.2457	47.3297	37.1119	38.2255	46.7409	32.1973	45.3332	51.5117	48.7097	38.0799	212.853
EIF5AL1	49.3992	36.7956	33.7767	44.8451	53.4521	44.3747	41.6428	50.6294	35.0355	40.9114	38.851	46.2748	51.5108	49.8826	46.4203	51.3343	52.2709	50.6623	54.9631	23.7495	28.8026	26.2747	24.6149	21.1252	40.3744	41.2227	38.9629	49.9771	48.9607	46.4323	50.671	46.0792	49.6463	58.9069	44.1722	41.1108	43.8286	49.6381	47.8583	38.6262	22.1859	26.0005	25.9112	28.3897	27.8619	51.091	49.819	74.1814	27.728
ELANE	35.196	26.6754	30.6135	40.2745	39.9867	24.7084	37.4417	26.9738	32.6892	32.4167	38.4029	44.0565	37.1314	32.5471	27.6786	32.6301	31.7487	46.0213	29.262	32.4864	29.2573	23.6093	35.7059	26.475	24.1946	31.9533	30.0629	42.2426	42.8066	34.9552	40.7242	40.858	31.4861	51.0385	41.977	29.1121	32.2585	36.0111	32.5305	29.7642	23.7869	24.8098	28.0225	27.173	20.622	42.4566	32.0112	21.5007	29.424
ELK1	54.0308	31.515	47.8703	54.8496	47.0139	51.1796	45.9407	46.2662	43.3581	48.9116	36.2084	58.1883	47.1019	45.3314	43.9056	45.2566	40.312	44.8355	36.011	37.8235	42.0351	36.8017	41.0856	41.0817	50.4208	51.666	41.3864	48.7686	43.2738	49.624	47.5314	52.3075	49.1003	43.272	50.2811	42.6831	42.7454	45.8619	45.4906	42.882	41.8944	39.3747	39.8276	41.1517	35.7304	43.1056	48.4511	66.8108	61.6645
ELMO1	89.6377	82.1037	78.697	64.3077	94.1032	92.772	94.1877	79.0367	84.5063	99.2137	119.257	98.3907	59.6497	77.8333	76.333	79.0274	64.0285	57.0004	75.8604	72.7749	78.2585	71.7577	81.8979	67.4311	66.7221	83.4103	69.3808	63.2549	67.9652	80.3945	68.1099	68.2197	62.6135	57.6586	53.3666	66.1228	67.4377	65.7452	61.362	67.7144	74.4397	71.1342	56.395	64.5131	75.214	58.6684	57.3054	48.5436	49.7236
ELOB	79.5243	89.1183	67.3859	58.6453	74.3522	101.179	79.9479	55.2799	89.3631	101.211	88.9131	74.0555	54.0519	57.1021	59.995	60.6567	73.8943	58.2037	68.2473	64.5849	68.4362	66.6981	66.1493	62.132	62.7001	57.3997	78.315	49.4881	59.8288	59.3419	60.3878	62.4042	63.0296	60.6938	61.1602	67.9195	57.5976	56.6069	56.5735	62.6703	67.4598	61.8727	66.5681	67.4323	65.446	67.5741	65.9369	33.9578	109.296
ENDOG	14.3687	43.0128	17.3562	27.1531	16.1111	17.694	31.3103	19.0734	42.3771	35.1509	19.4738	29.4043	31.6083	31.497	32.8034	38.6711	26.4165	22.5549	30.654	13.9584	28.0575	31.329	21.4235	21.803	28.0842	31.8311	11.3627	39.7816	35.6739	28.9457	38.3265	32.0551	38.1717	28.1348	33.3715	28.5045	32.5643	35.5052	24.4159	29.6413	22.2602	23.9567	26.4788	30.3984	26.8412	27.8441	42.4205	28.6676	35.4893
ENG	45.7706	33.7088	109.871	45.2848	50.606	37.9763	43.7947	39.6265	39.3465	35.9203	38.7288	52.1768	49.206	48.2481	52.9036	51.588	157.773	49.9865	85.407	170.636	114.673	76.8854	90.3461	141.255	53.9222	49.9188	76.9144	63.6874	59.4304	51.0857	56.5275	48.7622	50.4258	47.3913	55.4728	55.5058	57.7675	61.361	50.7604	54.0602	79.7334	78.5928	53.9286	84.2346	79.9267	58.4679	56.6508	79.6317	34.6435
ENO1	47.9865	45.7497	47.8091	49.541	42.261	53.3766	47.8327	35.3973	52.2053	59.13	55.7329	70.6791	52.3064	52.895	60.8292	53.9277	51.8625	46.446	55.0224	49.2638	53.0392	48.5298	50.3595	43.0527	55.199	53.4838	47.0462	51.7062	49.2416	58.4628	48.1791	55.3444	55.439	55.3345	51.8309	51.6368	51.4102	57.797	49.1251	50.9104	53.8806	51.3347	45.9279	49.335	45.3644	55.2729	56.3811	45.6636	66.2371
ENTPD1	41.1849	33.3632	40.2076	51.2656	44.402	34.9943	38.1067	53.014	29.974	41.842	34.8807	36.8338	43.6532	52.7547	51.7067	58.5648	54.6043	57.8612	56.375	52.3217	52.4072	53.956	57.4068	41.8526	38.7393	31.9615	31.8935	50.3216	52.9483	45.0843	48.2092	48.6153	44.5727	49.96	45.2113	43.7012	47.6875	48.1552	47.5054	41.6805	38.7052	39.6301	38.2263	38.5096	39.6671	47.2941	42.7819	48.2708	28.6446
EOMES	34.7274	30.3368	28.059	33.4151	37.0727	24.351	31.9928	34.3728	32.2577	32.2797	30.7874	23.7945	40.4835	44.8372	48.6	39.6501	35.3991	41.5462	33.6975	32.266	33.7086	28.5942	31.62	34.2759	50.927	43.4199	45.8995	49.5932	51.1618	50.3383	50.5219	56.9863	49.6833	43.5707	55.6911	52.672	49.921	56.8387	47.8262	57.386	42.2705	57.2697	57.3798	50.6957	68.1145	49.7677	58.0887	46.5424	26.0606
EP300	52.5502	66.0133	52.6933	68.6034	37.178	52.362	48.4096	27.435	57.3557	45.34	35.8179	44.3386	45.1234	51.4185	49.8169	49.8855	42.5081	44.8674	49.2437	49.278	65.2493	69.1371	66.171	46.6027	49.1168	56.3696	29.6557	45.8899	37.4187	45.5505	29.054	38.1786	37.4603	44.331	46.4659	39.6682	46.682	45.6619	45.7318	47.9597	52.7505	52.0289	59.0858	50.3932	59.051	44.6555	40.1997	51.8198	48.8968
EPCAM	35.0838	27.4912	40.3272	39.2809	23.2131	23.5638	28.5792	34.2256	29.335	29.6045	17.9124	27.758	36.9998	35.7393	30.6246	33.8432	26.1503	28.46	32.1418	24.4931	26.7431	27.4804	20.9691	26.4015	31.8216	33.0526	20.0914	37.9466	35.1134	35.1299	31.3048	33.2837	38.0448	34.5145	39.6471	30.3231	34.4629	34.6399	30.2312	31.4856	21.4719	20.5119	18.4913	21.6029	22.6216	26.2075	34.8048	18.671	166.437
EPHA2	27.6639	26.2913	30.7858	21.955	30.865	21.5867	35.5615	37.8969	25.4573	36.0394	21.8488	25.2964	30.371	33.4629	32.1681	35.0891	34.2165	23.8408	33.7696	22.0308	27.9899	26.5651	24.5861	37.1996	34.777	33.7949	44.2803	33.9069	38.815	26.4456	38.0851	35.8087	39.0038	39.0712	39.8268	30.225	33.662	36.8627	30.2289	31.3972	25.7993	28.9768	24.8316	24.266	27.7063	41.1403	34.4715	53.2673	149.607
EPM2AIP1	54.5552	35.4464	44.2784	55.5827	53.3122	50.2183	41.5115	45.7999	53.249	35.9669	45.0657	43.2419	49.4474	51.65	51.2241	53.6257	48.7431	52.9596	48.9265	42.8524	52.9599	50.5255	49.3752	51.9177	47.8388	47.8103	40.4206	48.3292	50.8949	54.1519	50.6585	52.3261	49.7667	50.1779	44.1067	41.874	47.6764	50.2288	46.5855	44.9104	48.0487	44.3317	38.4742	47.9183	49.6889	46.3783	42.107	44.2772	36.3442
EPO	33.5993	30.9206	27.2707	40.6571	47.0713	29.0394	37.9067	34.3031	36.5732	50.345	34.1534	32.5831	35.9044	36.1781	32.0236	36.3902	36.2106	37.4181	34.3556	18.4484	27.9979	24.744	27.437	28.8417	36.0243	38.7826	30.2052	39.4239	45.0021	38.8847	45.5406	43.2616	42.0765	43.2071	42.215	40.1081	34.5287	34.8556	36.4314	32.6022	23.8298	24.3898	18.9114	25.4429	26.3881	37.9719	39.8388	36.6561	28.9174
EPOR	36.5584	31.4891	29.5743	35.1993	41.2771	31.8715	38.3191	37.1091	30.5001	36.7039	27.7973	31.0806	44.1612	38.0286	32.2507	41.0442	45.3665	33.2314	25.3955	34.8066	27.8834	27.3743	30.1943	25.2482	32.6904	34.9127	27.7649	39.8137	45.4006	47.2401	41.7942	42.4223	42.1852	41.6476	45.7447	33.5453	35.8786	38.0286	40.4175	34.9359	24.2977	26.9457	24.273	28.5097	30.8777	39.8029	40.8591	33.283	26.935
ERBB2	28.0812	27.2677	33.6929	39.0602	30.6915	25.6113	30.7517	22.4118	31.0976	29.8765	28.4599	26.7945	29.373	28.3957	26.4714	29.3323	22.0293	39.6285	25.176	20.8856	24.2686	27.9115	21.4577	23.1354	32.0942	36.4103	31.9583	37.1696	33.3368	32.0077	33.428	34.1277	31.9608	33.6366	35.3976	30.7836	27.1528	27.9406	31.7481	26.5221	22.2906	19.0874	24.1394	22.3275	21.5086	35.4803	27.3823	21.0002	88.9235
ERCC2	41.0235	35.7179	43.8692	58.2161	38.369	40.3637	42.1765	35.29	53.3796	50.2615	44.0558	47.6975	45.9865	41.0685	43.239	46.9329	52.7595	41.4551	40.6177	33.3729	37.3163	36.7432	43.5746	34.0019	41.0892	40.5765	35.6861	30.514	44.9983	44.0667	43.9789	45.1964	43.0586	44.3472	47.7092	36.7759	41.8904	38.8892	39.3635	39.7963	35.2698	34.2007	31.4306	36.8322	38.2844	39.748	41.9865	44.2772	48.7082
ERCC3	47.5637	55.107	57.0787	59.1896	59.2601	52.4517	51.5389	50.0222	52.4355	51.4442	45.7341	46.1428	50.9995	54.0693	50.6077	54.7741	44.6314	54.2976	53.0287	31.2696	50.3198	47.5737	48.2406	42.0491	46.984	44.161	48.1913	48.2539	45.0004	57.206	46.8412	55.6587	53.6104	52.3025	52.1934	40.7561	52.215	53.046	51.9608	50.1783	40.8463	43.0727	39.6298	41.2598	49.407	53.5319	49.913	54.0715	55.1698
ERCC6	36.6747	42.9108	38.4726	44.0914	29.2596	29.9753	39.0317	36.3476	42.7015	39.6091	28.6676	23.93	56.2074	48.7611	44.4638	47.477	43.3617	50.0823	44.3609	35.033	38.9894	36.8519	35.2254	30.8267	43.4007	40.4756	41.058	46.0372	41.9966	46.8327	47.7733	48.3351	53.4883	54.2016	43.3718	50.6658	46.5319	46.8556	43.6397	42.7747	35.891	33.4206	29.7868	35.4925	36.4137	44.9021	40.4445	71.7244	38.0691
ERG	39.152	33.1514	34.6263	41.8641	44.6906	23.8347	40.3466	34.4309	31.2014	38.1703	20.0337	25.0621	36.2355	39.995	34.9357	37.804	59.6422	42.038	39.0586	35.3421	36.5036	30.9631	33.2164	38.6005	36.0734	33.3804	34.9979	45.7899	45.1849	39.5699	42.9086	44.082	43.6603	55.2492	39.136	33.4773	37.9314	36.7962	35.0687	36.899	28.611	24.4696	23.9425	30.5866	29.3368	39.6104	36.9036	46.9743	27.5048
ERO1A	62.4178	40.6491	46.6869	50.6478	40.6169	39.4995	52.6111	35.4894	52.4228	50.9629	39.8651	44.6758	62.3065	56.71	54.436	53.8202	38.4743	43.7148	47.762	63.2351	51.2161	58.6264	46.3618	50.7732	53.4518	60.2606	52.4584	57.476	55.5621	59.0198	57.0308	61.3189	57.1992	61.7039	61.3657	55.3168	55.1697	54.1534	51.2137	52.4982	56.7721	50.1211	52.1479	54.892	50.5613	57.5506	58.931	60.3222	128.991
ESR1	43.9468	34.477	37.066	40.7397	28.6705	34.3384	38.8691	49.0786	37.1297	42.1592	32.3455	26.5464	44.1733	39.759	38.3482	38.8651	29.796	32.211	33.021	23.4717	34.4995	24.7076	30.5411	26.6068	35.6808	36.7641	27.665	44.2802	50.028	44.3157	47.3639	45.6567	49.8003	45.5793	40.7097	40.711	37.9179	40.2753	39.9773	34.8571	27.7338	26.9173	25.3005	28.792	24.4819	42.2522	40.3727	39.4292	26.2462
ESR2	31.2293	33.3268	31.7218	47.2856	36.0069	33.4161	44.2187	31.1466	36.0146	29.4698	27.4164	29.9677	39.8001	41.1281	37.1223	40.8207	43.7619	39.1883	42.0303	20.8143	34.1729	30.6664	35.4113	21.184	33.709	34.7771	32.8921	29.7597	43.2559	39.584	44.3269	41.5927	45.4927	47.3494	42.9218	39.6871	38.7714	36.754	38.2098	33.0023	25.2258	25.1871	25.9309	28.4615	31.1234	43.2599	37.756	30.6905	29.0561
ETS1	169.905	212.026	135.571	129.052	164.039	262.215	185.533	147.65	218.924	173.844	270.662	215.688	118.818	127.423	173.191	121.71	112.952	96.3452	137.349	135.185	192.069	180.322	195.731	141.066	186.681	229.77	179.783	113.835	122.952	172.621	117.586	146.733	154.516	111.831	154.196	250.15	128.896	137.059	128.878	161.414	203.684	238.881	198.523	190.702	240.824	89.3136	97.6454	69.9316	32.2939
ETS2	55.4855	34.5858	64.8627	39.137	59.809	47.4099	43.8479	62.2931	47.0656	60.4319	44.2882	53.3597	59.317	52.9157	49.3303	54.8599	107.845	45.2978	49.2953	110.914	73.9498	57.1796	58.5207	72.8269	59.4913	55.8912	71.9343	58.8964	60.8558	60.7817	58.8025	56.6113	56.1905	55.6565	67.2395	62.6813	54.0883	49.3131	48.1346	53.3771	55.7244	62.1252	64.5313	67.1359	54.5837	51.7206	58.274	54.1577	261.37
ETV1	29.7688	36.2542	32.4212	24.6938	32.1404	29.8778	28.2127	45.4464	32.9945	32.2403	25.6959	25.9515	37.5983	42.7703	39.3556	39.1822	42.4113	45.2934	37.2227	33.8246	32.3994	26.4545	28.9758	29.7242	36.0901	36.9416	37.0224	46.8932	44.1801	45.933	44.5248	45.256	49.3364	40.7112	47.5665	38.287	36.6416	39.8215	37.8318	36.3572	26.1954	24.9587	21.578	29.7908	27.3061	35.6423	39.6879	40.4964	27.3989
ETV4	28.5144	28.5251	26.3383	31.6463	42.5853	19.162	33.3791	43.9411	27.1774	36.2251	28.0699	31.5268	28.7489	32.6081	32.4862	33.7252	42.7754	39.434	29.7085	23.5296	26.3559	19.8364	22.9048	31.7594	31.1967	29.9865	27.665	35.3115	39.6413	40.477	40.545	34.7632	42.5503	46.7364	37.9069	34.1252	31.3051	30.537	30.9897	27.3832	21.0156	20.8061	23.7903	24.1441	24.5187	38.4201	30.4642	35.2542	24.828
ETV7	22.6126	36.7986	28.8151	31.6463	31.7004	28.5236	27.5157	33.198	36.8313	33.5084	38.1981	44.7543	34.7512	40.2331	37.1852	40.4266	34.661	43.5992	35.3118	31.6126	30.9101	21.2889	28.5547	30.2452	30.3777	30.9265	28.0244	32.9044	38.6249	31.9584	35.6179	38.7188	33.6933	45.1952	47.4085	50.5714	39.9029	39.6066	40.5152	39.1138	38.9313	28.1054	28.7049	41.4383	37.608	46.2713	36.3829	26.7177	26.2109
EWSR1	174.516	241.129	173.198	161.006	182.771	273.504	159.421	154.488	228.582	228.67	273.957	243.041	137.778	134.773	141.884	136.752	134.199	125.32	156.67	168.089	191.236	189.53	194.812	141.978	149.432	145.272	128.98	115.777	95.8146	103.878	110.783	116.364	120.053	90.2051	106.601	129.904	125.75	125.536	119.953	144.848	177.78	178.147	163.137	147.28	154.204	121.589	124.128	89.4708	162.579
EXO1	40.6747	32.3724	35.0977	28.4123	44.647	43.9584	34.8111	34.4969	40.1076	36.7544	27.4164	44.0665	41.7793	38.3073	33.6071	37.915	31.9897	32.0103	36.8677	21.3007	38.8573	21.8172	30.7907	27.0212	33.4141	37.3215	34.4632	40.9245	44.8516	32.6872	38.3481	43.0503	43.3843	43.5612	40.8287	35.7484	35.4994	39.5643	37.4453	32.8998	26.7908	26.5367	23.0778	29.8907	26.2921	38.4969	40.22	34.8021	34.2422
EYA1	32.1746	35.1022	37.3535	47.4056	37.0012	39.4592	48.4664	53.1805	37.3395	41.7172	38.1981	38.0134	30.158	33.9275	37.2873	33.7245	38.0032	24.8375	29.505	19.0399	35.0077	18.745	23.335	21.4148	30.1425	40.1451	32.6257	43.99	44.1237	40.6594	47.5139	42.8198	41.6745	52.1925	40.1639	48.486	41.0247	39.4106	46.771	27.9069	20.0476	19.6945	20.6911	24.6402	24.1048	33.3291	36.1446	34.3251	33.2209
EZH2	55.9855	95.0646	49.4541	63.9539	60.6992	96.1352	69.1793	61.2527	92.2521	81.9048	86.0171	79.4647	43.5277	41.5992	45.6264	43.6037	51.7441	48.5185	42.3321	50.949	56.277	35.1781	55.6227	34.617	50.0931	46.9439	42.7967	46.9483	54.6906	48.525	52.1883	45.4631	50.8261	57.7581	49.9783	49.6693	45.1355	48.5155	47.9637	47.8663	56.3081	56.9205	41.9021	39.7083	44.0936	47.4001	55.0716	37.3421	49.9447
F12	24.8215	25.1449	19.9908	17.3827	28.5316	20.6059	31.5719	39.7395	29.6491	27.7217	13.5751	23.9682	32.3567	30.4217	26.3719	32.0092	30.3446	39.9707	28.0416	19.0647	27.4004	23.2691	20.6243	20.9698	30.1133	29.7643	25.7059	32.5462	41.1367	43.2257	39.5029	35.8533	36.3713	37.6635	39.0451	31.9457	29.0923	29.7438	31.7816	28.3904	20.4783	21.8025	22.7112	23.6654	27.2256	34.5069	32.5054	22.7176	28.8746
F13A1	37.117	40.617	32.3608	32.4006	39.6675	30.4096	36.0833	30.0313	34.8386	30.972	25.6959	23.9682	51.0729	40.0941	35.2448	38.7751	40.5812	51.1671	33.901	35.7396	31.8681	30.7275	30.3292	68.6791	35.8595	38.2548	35.6358	35.7213	50.9862	40.8089	45.2787	47.1577	40.7923	43.0903	36.4363	38.8782	39.6407	44.6588	53.3517	32.574	28.2374	27.4742	27.5349	33.2723	42.2382	51.5778	48.473	59.3084	25.9008
F2RL1	40.071	31.6401	28.3875	28.3657	33.5953	32.8394	37.6751	54.3346	31.1497	35.1769	24.7143	22.8396	42.8046	42.0052	38.3143	40.7607	40.3682	39.9781	35.6977	28.0655	32.733	32.3304	20.0763	26.4504	38.6853	44.7821	31.3112	43.2045	48.1714	36.0807	46.1203	41.1747	43.6004	45.4092	48.1941	33.7201	38.3171	39.2278	37.1241	36.1298	27.9089	26.9555	22.9481	27.8822	27.6362	39.9954	41.9076	25.2238	29.1275
FAAP24	33.0008	43.7066	31.3674	33.0906	38.7301	36.7321	38.2973	43.6353	36.7692	39.7295	33.1165	32.6455	29.936	37.8637	33.4877	40.4769	33.2511	35.7513	32.1599	33.6854	35.1257	30.7716	31.895	29.1721	35.6467	32.9141	36.6384	34.4467	44.4708	38.3288	44.1058	45.4511	48.5036	47.74	43.3544	37.4543	37.2927	39.412	36.4445	32.8218	27.4726	26.6644	28.1959	30.7415	29.7204	35.9485	37.5343	39.4292	35.3857
FADD	50.2431	56.1252	45.0007	37.4902	50.6637	50.2216	51.759	62.8396	55.5967	59.1285	47.7914	52.8133	49.1172	50.4417	50.6744	50.1347	44.1371	41.2913	51.0907	30.1049	45.6134	38.5216	42.0784	41.866	49.0194	56.0406	39.8768	64.6543	55.9965	53.6649	52.3162	53.9664	53.4635	56.1629	53.5137	49.7826	48.5025	50.0672	48.9353	45.3612	43.8245	37.4677	43.0419	38.8958	36.9021	50.0322	55.5513	55.9977	54.426
FAM124B	39.3015	31.7044	41.1694	32.086	43.4751	31.5658	37.5956	37.8969	39.13	36.8959	36.9052	34.2978	42.9911	40.4509	32.4046	38.9842	31.9612	40.6935	36.5808	25.1785	28.8547	25.3652	30.5418	27.0489	36.6534	39.4222	44.5305	51.7105	43.7377	46.3745	44.7559	46.0132	50.4804	53.6897	48.6767	41.5033	37.9514	37.7522	39.23	33.6381	22.5663	27.4446	27.4689	23.6453	24.4045	45.1743	38.3919	31.0892	32.2897
FAM30A	61.3562	75.3337	57.8273	51.599	54.501	87.3451	69.4805	61.4714	66.7873	75.4358	70.6255	68.1015	102.636	95.9829	78.7764	102.438	80.0521	123.462	66.2	66.8181	71.9777	93.0097	45.2276	89.6413	45.7355	48.7657	49.7248	41.0756	63.499	55.47	63.7977	55.1818	64.987	70.8482	53.535	56.9025	76.0135	62.3879	76.5599	57.6358	41.6934	46.556	61.4059	36.2637	52.0689	53.9717	49.1701	46.0904	31.682
FANCA	65.3956	121.405	64.3027	77.0939	86.7646	171.901	120.661	99.5373	101.338	113.627	148.532	125.951	42.7559	45.9123	42.3584	47.3283	41.3304	45.9227	45.2084	38.7685	61.8971	38.2143	55.3723	31.5811	39.912	40.0664	52.4761	49.3972	46.0448	44.9725	45.9282	44.6672	41.0049	50.2435	50.1073	42.1041	42.5132	43.5745	41.0374	42.3945	36.894	41.2081	31.1134	36.3618	33.0689	38.9003	45.7423	40.6638	54.5949
FANCB	35.2518	37.3912	23.2599	24.8741	29.5441	27.2215	23.2711	24.3327	24.9265	21.7529	21.726	28.5093	21.1796	24.3832	21.3745	31.7395	25.9081	24.0835	20.1941	15.2841	33.0083	17.5075	20.9504	17.4428	30.2055	30.8928	25.8416	36.6388	29.8774	27.1569	25.2617	25.8772	24.3113	26.5733	24.0145	26.8417	24.1149	31.2748	25.1386	22.0914	15.1338	21.8418	16.0621	20.4707	18.2567	25.8894	31.1455	33.7154	25.8349
FANCC	38.6015	45.1661	36.7934	40.2623	43.8738	28.607	45.4991	40.7149	38.0912	44.5313	25.6321	26.354	44.4545	41.7311	39.572	39.6754	40.1872	40.7254	39.9346	31.8269	32.7226	28.0199	29.7856	29.2547	37.6154	37.2032	27.4427	34.4351	42.9413	46.5427	48.761	41.1227	40.3075	39.3162	44.2081	44.1798	38.8865	39.0951	39.5649	38.6811	25.1201	27.6859	25.5486	28.8339	26.3549	40.1499	41.0733	49.3957	27.749
FANCE	32.3233	39.6615	41.6753	38.2259	38.7868	37.5741	42.4794	36.9732	45.118	46.0743	36.0049	42.6578	38.2268	40.7139	35.1106	40.6223	36.7747	38.31	37.869	32.9759	32.805	31.6524	27.3757	28.4834	33.2855	33.8246	26.2658	41.1258	41.5707	35.2545	43.0445	41.241	43.5468	44.7026	43.0072	38.6025	35.7068	34.7812	36.9804	36.3032	24.6111	27.2332	30.8604	31.3556	28.8067	39.2601	41.958	44.7624	41.234
FANCF	49.3767	49.5387	47.2443	37.2185	44.7799	35.2993	40.8276	34.9762	35.8607	43.8392	36.6788	32.1836	55.7655	50.5612	45.8085	48.443	32.2746	43.6758	41.3895	37.5775	44.8772	37.5358	35.0674	38.378	44.6128	50.5491	37.8072	50.2473	47.6661	49.5639	45.8068	43.6481	47.3348	41.2067	50.6232	45.7402	44.7232	44.1946	44.4393	44.4315	35.9381	36.0113	33.5432	41.33	36.3196	39.0433	44.8492	45.2923	41.0331
FANCG	44.4066	47.2259	44.2477	41.8269	61.9216	59.7614	42.9169	52.9402	56.7812	56.0144	42.546	59.307	44.2517	44.5114	37.0353	43.8798	35.2718	46.0569	38.9788	34.7908	37.2077	38.0554	41.7781	30.4466	43.4627	46.0155	40.6593	34.629	50.2427	50.132	52.2933	51.2811	46.9509	50.4318	54.1227	37.3624	42.849	41.8375	40.8836	39.4908	38.136	31.9629	30.7585	37.9375	36.6701	41.5536	38.8846	37.8272	40.0265
FANCL	54.6673	43.9978	47.3106	45.914	32.456	47.1139	49.455	45.6167	26.4027	38.2517	33.388	44.3824	55.5246	54.9012	48.7128	52.926	53.2662	56.6869	50.1429	40.9168	45.4907	42.9326	46.0593	40.8648	44.0581	39.6724	46.7986	41.3837	42.4247	47.2007	42.7671	42.4835	44.1165	42.5342	39.9491	43.4248	45.454	44.849	50.5508	44.2194	37.6578	37.7498	34.6548	41.8751	44.5652	41.5301	42.163	45.8807	45.4373
FAP	36.1671	33.073	45.3738	36.5764	35.6166	29.5095	27.5684	25.8899	32.5423	33.2158	17.5389	32.5645	34.0173	38.8999	34.3543	35.8477	36.0979	39.3648	35.8639	47.6211	36.52	41.3834	39.2236	46.2163	32.9252	36.1855	31.7788	34.7919	39.7556	39.2291	39.8906	37.5401	41.7219	44.1715	30.8086	39.826	39.3968	39.9286	40.8662	36.6351	34.9163	33.7892	33.8377	42.4538	31.9054	48.3869	46.4774	73.1649	26.6277
FAS	50.3897	40.4471	42.3039	52.3397	51.3676	66.2133	45.8312	45.7814	50.0449	56.5093	40.7252	54.5776	50.8638	49.8367	51.6038	47.919	50.0624	55.31	49.3939	45.6483	43.8224	55.5907	65.3184	46.8774	51.3081	50.1853	46.4187	49.1241	48.4967	58.5321	57.3176	58.1188	55.5167	52.344	53.6599	63.5947	56.3939	58.5293	51.9155	57.0374	61.0952	56.0602	63.1529	51.8466	55.8834	57.6319	57.1348	40.9971	31.7651
FASLG	34.3431	28.1881	33.2172	30.7618	37.4464	33.8974	44.5158	41.6348	32.125	36.3289	27.6411	38.3595	39.8605	38.7503	34.1149	36.7525	38.6062	40.374	37.2067	33.2299	26.0561	21.135	27.5429	29.3909	38.3192	40.0155	34.3777	33.9145	39.2723	34.3426	49.8529	44.6728	47.0035	40.4982	38.5663	35.3957	37.9339	41.5332	37.062	39.2514	28.3393	31.8191	29.4849	39.5062	35.7648	56.87	44.3551	38.0174	27.8216
FBP1	39.4493	34.6915	36.1552	38.9171	41.3375	31.5184	41.9634	36.2246	35.4008	33.8699	32.0627	18.6562	30.9878	40.4583	36.2315	39.2479	31.6673	40.6634	34.802	35.1908	28.283	28.733	30.1412	31.8092	32.024	35.3935	49.7508	36.8148	45.0437	38.9938	41.9293	46.4244	38.7433	53.1696	47.8305	40.2815	38.3616	38.086	38.3774	34.1148	31.7949	24.6525	28.9387	28.8222	22.4114	61.1571	97.5196	42.7599	27.9908
FBXW7	45.9446	48.8598	45.4663	44.8451	47.3532	52.7947	42.1215	62.3454	36.0821	45.1357	46.8577	40.3321	49.8665	53.1654	50.6743	55.2096	49.7163	43.4233	50.1178	54.6788	45.1	43.7011	48.5868	51.9381	39.1576	46.3445	34.8379	47.258	43.4782	39.727	54.4786	53.6089	47.3198	44.9176	46.7856	40.4722	54.9478	50.5658	49.3962	47.9465	41.2733	38.8964	42.5682	39.3876	40.7908	47.8743	40.4156	52.75	36.7739
FCAR	29.6749	29.7679	31.0125	46.9781	40.885	26.3128	29.8997	45.8059	26.8968	36.4988	18.3601	27.6967	29.9863	35.0931	29.061	39.7249	30.2891	39.2863	27.662	25.8686	25.5394	22.1803	27.1028	26.8857	30.7809	33.8452	26.8356	34.2553	41.1917	26.3054	36.7272	34.3169	40.4419	34.1686	40.6632	43.055	34.0842	34.9183	32.1559	32.3935	26.2589	25.7265	22.1165	29.1344	25.9487	40.0228	39.0004	38.2343	27.6911
FCER1A	39.532	28.178	27.3412	42.599	29.425	25.4021	28.9895	31.749	36.4151	29.6921	34.8807	24.8187	42.5303	33.9859	34.1702	33.3038	35.9506	38.7857	34.3678	23.3288	23.1458	25.1392	21.6495	28.6187	31.5715	32.6243	26.7586	27.2185	45.9599	36.9991	35.4219	38.5559	40.205	43.5487	36.2264	41.4487	35.3877	33.4634	35.0309	29.5027	23.5563	22.5091	24.2851	26.4142	23.2172	39.0318	36.0701	29.4723	26.7887
FCER1G	35.2099	28.5121	38.7576	26.0093	36.6513	34.0929	28.9895	28.0768	36.5732	33.236	35.0961	34.6184	38.7358	30.6971	33.5477	29.6387	37.9402	39.5859	32.429	41.8548	24.1854	31.8342	35.0429	55.9212	44.293	36.2526	48.5642	29.6431	31.5294	25.3925	34.4975	34.1806	30.1247	38.5451	46.1402	53.545	44.8848	43.4402	42.5623	38.1286	37.9827	37.4209	47.8405	34.5108	38.2822	47.4815	43.018	39.7978	29.8676
FCER2	166.621	108.343	100.252	79.9009	90.3272	125.391	87.7573	107.053	66.4674	64.9148	101.128	86.6088	89.0165	87.5933	122.498	90.3499	81.4849	104.657	156.415	60.9827	170.33	208.411	108.792	62.6632	48.4098	44.7396	33.6608	38.6427	45.8849	34.7504	42.2584	44.9179	57.2626	56.7519	52.3383	43.8474	57.6196	55.5008	62.0325	76.2983	40.3408	69.7141	54.8157	43.5157	45.576	35.5979	44.025	26.7177	27.2065
FCGR1A	43.6258	44.0886	53.9971	55.9229	85.0671	58.3345	64.8227	77.4797	69.0578	70.1569	60.0581	74.238	76.5625	66.6306	56.3165	63.0871	62.6405	65.4993	63.8883	37.1739	40.6529	36.9363	33.9573	37.684	48.5456	46.7307	60.2838	63.6138	90.3334	83.1324	83.7555	80.0762	81.891	96.3698	80.9447	61.5005	57.4444	54.5866	62.7016	53.9951	34.1788	33.1124	35.5388	38.2634	39.8855	70.0897	66.3999	66.3092	39.4721
FCGR3A	45.2209	49.8412	58.8704	52.4267	59.8051	56.8373	52.2385	65.1937	54.9366	60.7115	62.0596	48.4197	63.0242	60.8872	56.7798	60.1402	59.8887	68.7726	49.1208	35.4057	41.0458	40.3882	37.125	48.0875	46.626	49.4769	60.4349	56.4592	72.7227	64.4424	71.3363	70.6664	72.3332	74.7186	62.9812	55.1285	62.9121	56.6063	59.7138	55.2249	36.1731	36.072	45.6707	35.0146	42.8204	99.2274	73.1271	90.7792	40.7684
FCGRT	60.8308	45.5516	89.2789	36.352	71.5854	42.6487	53.2899	43.8009	51.9914	50.4708	60.4435	45.9603	63.3196	52.2901	48.7793	54.5918	82.7052	76.2476	54.7078	68.5157	59.8635	62.7228	61.3989	105.476	57.8025	58.9026	75.8992	52.5177	48.3485	66.5024	53.6946	58.2112	52.9514	54.1038	66.5941	68.6462	64.974	62.9326	62.0757	50.5288	48.6415	52.244	74.6514	55.0605	66.417	68.6751	57.5885	80.9167	99.6864
FCN1	29.3427	36.2749	33.2312	33.918	30.2234	32.276	27.1906	38.3289	28.1957	39.3252	38.1373	33.277	38.2827	39.0927	31.5656	36.6274	33.1481	40.7617	30.83	26.4528	28.0841	25.3627	31.0404	29.7825	34.8134	37.7773	34.8401	51.3497	49.2147	40.6098	47.8917	42.2072	44.6324	35.5733	44.1704	37.3957	34.6993	36.9403	39.345	33.0264	26.2478	25.6487	31.1029	30.995	27.7765	44.6317	36.6449	44.1883	24.1873
FCRL2	102.037	82.6003	69.6121	116.267	85.6403	69.4068	77.7572	78.5141	52.4551	93.3226	48.3979	44.9559	118.288	93.2248	92.5328	100.271	70.7248	136.26	97.2247	77.7193	104.671	125.725	100.613	60.1733	52.2699	52.886	37.145	62.1453	59.6005	55.3009	61.8394	66.278	63.7788	51.132	47.2881	46.3376	66.3449	64.1555	70.565	62.4901	40.4154	61.5793	56.6875	43.736	62.6546	52.3177	53.3223	40.4964	30.1311
FEN1	68.9496	114.725	61.0497	57.6825	58.8098	124.898	82.1611	72.9365	94.0366	88.2084	91.9788	96.6453	48.6249	48.2065	51.4734	50.8832	41.647	49.1756	46.9273	27.8747	62.4211	34.3843	39.8936	34.6705	51.1615	50.8374	50.8647	48.893	49.448	52.7956	51.5859	51.3382	54.296	55.5504	53.3379	56.1382	49.3108	46.005	47.1175	51.624	45.0873	44.2133	33.6958	36.1943	35.7719	49.7677	46.6197	59.0643	56.1905
FEZ1	33.9856	31.6577	30.366	39.4227	49.0648	29.653	38.6948	45.5189	32.7432	41.6683	27.7973	40.1918	44.6503	46.0549	42.2356	48.4023	33.4198	50.3963	48.7475	30.063	36.2328	37.4259	36.997	37.1651	33.1949	35.6101	20.3706	45.5856	41.1473	39.452	42.2216	44.9764	38.4483	39.2337	44.9515	39.4657	39.8844	47.222	47.3727	44.1641	35.5773	31.2795	24.6229	36.4285	35.9529	45.9395	47.4609	46.3719	33.9806
FCGR2A	180.494	112.119	168.503	165.068	162.582	125.655	146.61	143.086	129.325	141.714	119.036	85.5277	204.517	151.166	120.74	150.558	139.711	223.585	127.346	124.92	112.2	149.242	132.976	154.941	107.75	100.606	144.22	105.236	152.115	148.795	166.672	174.298	140.726	132.661	117.861	99.4559	137.199	115.477	151.51	103.497	75.4089	97.6202	116.227	81.9403	99.1343	200.259	160.761	145.318	76.2938
FGF1	32.7565	34.2161	36.4429	34.4613	44.4864	21.6647	39.3741	28.8097	28.8421	32.8778	22.5329	20.1819	45.7183	41.7405	35.7826	39.255	29.9555	51.2363	38.6926	31.9718	32.7423	28.4221	27.4928	27.6795	31.9513	35.0908	32.6389	40.8708	39.5389	37.8244	39.718	40.4299	42.3204	47.0751	45.3504	40.8629	37.6443	39.754	41.8823	36.0473	30.4427	26.2966	22.2474	31.4931	30.6249	39.3553	47.6393	56.9753	23.8204
FGF10	39.0111	28.0434	34.7029	40.628	35.075	36.1824	39.9212	35.9543	32.5713	39.1518	20.0337	30.9995	39.1007	48.7469	41.6823	46.721	45.8708	34.9677	40.0858	28.489	30.7204	25.7227	28.8219	24.9755	35.4629	36.0664	35.2566	52.9086	35.9018	46.6742	51.1254	49.9979	46.895	48.0588	48.6773	34.2971	44.1511	42.7715	45.162	40.1102	23.7319	24.9117	19.2556	26.804	28.3204	50.9495	45.0765	46.0585	30.8856
FGF11	38.7017	30.0311	36.0484	41.7947	32.1106	41.3115	45.2925	41.8855	36.657	43.8896	31.2649	28.7888	40.8704	46.3106	43.8214	49.9781	39.2292	45.7737	45.0881	33.9159	37.8812	35.9669	40.2689	30.7502	37.0264	37.2183	34.0981	36.2836	50.0994	37.3242	48.9338	39.5937	45.6515	51.6799	42.878	36.9734	43.2489	44.1611	42.9627	38.3597	35.5802	35.9291	32.3402	36.2488	33.5718	46.6087	48.3774	46.7104	57.2572
FGF12	31.1907	28.8497	33.1155	35.394	33.7714	27.476	37.1726	35.1207	33.7809	36.9569	19.4255	16.2411	36.3853	36.5281	34.119	39.9799	29.7606	30.6291	35.2241	31.8434	32.0157	26.2704	28.3655	27.2158	34.8673	34.4098	30.6249	34.7435	39.5657	44.3504	41.7079	40.3065	42.0927	45.9265	45.0657	33.9148	36.2129	36.4745	36.1546	33.0711	23.4552	24.9197	29.6773	33.4988	21.8382	38.7698	37.5688	45.8807	38.4634
FGF13	27.342	17.4084	29.2538	41.269	33.4256	20.3235	23.1667	27.4914	21.9817	25.9408	22.3141	15.863	25.3327	29.3609	25.756	31.6908	28.695	32.211	31.4998	25.4028	23.0846	22.308	23.0018	30.9707	31.281	32.9398	25.5101	29.8091	33.0157	34.6485	31.3149	29.5964	31.4528	25.1514	27.5104	28.6316	30.5679	33.4155	31.9138	31.1352	23.0875	25.3549	19.4555	23.9243	26.3705	33.6705	32.5288	30.6905	26.4231
FGF14	39.2688	37.3912	31.0772	43.0209	34.7462	28.4385	41.5814	41.582	35.7816	33.6441	34.4334	45.0223	43.7884	39.4822	32.312	43.1756	36.4342	41.6962	36.7971	32.8702	28.5758	31.263	28.866	27.9944	36.0301	35.4538	32.6268	36.8853	44.7773	41.1581	41.7493	39.3857	46.9181	41.1694	41.3453	40.8573	39.0191	40.5875	39.6805	34.3032	28.6365	23.4682	27.6441	29.5784	22.8772	43.5708	39.6718	53.8734	27.7002
FGF16	36.0183	27.2124	30.9784	30.292	25.0972	20.3575	24.8797	28.6748	21.8044	27.5369	16.9109	23.8335	32.2428	32.1564	27.7388	33.7463	27.3296	27.5498	25.4175	29.7502	25.8867	24.388	27.8943	28.778	31.1887	29.8063	16.8217	34.5201	38.6906	22.8631	31.4933	29.4723	30.4936	36.1309	32.7923	31.0889	31.8803	34.9276	31.1988	28.4874	23.0026	25.5859	22.7566	23.7112	27.6299	40.1331	40.0466	31.6515	27.9954
FGF17	25.6115	18.3731	19.0894	29.1813	34.7152	16.0167	25.4633	25.1594	16.659	26.9467	17.9124	23.2405	17.8686	26.1999	21.8231	25.5808	17.3852	23.6092	23.6228	16.536	21.7617	14.7005	18.6328	18.5899	23.681	21.3733	24.825	28.8716	33.4284	27.1737	25.6172	26.6333	27.7189	29.1066	27.0336	28.2529	23.6714	23.6673	21.6999	21.1215	17.8074	17.7292	16.6586	18.5674	19.6157	27.8604	24.7182	23.2591	20.2475
FGF18	44.4693	31.5791	31.175	47.1813	44.1247	27.703	43.9669	50.4751	32.3233	35.3776	41.406	31.5601	43.2951	43.3826	36.8024	46.0374	43.1782	41.6164	37.1173	35.1395	31.6616	27.527	29.4853	34.0234	36.3201	39.432	24.3223	39.2306	50.0152	47.3946	51.0355	40.7221	48.4377	50.5636	41.9569	37.5158	38.5821	38.928	42.9779	35.0744	30.9899	26.019	23.9577	34.1041	27.9195	40.7201	50.0769	34.6617	26.8017
FGF19	33.8608	37.1395	29.9108	25.7567	37.3015	33.642	34.6458	44.2992	25.0181	35.5813	34.8807	31.0806	35.8268	37.0339	36.9712	38.8902	37.5889	40.0886	32.9873	32.2319	28.2999	24.8439	32.8122	26.5938	33.4526	35.0257	20.9553	38.1968	46.403	48.4374	40.34	36.206	41.2315	45.4226	40.3785	42.5108	38.066	35.2606	37.4908	32.0573	27.6305	23.1088	19.6657	29.5839	27.4577	36.8029	43.9004	25.4079	25.1675
FGF2	41.0729	28.1214	31.704	40.7582	34.551	28.6819	37.5956	28.3522	30.6262	27.6065	24.8669	26.5464	45.7533	42.9692	35.7179	46.5734	44.8879	51.2358	45.0572	32.6961	29.8197	29.3468	32.7783	34.0538	34.4586	40.4235	36.4853	38.7547	41.1497	38.6644	40.5212	33.6725	40.8772	40.1504	40.278	39.4271	44.4623	41.4769	45.4916	37.8937	31.0993	26.2464	30.389	24.367	29.8053	40.4368	38.2389	48.1729	24.2149
FGF20	29.8516	33.9209	34.3741	42.2527	33.907	26.8715	28.8595	26.8108	26.3607	34.6691	15.9654	21.606	40.0976	39.6163	36.4646	37.3204	40.1057	38.5334	28.8555	23.5774	28.1628	22.5497	25.8114	27.0607	32.6546	34.0665	26.7707	52.743	44.0397	39.5699	37.4703	34.7366	44.7234	44.6424	36.1365	34.5585	38.5464	40.4824	38.5164	32.3071	27.6482	25.4565	24.2564	27.5496	25.9034	44.0041	40.9966	29.8818	29.1657
FGF21	33.3434	27.8325	31.7177	37.8578	38.9837	34.1875	42.7001	45.2632	25.6012	39.1876	35.3654	28.6271	36.5938	38.733	38.4288	38.407	44.9464	34.8419	40.9074	23.7014	29.09	25.4896	33.5133	34.71	32.7747	33.7784	30.833	34.1544	47.2254	51.6541	42.6936	40.4468	45.0242	48.488	41.9091	39.7541	38.56	39.9149	35.3692	33.5326	24.9939	26.6951	22.2251	29.7058	28.2701	44.1116	42.1831	55.5602	28.518
FGF22	25.2891	24.3786	33.4145	32.2791	43.709	26.6585	25.8077	51.7455	24.8997	30.4737	27.9701	36.7934	26.0689	29.8521	29.6736	32.6043	25.7475	22.7073	27.4349	24.639	28.7823	17.634	28.9869	21.2765	31.4209	29.247	26.1737	36.822	34.8354	40.4965	38.1944	35.1532	35.2071	41.1048	34.1094	27.5616	30.4662	32.089	28.1485	26.7382	18.8655	24.5559	25.4367	28.6078	25.886	38.0145	32.7279	23.4434	23.7121
FGF23	37.7116	28.9723	34.5563	38.7426	45.8986	23.3377	36.8116	41.4587	28.3445	35.3155	35.7122	26.8067	34.716	40.3356	39.273	44.3869	40.1414	38.4483	43.1665	25.8717	35.2329	24.9531	34.9672	27.3432	35.7936	37.7531	35.7465	38.227	44.1344	37.6284	41.795	38.6906	43.1127	49.2764	38.9111	37.3196	39.825	41.5232	41.1983	33.753	27.9364	25.1551	26.2238	27.6425	35.9253	41.5094	36.5179	36.0049	28.5205
FGF3	32.591	29.6305	28.0652	32.086	31.4411	24.4909	32.379	47.0554	18.6907	29.6221	30.6632	22.4084	31.9076	34.6183	29.6457	34.0678	30.1741	27.8083	29.3802	18.1066	29.6769	22.1129	24.2956	24.5414	27.9209	31.3666	31.5234	35.947	36.3202	37.8239	39.1354	42.9578	34.9893	39.0864	43.3749	31.3369	31.7081	33.7275	35.9084	29.2651	22.5933	22.0532	21.7493	23.9715	24.8856	37.1643	35.5859	39.9415	23.0251
FGF4	40.5528	34.3128	34.5187	35.9652	36.9232	29.6704	34.8714	45.4496	38.1923	33.674	29.976	29.8599	56.4733	44.5663	40.4	42.4293	37.1616	47.8047	45.5882	31.0586	33.813	29.1427	34.7953	32.5269	37.8796	38.9316	47.9148	49.5805	45.0618	42.7394	40.9712	41.7082	48.8634	57.5612	41.4812	36.9635	43.2412	42.5266	43.9287	36.7897	27.3941	28.2191	24.6037	31.6628	31.4206	40.5661	47.0864	35.3322	33.197
FGF5	35.7021	32.6308	36.6996	35.8858	34.1679	25.4623	32.1552	29.6799	34.4679	29.4455	20.1469	31.2206	40.3643	39.8472	36.0231	41.6283	42.2431	33.9363	40.8587	23.0285	32.227	26.4231	26.0921	25.7058	35.0824	34.2141	30.0966	47.521	44.8209	38.4427	36.9187	41.2879	35.0087	44.0657	41.0664	39.2297	36.4554	41.3214	38.864	34.3585	23.536	24.1317	22.6796	30.9465	25.3137	41.7197	34.1545	41.2287	27.6749
FGF6	32.0735	34.6932	24.6899	30.265	41.5305	26.4319	34.5605	37.6223	34.1482	33.6242	40.7252	32.1189	43.6712	38.4059	33.0536	35.254	37.2238	29.0978	29.8691	28.0058	34.2823	28.4988	28.4931	33.5285	35.7548	39.8358	40.8312	39.2821	46.5437	40.0292	47.3054	44.1619	38.0448	45.697	44.9422	39.058	37.053	37.0159	35.2111	33.2343	27.0003	22.8792	25.9988	30.3723	30.1429	40.4286	42.582	41.2287	31.7265
FGF7	35.5408	32.2846	44.5065	39.2012	27.7671	21.399	30.8989	36.5399	23.4744	31.7935	22.8459	24.2409	48.1432	40.6817	36.4965	42.7868	45.432	56.1364	41.7197	50.8557	32.1405	34.879	32.1122	38.7815	41.4189	39.164	46.7992	52.3227	47.3803	46.7378	42.1191	37.4603	36.347	44.7519	35.253	45.0014	43.2659	46.1503	51.0037	37.3371	42.9304	31.9653	28.459	31.2999	34.3545	48.3539	40.3879	31.3441	24.515
FGF8	29.9942	25.3171	33.8332	44.386	44.5339	29.4696	30.7254	45.3483	33.5418	41.572	17.9089	29.8823	38.7148	37.6859	31.5584	33.9509	33.8632	48.332	32.1357	23.9566	26.8895	21.3804	27.1365	20.8509	34.2355	34.8674	34.7155	33.3728	49.0623	45.3739	43.0385	46.3698	44.9198	47.2795	44.3259	35.0106	34.4742	31.0857	37.2145	31.2604	24.3473	23.5707	27.7004	22.0127	28.2938	37.9696	38.0086	22.7535	28.2017
FGF9	37.143	30.6343	33.2518	47.8664	26.5328	20.9548	25.6587	40.2099	29.6227	29.4925	27.7973	25.5444	42.8036	39.1252	38.026	41.0277	25.1216	30.8641	34.509	23.5774	34.948	23.5009	27.1084	31.9404	33.6377	36.0627	25.5906	32.1127	41.87	43.1845	37.448	36.0089	36.4108	49.9389	40.506	33.437	40.1163	39.1567	41.2204	35.4639	28.2412	23.5992	19.1375	31.4529	31.4132	35.5202	40.2959	48.8422	27.7591
FGFR1	47.8265	39.9103	65.9807	44.6186	39.2683	38.8155	45.5997	46.7144	43.025	43.2061	39.232	42.0625	53.5574	51.7789	50.4271	52.2466	54.5156	49.5649	47.7349	56.0416	49.744	59.2258	55.9655	60.7941	62.8934	65.8739	65.8397	55.2221	60.8716	54.7166	55.897	54.7461	41.8305	53.397	51.7392	51.2709	50.8229	57.4832	49.8488	50.3581	54.4978	59.1185	51.6987	61.7549	61.6894	59.462	51.2009	69.7581	39.6436
FGFR2	47.5479	30.2331	34.9343	27.2822	21.8251	31.0342	39.4964	36.6534	31.713	36.1859	26.2431	28.1186	46.1248	43.8596	43.9021	47.1638	33.5962	42.2598	45.714	33.3828	36.3184	31.2025	25.7905	28.3408	41.6441	38.9388	34.204	43.7159	34.8572	40.6594	45.6971	39.6659	47.9678	53.4294	43.4062	40.2085	42.2094	41.4739	37.8982	38.8057	29.3075	27.8796	34.4703	30.9999	31.8001	42.867	40.5708	32.9305	98.5188
FGFR3	38.098	30.3255	38.2502	30.4518	35.533	23.0789	28.708	33.0083	28.7948	33.9705	34.9118	28.0174	30.6463	39.0799	36.1315	40.5542	43.25	45.4613	37.9789	39.0908	37.438	37.8014	31.4797	35.5052	35.157	31.3836	21.7886	36.0599	37.0214	29.0959	35.8406	34.221	40.0956	45.5783	43.0964	29.4462	41.6245	42.9662	41.7832	34.7137	31.8776	31.5304	29.0712	30.8766	30.6684	34.1848	36.0485	30.1611	167.515
FGFR4	39.4532	32.8701	37.7019	32.8508	38.3459	31.1588	36.8469	34.9275	32.7432	38.4069	17.5389	33.2565	32.094	42.6063	36.86	44.4778	40.068	44.3158	45.1679	26.4648	36.5598	28.5222	33.7332	28.8874	35.5348	35.3768	37.145	32.4559	44.674	44.5814	43.882	44.2206	49.5739	47.8312	50.0181	42.8145	39.1232	43.3303	38.9133	38.2735	30.5646	26.7846	31.8826	28.4878	30.6294	41.193	45.2488	56.9494	31.7029
FH	64.7183	60.7156	52.136	64.7772	47.3333	53.594	52.4721	44.4282	68.3798	57.0002	44.2882	50.8621	60.4396	58.706	56.0195	62.4602	37.1907	58.5441	59.1891	54.3905	54.829	42.5044	56.6749	54.6365	50.862	54.983	35.8558	47.4419	54.4145	48.2524	57.1142	53.1501	53.219	63.1196	55.0147	51.5975	59.3111	60.2174	59.7077	58.1237	56.4475	50.8685	50.12	52.2123	50.5998	57.836	57.6025	63.8522	68.0704
FLG	42.7675	38.9002	44.8037	55.0377	46.7825	38.3233	43.5606	34.6435	46.7475	48.4804	33.1165	43.9822	72.3345	61.2285	50.852	62.0719	47.5173	66.5116	55.6509	33.4137	39.2495	31.1953	39.8458	33.4987	47.7642	39.0898	36.4461	44.0507	50.6516	41.5959	55.2972	50.9655	54.6074	57.9267	52.428	52.9483	56.7978	59.6689	59.7134	54.4614	34.0013	31.4981	35.9395	35.4598	33.3518	59.5193	57.241	61.3234	38.8836
FLNA	143.363	143.38	215.983	101.691	140.753	112.071	89.4405	100.718	88.6596	96.9653	148.155	135.415	155.503	166.361	181.434	172.905	179.395	185.856	198.289	231.217	193.971	232.62	272.568	261.79	228.434	265.278	261.113	142.892	106.555	186.772	107.703	140.548	114.395	91.5556	104.875	166.344	182.394	184.919	171.868	218.817	322.097	277.548	263.527	315.688	285.48	189.378	176.643	203.945	613.866
FLNB	61.1157	59.7169	71.8187	59.0615	49.4288	60.719	45.8627	60.6526	57.1462	46.0782	57.129	52.9584	62.6807	60.1064	59.8875	59.8185	68.4532	58.7546	63.1723	62.9874	69.2896	59.2307	58.9001	71.8257	62.7246	63.3904	58.2445	49.8022	52.6962	61.5163	55.3293	58.7087	55.1637	55.5251	56.2483	58.639	58.497	62.0882	60.1321	58.9305	58.0186	60.6698	66.7059	66.6343	57.1199	68.9389	62.046	48.8342	254.455
FLNC	35.0222	25.2476	29.5336	38.5392	44.7	25.6628	36.0833	44.8951	23.1998	35.6099	23.8673	26.9152	48.4762	41.3796	37.1302	45.1729	46.3296	28.9296	34.0161	32.7547	32.7931	24.6258	38.88	34.436	34.427	34.888	22.4964	38.7237	42.1887	41.739	44.8085	39.7073	44.647	49.1906	35.2101	40.23	40.4897	37.8912	45.0289	37.1447	25.4789	26.6203	25.6571	34.3889	32.2115	42.3565	41.1476	46.0904	30.6895
FLT1	38.6222	35.7574	51.4188	57.0022	27.8922	31.3434	44.3132	37.5484	32.4252	35.3992	33.1165	24.3012	50.9225	48.566	47.6071	51.1237	44.3743	44.5778	47.4524	46.6484	46.5009	38.5446	28.6158	42.042	39.3888	40.1125	35.6341	35.947	48.9712	45.3244	53.4201	40.7183	47.5688	47.9388	45.3554	40.1648	47.7346	53.7285	46.501	43.0642	32.6048	40.8605	36.3685	34.7452	40.2816	47.8226	49.8015	52.0735	29.8134
FLT3	35.2878	33.7581	34.8885	55.6892	41.7379	29.762	36.6423	44.6227	30.4403	35.6079	34.099	41.581	50.1652	44.2484	43.1066	46.9399	44.7194	36.5257	43.2648	47.4665	35.3657	33.6722	33.6835	41.6971	46.1121	45.651	37.3029	58.3095	41.3703	42.2627	46.732	38.4859	43.0495	54.4144	61.5465	59.0498	45.3653	51.7768	57.1184	45.0603	50.5817	32.3008	32.7082	45.1557	40.8022	51.1302	52.628	46.3719	30.1558
FLT3LG	47.7948	40.3762	40.6056	41.0474	40.0053	35.9742	41.2026	36.7778	29.9236	40.7846	24.1633	37.3344	54.606	52.876	55.2423	51.2795	54.6621	40.6813	43.755	47.5304	42.2318	41.8042	43.2276	38.1777	83.8438	93.5579	70.2821	70.1025	50.8828	49.1389	54.1921	47.7671	43.0366	49.0752	56.0818	63.0355	56.1634	66.2888	66.019	62.1041	81.8659	67.0737	48.9664	74.1486	70.5605	62.1069	61.0626	58.8167	42.2356
FN1	59.2191	47.0745	157.234	43.67	52.357	68.3336	25.0483	38.1595	28.1947	46.282	67.4118	50.4074	47.7732	62.6125	42.7101	68.3189	77.4042	78.3906	61.8653	455.918	149.147	122.917	260.352	220.741	40.2548	41.7484	118.002	72.469	41.0141	46.3264	46.5243	41.6022	46.5971	44.1251	51.7147	52.1461	75.2252	66.8131	65.8041	46.1694	173.093	197.631	109.146	205.499	114.244	350.457	215.391	533.975	25.0737
FOLH1	39.0726	37.1395	36.1167	49.9026	36.804	27.8671	44.398	35.9095	51.5013	40.7255	28.9027	36.8338	62.9272	58.7282	48.0187	52.7947	42.7819	56.691	48.1001	38.386	35.1135	32.5712	32.9738	44.0033	46.3096	49.6034	42.3476	46.7512	47.9252	45.7314	51.2903	43.8364	50.7289	47.9171	52.8199	49.964	51.1386	50.3651	54.7012	45.8537	33.7793	23.4408	24.7082	33.072	31.4471	53.7304	57.3788	50.1642	31.5318
FOS	67.9626	40.4032	103.56	57.7574	36.4331	31.285	39.3741	46.9609	57.1749	58.7174	50.2973	30.682	128.726	76.9672	95.011	75.3838	123.071	198.258	124.215	71.5938	48.4843	63.1678	51.5544	61.4817	68.401	41.3596	174.521	120.957	53.6229	50.4997	50.339	53.3723	48.247	45.0245	53.1434	74.9669	128.877	72.9023	120.766	102.162	43.2937	42.2308	56.1625	48.2746	54.8422	70.3838	55.2119	78.8584	215.046
FOSL1	26.1933	28.7917	28.4507	20.9967	27.4998	32.2827	39.8022	27.4094	36.9019	33.8994	35.4534	29.4507	36.4953	39.4483	35.2489	39.2238	35.1426	47.8379	33.561	26.7977	23.6598	25.0368	28.4658	24.4866	33.2009	29.4587	23.1743	32.2983	39.4596	35.8908	40.3355	37.518	35.1385	45.2744	37.1551	39.563	39.7461	34.6698	41.5303	37.9368	22.843	21.7154	24.4592	27.2696	25.5242	42.0927	36.5546	31.9618	37.3988
FOXA1	29.498	23.1588	28.3009	29.8768	26.244	18.7564	24.6493	36.0713	16.2712	27.4983	14.7218	28.7888	30.8845	32.6035	31.3555	31.9189	26.8275	28.6833	31.2303	25.4629	28.8428	23.5111	20.5187	27.5054	31.9732	34.5276	24.7357	33.6612	36.8792	37.7795	32.4703	32.9036	34.4313	41.9105	36.8949	31.6614	29.7279	29.8778	30.6375	28.3507	21.9322	24.3965	24.4913	22.3787	22.1826	31.4197	28.9879	36.8632	67.2758
FOXA2	31.1467	29.827	37.2778	41.4395	45.5787	35.9195	44.0171	47.8985	23.9262	35.9626	27.7973	28.6271	33.5921	37.9972	35.2921	35.8446	34.397	39.434	30.3174	25.3768	32.2755	30.9105	27.3618	31.5359	36.3753	37.3665	41.9323	42.113	44.3008	37.9794	46.3352	46.2388	44.9426	49.0872	41.6444	37.8752	36.1179	35.6407	36.6464	34.22	26.8211	27.7328	24.4982	28.5374	30.1198	40.6616	37.3512	30.6905	29.8141
FOXC1	29.0757	25.875	31.2631	37.9348	47.7659	23.8563	45.2434	38.7039	34.5861	33.4505	28.6676	29.5062	36.4167	37.8956	34.5613	37.2791	31.4909	32.2727	32.3996	29.9358	31.8814	24.7947	33.3917	29.0262	32.3677	33.1608	42.0407	29.0834	44.8856	43.4482	42.8781	38.5825	37.9232	42.632	45.9824	36.9666	36.5984	36.2917	38.1377	33.0399	24.1214	26.9733	28.8037	34.9319	27.4615	39.4486	37.0658	41.2287	28.0032
FOXJ1	36.9396	44.0791	24.5664	46.2921	32.2865	21.0838	28.7693	38.8065	30.2073	27.7234	23.7765	34.1495	35.1591	30.0292	25.1539	34.108	29.3691	28.9093	32.1713	20.1535	25.414	20.8348	24.1634	22.7906	31.8216	33.8899	26.241	31.5677	40.2733	37.8304	33.2148	39.4877	34.4556	35.7635	41.0673	33.8659	32.9955	31.3998	32.6544	25.855	18.9754	23.3597	21.7484	27.2055	24.2259	33.5272	32.7633	16.7731	27.0687
FOXL2	30.2162	25.257	26.9828	32.4006	33.6613	28.362	30.1766	35.9224	24.9265	27.0478	16.6791	23.11	39.7758	36.2764	33.557	35.6521	36.0804	40.3098	35.7779	22.7835	25.536	25.4188	27.7955	29.3712	34.3879	35.5911	21.8134	39.1734	43.2842	44.2416	40.695	39.6641	39.161	43.0736	35.8592	35.897	37.3589	38.4361	37.2489	34.1589	21.052	23.7216	23.5969	27.1079	26.5587	35.9817	36.7844	47.627	27.7561
FOXM1	35.3742	48.2862	30.6135	33.4533	39.6296	76.6162	41.3434	42.7953	49.4817	47.4507	43.9425	45.1205	36.6334	38.468	37.7133	40.5229	43.4093	21.9663	39.1759	34.0516	41.9872	23.2204	34.0067	24.5523	37.0622	40.286	27.3779	41.0795	38.9284	28.5612	38.7453	42.0901	37.6354	44.9576	38.4647	34.7365	41.4515	38.6974	30.8226	38.3825	35.7258	32.6801	23.6833	41.5587	27.1236	42.1308	40.4507	53.7685	80.7241
FOXO4	37.6882	36.2219	36.2281	46.7976	28.7269	26.931	33.4052	28.8261	23.1998	24.6339	16.6791	26.5779	35.3515	37.1815	35.6996	36.1574	27.893	37.785	34.923	27.5486	38.6838	25.9029	32.5075	28.5659	36.2491	41.7564	34.8401	36.2672	36.8556	35.0866	36.9126	35.8775	39.5693	39.5769	38.4745	36.3927	36.8396	39.8112	34.5792	32.7387	33.136	29.7433	36.3937	38.5612	31.6586	41.9491	37.5154	44.964	36.6716
FOXP3	29.5243	32.1335	35.46	30.1561	16.8306	27.7742	29.2932	23.8733	24.3462	27.3421	16.3054	36.1983	37.6281	29.2527	33.1248	31.5798	23.6581	40.2031	32.5859	20.0475	27.7672	21.1381	20.073	22.7348	54.2287	47.0035	69.1684	54.1741	40.7316	34.539	39.5338	37.7688	45.6133	45.5296	56.8854	56.7289	38.6351	46.6018	54.0868	43.6604	43.8526	44.6253	59.5572	43.3087	40.3279	39.5496	48.541	52.0272	30.5214
FPR1	41.7213	40.8903	30.9863	33.8492	46.981	23.3456	38.6094	38.5647	37.4974	39.2916	30.6632	46.2364	40.8406	44.249	39.5436	44.3341	43.7392	49.0659	40.1588	33.9406	32.5081	30.6862	36.7582	34.2982	41.1831	36.1996	31.9583	40.339	42.252	40.5817	50.687	48.5533	48.6022	55.6574	52.2092	40.4968	45.5969	43.0951	48.9945	39.3762	35.3376	30.5602	43.8889	33.2729	31.1914	37.6763	44.7597	32.8269	37.0931
FPR2	29.5766	18.7728	24.6937	34.98	24.6987	28.5574	32.0792	30.6092	33.7492	28.9719	14.913	23.93	26.6073	31.9506	27.038	35.3375	29.0937	27.3023	30.3359	19.8618	25.416	21.6095	24.7897	18.5833	31.2257	34.6871	27.8773	42.7542	39.7032	29.881	36.871	29.1202	40.4533	44.9215	34.9232	32.0457	31.4755	33.4513	32.3184	26.5528	18.9144	24.9324	19.1742	24.4536	25.7246	35.0664	32.5098	28.3	24.3533
FPR3	39.6465	26.782	36.5167	34.3195	26.4717	22.364	33.4417	32.7318	37.7289	33.113	38.7288	26.5464	38.0586	38.6201	31.2588	36.5861	31.5513	37.6491	32.1325	40.4007	31.8035	29.6258	33.6158	31.1341	40.1507	33.1225	35.9728	40.1773	39.7491	41.6302	42.6471	39.5981	37.8914	48.4224	41.8648	39.7274	41.4954	40.1545	37.8538	35.2152	26.7054	32.3365	34.5031	30.1545	34.4609	46.5863	42.8488	50.6561	34.8483
FST	28.3665	40.9686	34.2366	28.7492	31.2659	31.6093	33.0316	30.1417	32.3883	35.3937	31.9307	33.3111	41.3189	40.7336	34.0871	39.814	34.2555	43.2713	34.3678	25.1528	28.0892	23.1951	29.5656	26.618	33.9258	41.3141	32.4741	37.9854	42.6631	43.6727	43.987	41.2029	35.4737	50.8993	46.3974	40.5499	37.3761	40.3283	41.2306	34.357	28.705	26.6994	32.5051	29.1025	26.354	49.832	49.9284	33.5559	55.3764
FSTL3	42.0709	29.2991	43.3647	41.7575	43.5009	43.4789	44.6394	58.0917	48.1742	53.7034	37.3064	44.6758	43.4428	39.9899	38.9323	45.0194	34.1437	50.1562	38.723	39.0194	33.2601	27.8462	43.7795	29.7727	39.8687	41.9595	40.509	45.2328	53.6328	53.43	58.2255	53.4442	49.4815	57.3051	52.472	44.1163	38.2487	36.2211	42.4504	35.2382	32.6954	30.5271	28.4184	35.6032	30.0966	38.2554	46.2663	46.5182	41.2818
FUBP1	124.564	145.897	106.473	100.229	113.086	163.27	121.88	105.045	131.09	129.753	149.608	146.598	126.309	124.108	130.182	127.407	97.0468	101.931	125.237	127.019	134.982	143.836	122.545	109.727	113.923	116.796	111.249	97.2158	90.0006	99.8204	91.5437	97.1792	85.6027	71.9757	86.5602	115.133	106.238	114.612	108.049	117.995	131.827	128.235	131.354	113.748	126.021	107.031	101.016	67.8471	80.5423
FUT4	37.0505	26.3862	35.6972	50.4393	38.2272	33.7049	42.2402	48.3644	39.2311	36.3755	37.1553	34.4239	38.7352	43.3847	38.3973	43.9142	38.8881	46.1147	40.7414	38.8257	30.4763	29.012	33.3389	33.3775	40.6243	35.7878	37.6276	40.888	44.0099	38.9707	41.3585	36.3413	43.7746	45.9434	41.2574	42.4134	41.2404	44.4196	43.4145	37.6548	31.5955	27.7751	24.5524	31.7477	32.4981	41.0159	40.5231	40.2689	30.8783
FUT5	31.3998	35.0158	34.0635	37.6244	52.9465	52.3397	37.5724	26.9738	42.0254	51.0731	32.4564	34.126	48.7117	41.3175	41.2285	37.2608	36.8361	38.5311	40.0686	32.7354	35.6168	30.1687	32.725	27.6403	36.8186	41.8477	38.811	45.3758	53.8782	51.6783	51.4791	54.3423	58.5647	50.8232	47.6827	38.9871	35.7815	38.5581	31.6015	37.3361	21.2151	26.159	20.127	24.6276	34.8678	43.849	45.2534	35.8346	31.7404
FUT7	33.8725	26.5491	34.7851	35.5373	32.456	36.5776	26.4187	30.8602	34.4523	36.2101	20.576	34.5481	34.9253	44.0512	35.3406	45.2471	28.5769	43.7148	37.959	35.4841	34.1188	28.4222	46.1093	40.5899	34.5432	40.5853	33.8125	38.0063	41.486	37.5132	48.7444	46.8929	41.9458	45.0135	47.8419	33.4823	34.9961	34.8674	33.1205	33.0471	32.7301	35.3412	29.3786	33.9198	31.7551	33.7289	37.6746	22.7176	25.631
FUT8	52.173	60.6736	51.458	51.5697	41.9588	47.6874	44.9857	44.3394	36.4892	45.9677	46.1399	47.8433	54.8518	58.2991	50.3863	60.1484	47.6299	58.5857	55.6377	48.8544	47.877	56.6666	45.1041	76.9585	49.5882	41.7582	44.5262	47.0521	50.8166	50.8104	50.4271	46.8546	46.1668	47.169	46.5358	45.1249	56.6847	49.8017	52.9618	50.3284	47.7974	43.8097	44.3205	39.7322	54.3577	52.5407	46.3806	53.6561	48.5027
FYN	74.5589	69.9129	55.3622	56.2098	84.4105	66.7818	82.7037	82.7752	82.8478	76.4426	75.7218	87.7339	78.285	78.6178	95.6409	66.0958	68.4804	79.2062	74.4066	60.4312	72.6601	69.6598	76.9851	65.975	136.333	148.168	121.541	103.466	121.221	115.176	118.695	134.111	121.634	124.345	149.422	159.001	104.291	126.02	112.077	128.37	138.397	145.194	161.44	126.707	136.551	128.341	119.149	92.8539	40.5657
FZD1	35.1986	33.6067	44.2602	38.6007	44.3694	41.0019	43.9347	42.8404	38.9821	42.4372	38.851	47.6082	41.9359	43.537	42.3115	42.938	41.9361	41.9536	37.5564	31.3377	36.8736	32.9265	38.8454	34.378	41.886	39.4426	45.8995	42.5754	47.3387	50.6703	47.4288	46.6926	47.021	51.7692	44.0635	43.2771	36.2762	39.8413	41.8548	39.6226	31.8702	28.8681	36.5381	34.5958	31.7427	48.9809	45.5327	86.1748	62.7584
FZD10	38.7179	28.63	35.2455	20.4434	32.7742	19.3665	39.9126	29.4568	21.0755	27.4236	25.0976	29.4354	35.8858	34.2378	31.2015	35.0061	41.9369	34.6585	30.909	23.5071	25.5876	26.7152	29.1343	32.2748	30.4485	29.8586	20.6352	42.087	42.3771	34.8321	38.448	34.2106	39.8612	42.4014	36.7991	31.9876	34.9104	39.3719	35.6016	32.2379	23.6638	25.6569	20.3676	28.3664	19.974	31.4941	36.2591	33.4054	31.3048
FZD2	42.6459	32.7667	33.227	38.7426	49.9035	42.38	40.3443	36.6534	30.2416	42.4979	40.6242	39.4976	40.7673	44.8488	39.9051	47.5513	52.9669	61.5682	40.4656	30.0545	36.3803	34.4169	36.8864	29.4166	44.8369	36.5405	48.9449	49.9692	51.8415	58.6175	51.0787	40.866	51.3961	51.9304	44.254	43.5553	45.4378	42.3798	40.9164	38.6958	30.6229	29.7074	31.4516	32.0162	34.1851	47.7221	44.3769	55.6984	36.4614
FZD3	43.1979	30.609	49.5943	24.3166	42.9834	37.9933	44.168	47.0395	40.3931	49.0773	31.9307	37.3317	48.1819	39.0934	39.3804	42.2187	27.5536	39.2811	44.3407	26.2514	31.0611	28.832	41.9859	32.0537	40.1239	36.8313	34.7276	32.5277	47.1428	45.5545	47.2005	42.0224	48.7134	52.1421	42.1568	40.9025	39.8657	36.8419	38.4037	35.9031	27.5392	31.7865	25.7033	30.3888	35.6542	38.5796	38.0473	47.0933	46.474
FZD4	38.7099	42.1607	48.6761	41.1826	32.9797	29.4645	36.3932	38.5647	29.984	36.2709	27.7973	30.2134	45.2269	41.3704	37.0569	45.5877	56.1358	37.9456	41.7493	47.0224	38.4722	32.8079	38.8194	40.7137	34.9578	41.713	36.3405	44.1912	45.2242	36.3469	44.6398	43.1079	46.0049	48.9716	47.9731	38.2889	40.7239	44.5825	42.1706	37.7375	29.0193	35.3654	22.0253	33.4816	37.5729	43.8575	46.0177	56.422	30.1204
FZD5	32.8672	29.0127	36.5481	27.9076	32.9797	39.9579	27.1628	41.9883	21.1946	34.4588	12.8161	32.6165	38.2886	41.863	39.9953	38.0138	32.5763	44.0917	36.9916	33.3269	35.6443	25.8508	27.1071	25.69	33.1748	37.716	26.3186	39.3775	40.6236	33.9756	37.2091	38.166	42.9605	47.6084	42.6121	38.023	41.8198	41.8516	40.558	38.0838	26.0624	24.475	27.1899	27.7545	24.9037	37.5126	49.3905	38.5112	36.0153
FZD6	45.0017	44.3443	50.767	38.1056	43.0938	25.5166	43.8215	45.4555	29.2167	43.1375	44.6281	35.7023	52.1202	47.1804	51.7798	50.3996	68.8771	53.6442	53.3209	46.9549	46.5051	44.0793	36.809	43.8212	49.1936	49.3286	43.5771	60.4052	59.7869	54.1975	51.5069	49.8229	58.0536	60.518	51.0127	44.6269	47.9203	47.0767	52.4298	43.8595	40.0132	33.9118	46.8312	35.4162	34.2812	46.8272	50.2741	78.7486	104.317
FZD7	40.0334	43.6862	43.8376	46.7976	44.0079	38.1459	37.8804	52.1781	48.9462	46.8218	32.2438	40.3618	46.9103	46.0279	41.3286	44.689	46.5414	35.4922	43.077	31.9869	35.6104	35.7041	27.2078	43.2755	41.9319	44.4136	43.1064	46.451	53.793	50.3271	57.8063	53.8625	56.1747	52.3532	51.9295	41.9163	43.0656	45.6542	46.5735	41.9733	31.7003	31.0691	28.1803	36.9006	36.6046	44.7097	50.2583	32.0912	52.9806
FZD8	35.7961	38.0809	37.1405	27.3669	44.0079	40.7064	39.2101	42.9738	41.9447	45.7538	32.446	31.3191	42.8021	43.9616	38.7299	40.3192	31.7997	42.8123	41.1866	33.6701	33.9564	29.4242	30.7497	36.1689	40.3566	36.1192	42.2768	37.859	50.3807	44.1012	44.5616	42.8774	46.6675	45.2025	44.3684	38.3454	40.9086	41.083	39.4989	35.8088	27.7342	28.3464	31.6993	33.7899	27.4199	40.2777	37.3317	43.1596	32.6494
FZD9	28.4455	27.5905	23.0068	28.8399	22.0834	21.8991	36.5057	30.312	29.367	28.7413	14.1946	21.3099	28.5285	28.4806	26.4305	28.4647	32.8262	26.2666	31.4362	17.9687	27.5724	26.0406	21.8646	26.383	25.5739	26.2328	24.5839	29.4766	39.6744	30.8837	29.1194	33.9673	37.5566	36.7685	33.4739	27.1172	28.6178	28.4675	30.4271	24.85	18.1897	25.3379	18.3373	24.1634	24.5994	30.1574	31.0811	34.1323	23.256
G6PD	59.033	72.5372	60.7103	61.9243	62.0352	65.2199	48.0969	37.0476	65.5668	61.1989	62.3747	75.2364	45.5327	44.5873	49.0736	43.9425	43.1181	45.9742	46.2991	62.0474	54.6041	50.0065	53.4737	45.5215	55.7427	73.974	66.2554	41.9173	46.2914	43.8582	50.133	43.6274	47.1901	47.9946	50.5064	50.4904	48.044	46.1514	42.2946	50.3351	52.2849	45.6447	49.6887	52.8872	52.6287	53.5061	52.0974	47.6093	191.64
GABPA	73.4122	95.9232	63.605	74.6682	76.0388	74.3328	67.0822	70.2063	66.4674	70.288	72.5769	64.3922	78.939	76.4955	74.3243	77.7196	55.1988	69.354	71.1127	51.9808	59.6139	55.6726	59.5603	52.9207	69.5961	62.455	79.6322	66.9106	78.1665	84.3903	66.8229	68.5709	78.2769	75.994	67.1479	64.6357	65.1935	68.5913	71.3767	64.1088	57.1934	61.7458	46.6504	49.401	58.729	68.1921	66.6749	70.6643	49.6245
GADD45A	35.3335	34.1989	36.4198	53.7564	37.4532	22.8484	35.8218	30.2505	27.7637	31.9671	24.9566	28.8796	41.7489	37.4552	35.3957	41.2715	50.1364	64.6891	34.832	39.6598	36.8956	37.31	36.7073	43.1214	41.1247	39.3383	39.3449	50.0984	50.4614	48.4019	44.3366	46.1133	49.3625	45.9208	49.8764	54.4762	43.8985	42.8386	59.1621	38.9743	45.3334	34.392	37.5178	39.7716	40.499	37.2129	44.3971	32.344	50.108
GADD45B	50.266	51.5413	44.7093	52.5048	40.5598	52.0602	47.9207	42.0192	55.3376	56.2784	48.4231	50.9331	54.5266	48.0769	48.4737	45.9545	40.6629	63.0673	57.1035	53.6651	47.124	60.7782	63.086	54.6464	42.9543	41.8644	44.5412	44.1667	48.5162	47.23	41.6137	40.1503	44.5203	48.9772	45.5277	28.8348	49.2598	42.8039	57.0608	46.502	45.3061	42.5017	48.3438	53.1691	49.468	44.4652	37.4208	52.0272	30.8489
GADD45G	45.6715	40.5688	33.7345	49.3876	32.722	21.2421	51.2505	42.603	40.7892	35.1116	34.628	37.4282	38.319	36.666	33.937	42.1436	38.9227	38.2777	42.1396	30.0903	36.6712	29.3962	32.9132	37.583	40.0647	40.2698	47.9148	42.7383	57.8106	46.2287	49.4305	46.7263	57.3628	54.7405	46.9302	40.4749	40.4983	42.1422	39.0607	39.0347	31.3945	30.6408	31.7156	32.6291	32.4945	36.4774	42.6033	50.2214	34.403
GADL1	32.671	27.0151	26.9661	30.8123	32.7099	25.4625	36.2666	34.5276	25.788	25.2367	21.0664	19.6675	29.6456	32.0833	28.9811	33.6373	35.2564	34.6281	30.4947	20.7286	27.7923	24.3309	28.7831	30.7761	30.7435	30.8448	27.939	32.0132	33.2276	34.0143	35.0866	36.3621	41.411	35.978	35.1049	30.8262	33.1274	33.4655	38.9192	30.9775	22.5307	22.8274	22.2742	28.1689	25.5809	39.7822	37.3611	24.6366	20.2142
GAGE1	34.6513	33.2804	24.7898	29.3462	27.9948	17.1888	23.6708	20.3495	19.5611	19.7125	18.3394	19.761	26.2316	27.514	23.6241	27.239	25.0816	27.3858	21.2459	17.8683	23.7039	19.5833	24.4889	20.9534	29.5584	32.9016	28.1507	44.0085	32.6887	22.809	29.3967	27.9253	30.6922	38.7319	27.6219	30.4013	26.6757	29.1967	28.129	23.373	18.5202	21.5313	19.5177	21.6601	19.9976	25.7392	31.0543	35.2542	25.0776
GAS1	44.1218	36.7043	51.5317	52.3397	59.4	45.4454	53.4925	47.7986	42.3081	35.2622	36.4727	40.1808	45.6007	41.8565	39.361	44.5392	46.0222	50.5251	41.9858	56.4951	40.3319	37.7577	41.8731	51.2898	41.1354	41.1765	39.3449	51.7515	56.5075	51.138	54.1111	43.9743	51.3552	57.067	55.8469	43.9589	42.3273	43.7583	45.356	38.581	31.4013	29.4797	39.156	32.3508	32.5372	46.9554	48.6325	75.2272	33.5155
GATA1	34.3705	37.8543	37.4178	47.4564	48.2581	38.6889	42.7625	38.3262	31.2784	34.082	31.1873	42.1778	31.8284	36.3701	31.9835	35.1016	30.582	31.5214	32.0588	26.8325	31.7636	28.5918	32.3499	30.3399	38.7893	39.9473	41.7788	42.7728	41.9151	39.1312	41.0635	40.1821	42.6678	43.0552	37.3495	31.9392	33.158	36.7212	39.4908	32.0649	29.2941	24.3604	28.582	28.951	30.3601	44.1191	42.0684	30.9421	29.3744
GATA2	40.9258	30.3368	39.2459	38.8825	65.4113	47.4741	60.9896	49.0643	44.939	49.159	52.278	39.5426	47.0904	48.4115	39.5526	40.7809	36.3572	38.6656	46.7279	33.1431	34.879	37.0966	29.9618	33.3037	43.7545	45.715	43.2078	46.5665	57.5189	49.0053	44.8692	56.4	56.5271	57.2361	55.3384	41.7997	43.7354	44.8822	45.096	43.5235	31.2361	30.7445	36.602	32.1277	26.0738	55.4042	41.9533	56.169	39.3914
GATA3	41.3489	39.4916	36.29	35.594	39.5981	46.2168	49.8263	56.7338	40.803	45.032	37.553	40.4891	45.7063	42.0262	43.9117	42.1287	46.3296	44.8783	40.6813	28.1065	30.2396	30.6244	28.3183	29.813	49.8883	59.1614	47.5252	58.095	61.8873	53.8207	53.0425	48.4042	59.1579	55.2876	54.9034	50.1758	45.7221	48.3147	49.6197	49.1881	60.6341	41.4524	42.6732	52.5926	56.5376	50.9658	53.92	63.8219	32.9104
GBP1	30.7977	26.4681	37.166	39.4227	31.118	20.5572	26.4187	32.0889	34.1721	30.0941	34.628	29.6171	42.5997	39.0126	50.1667	39.3989	36.8655	27.596	51.565	55.9914	42.9381	37.823	51.5859	42.6109	47.4463	38.8684	43.5771	40.2251	37.9055	30.9767	39.3899	43.1919	40.6049	47.428	65.0075	65.0328	50.7391	49.0812	44.0239	60.8577	69.2376	43.8246	48.9744	61.2219	51.0135	52.8376	43.0798	63.3029	36.809
GBP2	52.9016	34.02	42.5805	51.41	54.1699	37.4988	66.2487	49.364	42.2559	44.264	44.2882	32.821	53.1512	48.9093	47.7537	54.2684	35.8981	54.1933	54.8146	44.9822	43.563	33.3991	42.1478	45.6139	53.7859	60.2237	42.7696	67.3057	64.1792	65.3309	60.4625	62.4435	66.7245	58.3195	64.1459	63.2782	54.2343	55.2866	55.7117	52.2491	54.1562	51.7978	43.2561	68.0524	56.0438	54.6074	53.7295	39.9415	39.5148
GBP4	54.2058	40.5346	41.7038	32.9716	48.9351	35.1441	40.6431	51.8218	86.699	62.3194	45.2057	75.8683	56.3779	57.0643	83.5808	52.3643	67.7819	56.4424	87.5853	101.784	69.0367	71.732	93.5254	57.8225	65.0063	58.4896	62.1921	57.0028	54.5862	48.7735	63.1979	48.1774	53.8097	75.9148	79.9355	79.9301	67.0711	63.0738	64.0393	82.6704	102.867	80.3584	75.3248	97.5889	67.1728	63.8512	55.6571	39.4292	36.1838
GDF15	26.5257	33.4005	30.1066	29.7694	32.8519	32.5179	30.2373	30.2196	27.8252	28.5323	29.5652	23.6156	28.8111	35.0549	33.0552	37.1041	27.3438	32.1113	30.2175	14.2557	26.0873	24.023	21.723	31.1593	30.1603	29.6593	28.2542	41.1299	42.0608	36.6195	38.4958	31.8217	45.1122	48.7262	37.2037	32.668	34.0695	32.5909	35.9228	31.1417	22.6293	19.7181	22.7527	25.2211	30.8712	44.1422	34.1505	26.7177	28.544
GDF6	33.5221	30.0583	44.6639	39.4227	38.277	28.6898	42.1525	42.1747	48.7357	45.9563	48.126	40.4852	52.0124	43.0816	42.0621	43.979	37.0358	37.3932	42.5934	33.3812	38.4124	28.8255	26.7912	30.2726	46.9092	41.1832	36.1351	55.7655	54.7135	54.6392	56.9154	43.9162	46.398	63.3839	51.2793	41.1819	43.2568	42.8065	43.7995	39.6983	29.7841	29.1335	24.4982	32.7658	27.4651	50.2251	42.4066	31.2456	36.5292
GHR	36.9413	31.1286	35.447	36.1783	39.1186	21.8189	34.5975	34.3227	29.7451	26.128	27.7973	39.2803	39.5974	39.4804	35.0437	39.0377	31.9612	33.6135	35.2759	29.2978	32.0273	23.7754	27.8022	27.158	34.7814	37.8116	39.8916	51.4574	45.0368	37.8239	43.3393	39.3693	41.4347	43.7442	44.5022	38.9193	40.205	38.24	38.289	32.9097	27.7342	23.415	19.7971	32.2488	25.6936	42.284	37.1403	44.0265	46.4476
GIMAP4	47.7937	59.3717	55.4828	43.9328	67.6192	49.1665	59.1649	51.6169	45.9058	44.4974	38.7288	37.0317	70.9147	62.209	88.255	44.8108	73.5439	48.8656	61.4305	47.3086	46.184	39.887	49.5628	60.0516	186.776	252.298	143.577	136.827	98.4037	131.644	113.103	132.337	111.4	73.4664	106.291	144.866	103.862	120.455	97.9674	128.257	159.762	146.348	122.872	153.102	152.507	91.0556	107.096	100.066	31.2942
GIMAP6	50.6062	40.6605	49.2231	40.5339	57.2935	48.4967	61.3328	59.0799	51.3613	52.093	57.155	50.243	58.6651	56.4832	64.2745	47.4076	66.9876	49.038	57.1714	42.515	42.6181	36.291	37.02	48.7114	91.676	109.349	86.1047	66.3296	75.3419	80.0297	74.2283	70.7214	75.4696	68.1567	72.2124	73.9302	68.9641	76.5718	68.093	72.5022	73.3181	70.3689	75.3259	81.1021	85.5298	76.939	70.2527	70.5853	33.4275
GLI1	46.2113	33.5325	54.8329	45.914	39.1448	43.6605	47.8244	50.4727	45.0113	52.6936	38.1981	30.4428	44.4638	46.2427	42.071	48.445	33.7322	40.1262	38.716	35.1019	32.431	31.5467	34.0249	25.5477	44.3048	41.0985	38.5245	55.5808	52.3327	50.4693	54.8275	51.2607	44.9205	54.2173	52.5468	38.8079	40.4319	41.6978	42.7486	38.1959	26.9839	25.6578	22.2648	28.7672	36.8571	50.9267	50.8537	38.0174	32.0811
GLI3	46.7511	36.4248	42.9052	52.5048	39.6533	32.1997	47.2273	48.2319	46.686	41.3407	38.0409	36.0657	44.8517	44.3967	38.4075	43.7845	34.397	53.8774	42.2764	32.9973	40.0596	39.5429	30.5862	31.3465	41.8262	45.1636	47.0195	42.5445	54.9729	51.0386	54.9773	51.4573	49.7523	59.3725	50.2148	46.5337	42.1603	46.6256	43.084	38.0046	31.2314	36.3264	29.9269	35.3989	32.7793	47.582	45.4377	45.9216	33.3699
GLS	64.8349	57.5881	59.2546	77.0098	42.1507	54.4191	45.0258	53.4593	66.82	70.0873	79.9541	57.0408	66.9932	65.4863	73.8284	63.0671	45.3407	57.5094	63.916	68.0699	83.9974	86.0096	85.4397	71.7782	56.4966	64.0177	61.9879	58.5858	54.6349	49.7949	54.2952	59.553	45.0638	49.3145	51.5448	57.3258	62.4021	60.4287	63.1601	65.1401	80.6505	73.2955	73.4987	78.9445	80.2899	50.9016	54.3793	51.4185	36.3133
GLUD1	59.2261	52.1864	44.1636	64.0035	41.6909	48.861	52.0374	42.2325	39.5874	44.1259	21.4064	37.1357	48.038	51.3743	40.9834	51.2398	44.1135	52.9744	44.0983	42.3524	39.8104	37.3324	42.1609	35.8406	44.9807	51.1677	49.0336	58.4849	58.5587	47.7544	56.0129	53.353	50.6881	51.5421	48.2153	49.8696	45.7848	47.5474	49.8753	44.2132	37.4505	36.7367	48.5052	41.7389	39.6095	47.3288	42.2953	54.1577	43.765
GLUL	41.7191	29.4398	30.5514	27.9324	31.9302	30.0567	36.1766	40.5711	32.371	28.6918	14.7218	33.174	46.0582	38.4063	31.738	40.2194	32.3402	41.6381	39.4782	27.6601	28.7089	22.8797	27.9108	22.9249	30.7835	36.0201	35.6544	40.4346	49.8212	37.0259	40.0515	48.7394	43.3542	45.1985	39.1732	33.7863	36.7139	35.8893	38.7328	32.1949	20.4051	20.555	23.4289	24.0515	28.0665	42.7632	45.8425	33.7154	29.9977
GMIP	88.8485	109.79	83.8098	83.9211	109.387	143.408	95.7416	99.2858	103.421	89.8942	131.391	122.882	90.5348	88.0631	91.7381	85.6373	63.5995	88.2562	86.7361	84.1306	104.853	124.626	123.32	71.0877	92.2519	94.9445	77.3699	59.7516	73.9552	90.8349	75.6987	84.5671	80.9591	61.0421	66.3544	85.8636	78.5981	87.4124	80.2638	84.4828	88.1561	102.316	100.933	84.3139	94.5131	85.8383	69.2606	47.4134	46.7469
GNA11	39.0256	40.4702	59.0401	36.9488	48.0738	44.9206	45.6834	43.2433	45.2178	41.9487	27.7973	54.3064	38.3349	45.709	40.9546	46.9306	46.4479	41.4883	44.3686	34.428	40.3062	35.3671	36.4127	39.6836	37.2346	39.7369	31.151	46.1961	48.5475	46.0409	46.6638	48.8765	52.1132	46.5334	46.1988	42.8101	46.1187	42.0412	34.4346	43.6485	34.1295	32.3844	25.8805	37.8974	37.0112	46.8331	46.4985	46.4005	68.8551
GNAQ	32.389	24.6322	39.9817	50.596	41.0604	24.5778	39.574	29.44	33.3202	33.4686	30.5529	22.0218	45.8012	40.7324	36.3729	43.1926	29.0353	47.2431	41.6572	31.0616	34.7957	26.8916	27.2015	32.4249	39.1682	41.1435	25.2624	40.6992	41.7913	37.846	40.1418	45.2709	51.3689	51.6035	37.4773	41.8526	37.3361	40.6779	45.8997	34.8296	32.7376	32.4234	35.8246	35.4892	37.3268	39.7485	40.1162	53.8842	30.9788
GNAS	372.932	535.644	427.04	269.81	289.349	565.858	350.755	318.12	497.517	485.247	569.033	571.729	226.344	290.743	340.353	289.385	263.413	206.857	336.138	447.409	512.255	446.546	518.202	499.056	330.399	331.707	358.667	193.703	151.578	201.235	168.049	205.74	175.796	160.964	204.747	267.532	271.106	221.184	202.452	317.157	432.48	484.613	384.573	418.576	447.315	218.206	188.424	231.751	799.248
GNG12	37.046	34.7073	46.5388	39.8093	48.5388	44.5502	49.6076	54.4552	34.538	38.5602	31.2649	25.7404	46.4364	42.9402	38.5959	40.7677	56.974	51.5994	39.2264	35.468	38.1564	34.9928	35.7461	42.3297	43.3127	42.2597	42.1953	42.3942	42.4278	47.7331	43.6305	40.4453	44.6317	45.1079	42.2774	34.8963	40.5129	43.312	42.0748	37.0436	38.0602	35.1603	30.8848	40.7907	40.1774	48.1169	41.6308	40.1065	79.6716
GNG4	31.7707	34.3703	33.4038	41.4395	44.9426	44.0531	61.1025	63.1937	56.4026	36.6024	72.4167	44.0436	39.8927	39.348	35.7956	42.6164	46.4479	37.0716	34.8043	28.9099	33.4911	26.7573	32.6942	27.2082	38.6932	39.9588	45.2705	56.2625	48.6651	46.5511	50.6963	45.2476	59.4241	55.3698	56.1582	46.9432	39.504	42.7506	40.7239	39.0862	38.4904	30.1613	29.7171	37.1613	36.3158	43.45	46.7041	47.8238	30.8632
GNG7	49.0726	37.1625	38.6101	37.0094	46.8699	44.1129	45.1569	54.4772	40.6649	36.1459	32.2438	26.6124	50.8722	59.8401	51.7333	62.607	45.4785	48.0483	56.1683	51.291	57.0113	63.3754	61.0649	49.8773	35.6629	36.4539	29.6018	33.3522	48.9766	46.3122	40.7721	38.6515	40.2509	45.9619	28.2667	33.5307	48.8352	40.2302	46.7519	37.7138	30.455	35.7997	31.1488	31.3556	42.9954	29.9112	36.0368	24.8385	24.8384
GNGT1	16.4214	19.8521	11.5708	27.153	19.3333	10.6164	6.26206	11.444	15.4099	14.3208	12.9826	4.20062	6.32167	19.6605	20.1867	25.351	17.611	35.4435	21.222	25.5904	26.4543	10.443	12.8541	17.1309	21.6482	20.995	30.3005	34.0985	22.7016	24.1214	17.9269	16.0276	19.7927	17.7693	30.4697	20.3604	22.7533	29.3162	28.7983	20.9049	18.9867	23.9567	14.122	27.2538	10.0655	16.7065	23.8615	14.3338	21.8713
GNLY	30.0133	30.2145	33.9599	34.5347	39.7873	31.0467	44.696	31.9227	39.7181	30.5407	34.8807	35.5017	66.0157	40.4799	41.6722	37.7698	37.0569	75.6375	32.3901	44.1942	26.4314	30.079	27.1099	58.8538	44.7788	44.8709	38.3543	31.8676	48.9589	71.4538	65.7449	72.5288	44.72	62.6773	58.0353	51.7158	58.4452	55.9128	83.8175	53.8976	58.4759	28.583	25.4464	58.5397	71.966	50.7975	39.5738	172.369	32.4811
GOT1	52.8235	45.9388	41.6825	40.8298	38.7931	46.9301	37.3613	40.1211	39.6963	45.0442	23.3325	46.2967	43.9124	40.6476	40.714	43.1152	30.4562	42.2166	43.535	36.0225	38	32.1973	34.0376	31.0638	42.6633	37.9988	43.9624	42.4853	43.5692	33.0127	40.4979	46.0132	38.8472	42.3948	37.0001	39.2378	38.4809	40.7563	41.6559	38.8065	31.418	28.466	25.9624	33.1051	29.4442	43.2342	39.1253	36.7145	53.6405
GOT2	89.4783	91.0145	85.3753	86.4125	92.5115	122.762	116.798	95.381	95.641	105.192	85.7895	100.346	81.1229	76.3395	72.8687	72.8429	58.0306	59.8171	67.7885	62.4452	73.4355	60.8084	58.7554	61.3126	75.9111	76.0602	65.0725	58.6143	78.7035	75.2041	88.0777	80.8623	78.7632	87.2648	70.8028	65.1627	65.4034	70.2632	67.9582	68.0727	65.4067	59.3844	51.3892	56.4635	56.2807	78.3123	84.3253	80.8995	166.237
GPC4	27.8852	15.3654	26.1676	23.4833	19.6341	21.4749	20.1397	24.8622	20.8289	20.6333	11.8178	17.1489	28.7701	22.3008	30.8037	24.4359	22.3353	28.07	22.079	21.8194	20.0129	18.1755	23.458	18.8289	30.0809	27.2434	25.9083	26.3922	25.7787	31.0073	28.4077	23.8225	27.1324	26.2144	26.2258	27.1891	21.654	27.2577	31.867	29.5241	22.1669	17.125	15.9483	23.034	20.5881	27.7733	37.7904	33.283	38.3157
GPI	96.4646	104.954	90.9323	45.0561	59.1624	114.179	74.7226	63.2102	109.101	131.724	132.189	136.652	52.318	65.21	74.3808	63.5835	47.7802	64.038	75.1434	75.2219	76.061	86.2567	77.5026	65.1308	96.9417	95.7713	82.4491	67.2619	51.1685	56.9065	59.2925	68.3767	58.6166	54.1499	68.6668	86.5545	71.9237	68.7246	67.2622	78.8035	91.8417	83.1259	78.8311	65.4885	76.1153	61.5972	64.8949	47.3594	448.706
GPR160	38.098	37.1944	31.1093	30.937	33.1833	44.5245	27.2229	33.6938	37.6567	30.0087	33.1165	36.1983	36.7839	35.7047	29.6967	35.1367	27.8238	30.41	34.0655	25.3909	34.7842	30.4761	27.9668	34.2102	28.3039	35.0957	27.4953	38.8087	33.3426	27.1217	31.2458	31.8495	30.9438	39.2726	37.8396	34.6117	32.3496	32.3643	35.2304	29.7853	26.6226	26.1844	26.1694	26.3249	24.7493	32.8132	37.6709	39.1435	26.7636
GPSM3	120.428	108.552	98.6264	105.33	99.2992	109.008	95.4705	101.061	95.3446	83.4643	102.932	106.067	95.3536	102.703	114.476	110.707	92.4775	69.5032	106.303	110.508	118.902	126.147	141.72	91.7763	96.6588	120.497	66.1094	76.2199	60.9043	82.5364	64.4403	71.3545	73.2085	49.9199	54.0868	69.0036	90.7306	93.4366	93.7629	101.61	106.375	119.404	98.4761	95.9968	115.091	68.5401	76.2151	55.6488	35.932
GPT	39.0949	41.8649	45.7748	47.2565	73.6113	53.4268	61.6665	71.0983	48.9051	61.9066	46.5182	56.1742	38.2981	40.9165	46.2571	53.7133	46.6187	52.6623	49.8186	40.0636	30.8206	43.662	37.008	38.661	47.0494	46.089	49.4526	59.9411	58.3933	59.1979	67.4325	64.1879	65.4374	53.7963	57.0171	49.8286	48.15	49.5168	51.2444	43.2138	39.4594	40.0023	42.0617	49.4939	40.7683	51.1226	57.3498	49.9108	34.1667
GPX1	168.142	181.562	186.085	126.558	185.845	207.85	131.283	118.613	188.627	158.443	226.82	195.834	113.09	132.136	143.891	124.482	147.863	97.9633	148.459	248.034	186.613	185.859	209.523	239.965	163.662	160.612	204.153	98.0452	97.4233	115.937	90.5612	111.824	102.053	114.938	135.094	167.033	146.651	123.206	115.676	152.372	218.538	190.182	239.145	165.195	204.889	166.779	152.143	123.96	337.625
GPX4	76.4769	76.8991	91.5564	67.7787	73.8937	86.5272	65.6541	70.5114	74.5275	75.1489	98.8697	80.2478	68.9704	73.3622	70.7083	80.2101	81.4675	67.0547	75.2002	113.958	95.0693	86.4866	95.9296	96.0445	79.0978	83.7712	103.832	77.2031	75.8195	79.1192	70.6656	79.546	69.0259	69.3708	80.6281	85.5418	77.9907	77.3588	64.8901	73.6682	119.912	105.433	130.763	99.4685	105.724	85.5227	70.084	75.3785	121.141
GRB2	115.069	178.1	115.793	115.112	126.92	223.384	162.883	109.644	181.183	166.686	174.625	208.091	94.4321	104.245	122.873	114.152	86.898	95.7012	124.706	130.984	158.793	156.286	204.966	119.914	88.5607	90.6476	73.4454	75.572	58.0655	72.4824	63.7074	81.5789	80.8486	63.4233	66.8482	78.2809	94.1616	90.6743	83.9867	102.701	119.047	127.703	125.607	112.937	122.523	79.8277	71.1662	69.6041	92.8706
GRB7	36.8008	28.4077	31.5545	26.7797	24.5879	21.3206	27.3163	34.0933	23.2464	29.7409	23.1427	27.9044	25.377	32.6001	28.691	33.3403	44.3831	37.4351	32.4698	24.8823	29.4719	20.8684	18.6855	25.5393	26.5834	31.7342	37.3744	39.1143	35.8856	32.7256	34.6934	32.246	36.5821	37.7858	44.001	31.9101	32.272	30.5362	35.6249	28.8983	24.5451	24.135	24.9282	26.405	25.7551	36.0652	27.5386	43.354	61.6239
GRIA3	27.6042	23.3859	33.2869	33.4151	20.8853	24.8748	22.3255	26.2915	21.2822	20.1447	23.8673	13.0374	28.8418	28.3453	29.756	34.0893	36.0616	30.7531	31.0099	34.7739	26.9221	22.7652	20.2274	25.9334	29.0402	33.1019	26.0534	33.6256	34.401	32.9982	30.3068	29.6478	37.3081	34.7089	27.6237	24.203	29.9505	32.3029	29.8789	29.0878	22.6327	21.3694	22.3935	27.008	24.8447	34.3655	34.9057	31.4221	26.2176
GRIN1	30.2158	27.5161	32.5409	38.0111	47.2208	41.0635	31.9222	43.6673	37.857	48.8669	30.7874	20.3798	38.1745	37.4693	35.7957	36.8443	30.6386	33.6779	36.0602	20.3919	31.928	24.7981	29.1967	26.2788	33.9965	32.7694	33.0253	38.6666	49.0249	47.1105	44.3057	46.5108	47.3954	45.2778	43.2459	38.1804	35.3437	36.0554	35.6542	32.9305	25.4906	23.8921	24.5974	32.454	22.9773	39.1101	39.1536	28.211	29.1327
GRIN2A	28.9871	29.5373	28.0685	30.7618	31.1676	26.2262	38.4574	31.8099	31.4113	27.5526	17.9124	26.9152	34.0404	38.5038	33.9349	40.0042	34.7884	39.7461	31.9032	21.2106	33.5698	29.965	33.5823	26.398	34.5019	36.0939	29.5774	37.601	42.2996	36.7648	41.597	33.667	38.4935	50.7441	36.1365	42.1637	33.3781	35.2953	38.8452	30.0235	25.0665	24.0197	23.2033	28.6887	22.6089	31.6996	43.7086	30.6905	24.7872
GRIN2B	32.38	25.5047	31.5391	28.807	25.7196	25.1227	26.174	44.0632	31.3562	31.1609	38.2758	35.8631	38.6155	43.8807	39.0557	42.3035	42.6731	42.3379	39.1077	28.6421	34.3524	26.8119	31.8158	23.8103	36.3298	37.3212	37.0933	41.4742	46.8629	52.2779	45.8571	40.8057	35.5959	45.5422	44.1676	41.3685	39.4631	37.7415	44.778	34.731	28.9054	28.0915	26.7733	30.0878	24.8096	44.0574	42.4897	43.6705	29.7258
GSK3B	47.7683	32.9722	46.0618	49.3876	46.9071	47.9829	49.6761	47.9712	45.2767	40.6214	47.7772	42.7286	50.1088	48.716	50.1327	53.4597	51.6767	47.0303	54.6161	43.9289	46.4255	47.0948	51.7145	54.788	46.6057	54.8916	44.5305	41.8084	45.6268	51.6046	51.4427	48.3126	47.646	51.7833	55.1989	44.8479	42.7769	50.3568	49.2942	48.1273	43.1433	49.5545	46.245	51.7574	51.8085	47.4725	44.8612	39.0463	60.3387
GTF2H3	46.9866	39.9163	34.5538	52.4019	39.0155	35.0166	57.1397	47.4392	49.7836	46.3442	43.1371	37.0027	43.6708	43.8948	44.6959	45.5802	34.5055	45.2851	40.1183	39.9883	43.8341	41.0795	38.0482	38.2253	43.6971	42.4501	37.0114	38.6531	48.4824	49.6813	45.8985	46.0349	47.0797	42.4788	46.5144	43.6702	43.6619	44.0243	42.1392	39.4417	37.6588	37.8541	35.5301	37.2586	34.7723	45.3523	50.5491	39.977	45.1432
GTF3C1	47.0122	60.1306	49.4165	42.7528	54.7596	52.9067	61.9832	60.1916	50.6575	57.2471	44.1532	63.0249	57.6117	52.4573	50.6906	50.2133	35.5859	54.9033	51.2352	48.2942	59.0146	54.5584	49.6242	62.0434	56.5834	58.0273	43.4896	51.2317	58.1846	52.536	58.4674	54.8294	54.3281	58.0912	45.4742	49.2091	51.2941	53.5344	54.2243	51.7514	47.6801	51.6164	48.7542	44.2917	56.953	50.8914	48.6542	45.2923	85.9908
GUSB	37.8268	37.3179	41.4521	61.6795	38.3851	34.8325	36.7167	33.9017	32.0094	35.2629	35.9139	44.7543	37.4815	39.83	39.161	41.2827	37.7486	41.9979	41.2545	32.3021	34.9165	33.5318	37.8177	41.506	38.5423	39.926	40.9328	37.7057	35.3048	33.1179	34.1099	35.4842	36.5612	34.9123	36.3576	37.2633	41.8434	43.9148	39.2852	37.7941	38.0357	39.5895	33.2319	31.6114	36.7128	36.659	39.9633	38.9679	41.225
GZMA	31.2511	30.4544	32.0283	35.2484	38.8572	28.2834	32.8102	30.0026	29.5295	33.4239	26.2431	26.0749	47.9054	48.9988	55.1784	40.3668	35.483	42.1151	37.3559	37.5286	29.7213	32.8279	33.7255	35.2416	65.5037	60.6474	56.6195	54.0487	54.3888	64.4837	64.543	68.9012	68.1277	62.3091	60.3407	67.5517	69.5142	77.9049	62.7353	69.933	59.0121	79.7253	92.7095	85.4367	88.3807	80.5912	84.2871	75.7233	25.6631
GZMB	32.0585	28.6151	34.7788	36.8571	28.3713	33.1707	29.5502	31.8099	33.7809	35.5093	17.5389	34.8314	37.9369	39.5999	35.8328	36.3328	42.83	43.7538	35.0051	49.9258	32.8083	35.1601	33.6807	73.2699	34.9098	42.2847	27.8213	44.8794	44.7536	42.7024	44.8227	42.9451	36.2439	67.3631	63.7413	40.8951	42.9404	38.8724	36.5927	41.1096	40.3454	38.2401	73.7666	51.671	46.7454	51.7095	60.9835	57.7669	29.0453
GZMH	26.7118	34.6915	35.6783	43.7719	35.9134	29.6426	31.6005	33.0936	37.2257	41.3988	22.0279	30.8899	42.8049	42.0208	37.9142	39.0015	49.8263	40.5973	36.6279	24.7425	31.2436	26.3576	29.8003	23.4714	38.7919	41.6348	48.5709	47.3901	52.3785	53.2067	48.2509	48.9785	45.7901	59.8048	50.9356	46.9045	44.6383	45.5813	47.6373	42.0511	34.2045	36.5156	36.0418	47.8302	36.523	51.9935	45.1587	57.7669	28.1337
GZMK	44.0051	30.8088	26.7633	35.8137	35.7158	26.4314	37.0725	38.5822	33.5911	37.4856	24.199	27.7896	54.8051	55.4866	86.4424	44.333	47.6189	40.0886	46.5033	38.0798	36.2544	32.0466	28.1574	38.7869	97.2263	70.6069	86.8214	63.2595	72.3428	93.4984	80.6805	79.8626	68.897	60.1933	95.6547	103.886	88.5599	116.666	89.7587	115.225	92.8291	137.113	140.332	125.922	141.465	106.656	92.8531	59.0643	26.4922
GZMM	38.9467	25.6289	35.6636	53.2089	60.2823	45.663	57.5633	62.6815	49.9336	45.9918	12.9825	31.1526	44.4769	46.5882	45.6661	41.1932	45.1148	36.1683	45.4794	25.4844	37.9068	20.3638	31.1277	32.6674	66.0656	74.7441	78.7231	57.9563	59.5646	74.1512	68.4914	62.3261	61.4622	57.9209	59.8588	64.7987	49.3982	50.6381	50.9067	45.1892	50.9626	58.2023	44.0959	64.2073	56.4092	61.8867	52.8412	37.9237	30.4927
H2AX	88.3335	134.714	77.5475	85.2368	98.6594	170.148	115.957	100.319	138.932	151.462	144.387	148.827	51.7763	53.6024	55.1176	55.1698	46.8256	53.6321	50.4363	40.0474	80.641	43.9957	53.5583	49.6537	60.1768	64.3541	62.9717	59.3483	61.7093	65.3815	64.4984	68.6714	62.3034	75.7852	65.3235	64.614	57.6058	50.0112	53.37	57.3526	60.8243	61.4256	45.3283	50.0083	48.7559	56.0611	50.3472	68.2645	89.0742
H3-3A	323.541	503.411	292.619	267.023	324.268	565.247	394.457	368.213	427.333	466.196	523.336	489.654	227.196	228.3	249.93	225.761	195.187	212.994	244.822	225.715	294.486	276.48	348.265	220.878	243.962	243.875	231.24	178.681	160.045	201.056	183.134	214.397	217.604	169.818	175.724	203.397	205.326	189.205	198.443	220.009	238.264	267.873	240.482	193.51	229.095	199.779	211.917	197.683	366.287
H3-5	86.2122	95.9517	102.209	124.904	109.556	88.4702	103.324	118.255	123.279	113.264	110.352	163.824	150.14	149.46	171.587	146.091	123.277	141.774	130.869	116.32	118.643	143.881	122.828	116.802	91.8586	87.3661	87.114	88.0878	78.9151	130.255	101.998	96.1653	89.0673	90.3273	104.467	99.0871	137.355	125.083	137.105	154.447	153.203	135.448	144.751	114.256	145.39	123.906	104.284	93.1698	176.208
H3C10	897.017	2378.94	782.957	613.659	957	3494.57	1443.41	1220.7	2369.27	2698.81	2700.37	2701	148.559	198.21	318.95	213.98	184.916	148.218	310.077	344.307	964.378	264.556	534.16	202.456	475.091	388.745	295.43	156.285	221.611	161.613	225.632	295.244	278.512	309.482	355.48	431.64	305.812	223.455	146.495	412.17	536.21	625.639	308.919	226.416	213.611	185.164	201.497	157.672	911.579
H3C2	260.689	674.97	258.414	222.655	306.111	1288.13	557.324	442.502	566.312	630.113	701.058	810.719	47.4125	56.5742	71.6627	63.5924	48.4303	41.8877	74.2769	130.278	305.426	73.101	157.106	90.3266	125.209	112.425	56.8135	45.4647	73.5099	69.952	80.362	109.662	96.1361	108.097	120.428	156.096	82.6633	64.17	46.3276	97.3481	172.844	184.282	67.0795	69.1826	74.9318	51.5117	65.3983	57.3353	233.569
H3C8	190.898	529.389	167.777	179.21	122.445	615.753	253.614	156.402	350.574	412.698	402.459	399.059	72.6992	48.3489	73.6814	57.5769	30.8193	48.332	54.2339	107.014	290.195	73.101	181.386	63.8516	128.719	128.679	71.9638	51.1478	73.5099	57.8913	64.2896	87.7298	66.447	85.885	110.271	126.234	80.7846	66.7759	44.4495	88.9238	193.795	168.618	81.2015	52.4111	60.3928	64.0415	52.1419	50.1684	192.302
HACD2	52.1146	43.2213	34.7395	52.6679	48.3454	48.573	48.3743	48.6931	45.7094	40.9311	42.3069	44.6758	49.9582	43.47	46.8736	43.2511	31.1189	36.6379	43.2764	35.3719	39.3756	37.678	47.5404	32.4581	41.622	45.9147	37.4923	45.8069	49.1644	41.4649	48.4568	47.4981	48.1795	52.1127	50.0391	44.091	44.0741	42.9491	46.3105	41.6829	37.2513	32.9465	28.417	34.9246	38.9641	44.2527	39.3695	44.6716	51.6991
HAMP	40.1823	41.8011	33.2341	52.3397	69.6312	56.4079	64.5028	64.9313	60.5936	62.3583	49.9578	48.0853	43.6324	46.3349	43.3367	47.8301	52.0261	56.413	46.9005	29.4302	39.2791	32.7732	44.3395	32.1312	40.1835	41.5362	35.1788	45.1162	55.1605	52.1917	57.7115	54.4933	54.3684	52.9743	51.4382	37.7597	43.4602	50.0127	44.8519	40.4099	34.4877	33.946	27.1833	37.8606	37.5129	53.0984	46.4128	63.6937	38.2258
HAVCR2	43.3567	40.2409	39.3743	49.774	51.7568	34.6571	41.585	46.607	54.7475	49.1144	44.9036	60.4613	53.1436	42.3544	48.0999	42.3179	47.5287	47.4136	35.7207	43.0106	38.1528	34.3471	35.6754	40.6928	45.4528	46.888	46.0011	42.3701	49.7353	63.9187	37.8212	50.9467	51.3991	60.4925	53.3636	54.4526	47.9109	49.9305	47.0417	41.8429	38.7886	48.4303	45.3416	48.8586	41.2014	54.4609	50.2587	43.9172	31.8996
HCK	36.0715	36.2142	34.3328	35.2484	39.4553	35.2319	29.3923	46.0548	35.3227	34.6842	44.9939	37.9871	48.0333	38.2292	37.5503	35.633	45.2687	45.1427	43.8911	42.8711	37.8379	36.0855	38.8724	44.7664	40.0016	38.9788	45.9248	35.0396	39.4593	34.8684	46.1981	43.6281	34.7136	44.5323	44.8388	39.1011	45.5145	44.0451	43.2295	34.9646	41.2977	37.0686	49.9493	36.9935	39.8793	41.7512	42.613	38.5456	33.0114
HDAC1	121.292	159.349	101.457	89.2586	92.5827	172.365	129.65	117.528	120.679	143.978	141.323	140.745	69.6191	87.3914	88.4185	86.0674	77.6764	69.6157	85.3417	81.7469	118.191	117.413	114.961	86.3622	87.8616	78.6919	75.171	69.888	64.7525	73.768	76.2588	77.6777	83.3882	66.1401	73.5759	72.4393	75.5205	73.5402	77.2647	80.9524	89.0596	98.0362	93.3834	82.931	89.271	61.6474	75.0334	77.1066	156.657
HDAC10	36.9498	40.8	37.6377	47.3516	48.8153	57.7358	52.2453	45.9653	37.4146	35.8768	42.7218	45.885	46.3825	42.9617	39.2349	44.4985	32.3402	53.0458	41.263	39.7236	43.0172	46.7094	46.3813	39.4743	45.2174	42.4017	36.5042	40.0238	40.6399	47.2751	46.3004	45.2574	41.7347	36.6181	42.6131	46.347	47.5725	43.2256	45.0248	40.0832	40.4406	35.1883	36.6936	42.6446	41.9281	42.6244	44.8125	29.1861	38.0575
HDAC11	38.0505	35.4591	33.2597	44.3932	45.2864	34.8132	50.8745	47.5843	40.0547	46.1164	46.3096	41.9927	39.9428	44.8987	40.584	45.9597	40.1643	52.5052	39.6146	30.7677	32.8565	36.2387	33.0975	30.6695	42.5108	42.8174	36.0173	56.5794	47.887	53.9905	54.0718	44.715	48.5233	55.1791	52.0505	39.9549	40.7113	43.7841	37.8643	36.8996	33.5212	24.2422	28.141	35.8158	34.3998	44.9767	41.6854	62.8442	49.4077
HDAC2	49.8708	47.7688	52.2507	53.347	42.5853	50.0249	42.2402	43.517	59.4787	50.1739	52.4862	58.3949	47.3265	48.4107	49.5698	52.3672	35.5991	45.7645	48.3286	44.4045	60.29	50.087	45.6013	48.3327	49.9127	43.7248	41.9323	60.5953	44.7202	47.2916	43.0228	49.4197	44.8463	51.2188	41.5795	53.4047	49.6514	46.5894	46.4335	48.9348	47.7779	44.3637	46.9781	46.057	44.2587	43.6074	45.5079	50.6561	61.9375
HDAC3	48.4698	70.0975	61.9487	60.2779	49.4414	64.6564	62.8601	54.8034	71.0451	58.0569	73.7263	61.6135	48.6894	54.9446	53.8223	56.1223	55.3665	59.4577	52.2557	51.2846	57.5228	56.0144	58.2195	59.3347	48.2977	59.1328	43.5927	48.5198	55.4119	54.1045	57.6358	60.57	55.6001	53.7614	58.0195	45.7597	50.5788	52.2457	46.8986	50.7236	56.4351	53.1634	56.0269	50.0397	51.5817	48.262	52.8885	49.1182	50.6151
HDAC4	45.3987	36.9669	38.8322	34.5134	44.021	48.2739	43.2927	36.1124	34.4523	42.9291	31.9307	38.0711	46.1735	44.8738	38.1362	44.2227	43.2645	58.5432	39.5704	43.1247	36.9105	40.5441	27.9223	39.0552	51.505	50.893	49.4296	52.8317	53.6981	59.7926	51.541	53.8571	58.3296	57.4429	44.97	52.7765	45.1302	47.1436	47.5576	42.3163	45.7059	38.4573	43.1308	44.8155	38.6202	43.882	45.3524	47.5088	42.1191
HDAC5	41.3018	41.6878	33.374	54.2835	40.5069	44.5977	54.3306	51.3269	47.1029	44.6109	51.5807	41.9035	52.0579	44.4796	43.3385	45.2282	40.535	53.0904	43.1965	30.2937	46.0658	42.9452	41.0584	47.7796	37.8775	41.1598	22.9959	42.4997	43.5991	41.1302	35.946	45.5401	43.0872	42.8426	44.5492	39.91	46.2968	42.5279	44.8331	36.9531	32.2669	32.3869	32.847	36.6492	38.2996	40.9278	36.1172	30.0506	38.378
HDAC6	47.6509	49.0362	43.7042	37.642	43.0664	49.3282	41.4489	55.2092	22.6699	45.2794	42.2376	35.8631	37.436	37.8261	36.0174	40.1947	35.4872	36.1802	34.6056	46.4346	44.9137	40.7297	47.8989	42.7659	45.32	47.3281	39.7622	44.306	42.0885	40.3537	36.7402	37.4126	43.6302	42.228	41.555	37.1813	34.866	36.9146	37.661	34.46	38.2612	35.3804	41.9955	43.2313	37.0251	42.8691	42.9434	51.84	66.0213
HDC	31.1189	28.2481	33.9275	35.594	28.0394	31.1154	37.8276	32.1871	22.1422	30.0502	28.0699	22.6995	26.2955	36.2901	32.7169	31.4325	22.3353	29.6519	33.9666	21.2876	30.1978	27.1202	23.3535	26.2718	32.8817	34.8203	30.72	31.6585	37.6579	33.4551	39.0407	37.7894	43.3701	44.3461	42.9619	34.2193	33.6527	36.4562	37.0036	31.3484	24.0577	23.9493	37.1115	23.4397	24.2694	34.3981	34.9194	50.4476	24.0718
HELLS	53.1549	82.8695	49.2582	49.4133	48.3948	96.5391	55.9957	53.2454	61.032	79.479	79.1523	93.1843	40.4567	45.4593	47.1799	46.5299	47.3584	43.5722	39.2212	31.1732	55.2973	45.0818	47.0897	35.253	49.1606	44.0998	28.6212	45.3453	45.9198	47.9517	44.0674	49.9978	53.6713	45.5172	54.5928	51.5187	42.8605	47.6904	45.9675	47.4954	54.6475	44.124	40.4887	43.0409	44.5827	45.332	49.9614	43.3154	63.7019
HERC6	33.0008	34.7993	34.0974	35.3578	32.8814	22.6034	21.9404	40.266	38.2114	30.637	24.3973	44.4046	45.0575	44.3326	43.7257	40.4672	39.2516	39.1614	47.1375	35.2822	34.5171	28.5879	33.0268	33.2877	37.4038	37.3108	49.6758	47.2411	36.1441	42.3727	37.8715	38.9383	37.7223	54.3983	48.2512	45.7899	41.937	48.2032	44.061	41.2309	36.4023	28.7996	30.703	34.6367	31.0407	46.1389	44.1705	39.977	58.3424
HES1	37.392	34.5645	42.8814	43.4427	34.1679	31.6473	30.9305	37.3588	41.041	37.4308	30.6632	37.9076	35.3541	34.0281	31.359	34.2012	30.8167	33.2287	29.4882	45.6749	34.3181	38.6174	32.7498	36.7106	40.6154	35.1415	33.1563	41.7467	39.3024	43.7848	40.2109	33.4527	38.0201	44.7688	45.2804	42.272	33.8151	32.8967	34.0859	32.3548	31.3108	26.951	40.2689	34.1877	26.7491	34.2789	34.9323	47.9996	227.257
HES5	37.1387	34.0931	32.5785	34.0708	34.062	33.2937	34.0658	30.8441	36.6345	38.8274	34.1534	25.0142	36.8559	36.251	34.486	39.7498	44.8838	33.3373	39.1344	27.9407	31.037	28.0102	31.1819	30.1864	34.9283	34.2266	32.959	35.1685	53.4046	36.3034	45.4352	40.6378	40.6301	45.0909	42.8503	36.6047	38.9614	36.6176	34.7541	32.8498	27.4497	23.9212	27.8233	31.2198	32.7156	37.9378	34.8946	51.3599	32.1053
HEY1	42.1324	35.9986	33.4633	35.594	34.4849	33.1997	36.7167	39.0835	35.4008	30.9197	23.5613	28.8796	35.6537	38.5933	34.1228	39.6826	27.5536	49.9021	40.7826	23.9315	29.7527	22.6036	28.3729	26.4757	34.043	37.2752	34.6415	35.5133	42.0191	50.1671	46.486	37.4095	48.2711	47.8598	43.8546	37.7997	33.5708	37.5968	37.7251	30.9683	22.3703	24.9818	19.4047	29.4893	27.6237	33.0721	38.7211	29.351	35.1095
HGF	24.965	21.529	29.5504	27.9324	30.7539	23.3009	33.3928	31.8627	26.3607	26.9287	16.1728	31.6262	37.7439	34.1873	33.2037	31.8467	28.7533	42.2166	36.2349	20.7286	27.4544	22.2378	21.543	27.4491	35.4691	31.7855	28.0494	39.5491	37.7927	26.327	39.6716	36.2384	40.0303	40.3888	41.6832	32.743	33.1246	33.7165	37.761	27.1669	21.7624	21.7421	22.4492	26.9397	24.5229	35.7041	28.9312	28.3	26.6414
HHEX	63.0994	53.5335	51.439	86.3386	52.7797	56.2171	51.2772	46.2376	45.2518	47.2028	40.6242	44.5904	66.3323	68.8145	62.4346	70.9735	50.2431	74.7777	69.5295	62.9577	71.8904	72.4246	90.8485	62.1051	41.0442	36.2681	34.9109	49.3748	47.0572	48.1218	48.2332	47.071	51.6755	38.9349	49.0004	31.9895	51.2451	51.7499	48.7745	52.2462	34.7211	48.6412	36.4514	40.0767	46.1931	45.9838	45.9664	50.289	28.7174
HHIP	40.585	34.0365	34.3079	57.6469	42.9207	24.6917	31.5374	39.6923	32.125	36.9966	29.5652	37.3123	37.449	35.6673	33.7534	35.9881	32.6418	37.343	34.0622	21.789	29.4092	21.0255	24.4758	26.5356	34.5212	36.2533	34.5719	41.8809	45.5014	35.5245	43.7569	38.268	39.493	44.8311	40.8906	30.2972	34.382	36.6835	39.163	28.6475	19.6195	26.5738	16.5333	25.8875	23.7126	32.7131	38.0027	31.0892	25.9762
HIF1A	64.8594	78.706	53.3997	45.0304	64.0999	99.9188	70.4394	61.3963	106.889	98.5414	124.133	93.4871	61.3826	70.8802	83.8851	67.1668	77.6891	45.1553	89.5961	100.849	105.594	111.145	77.2557	71.5627	62.5831	56.7994	41.8045	50.5517	48.4679	54.2717	52.3058	57.5254	58.8282	56.0577	67.5414	79.5029	67.5934	53.7114	58.7611	70.2721	85.2085	78.5429	84.6372	62.9381	67.687	56.7503	60.6353	54.4663	123.538
HK1	68.2346	60.8545	65.4322	57.4235	84.412	68.689	64.0812	75.7938	78.8464	84.4458	62.0745	67.7203	52.5937	61.7083	63.6899	64.3406	42.3965	54.6047	63.3266	74.9378	60.191	80.64	77.0351	66.8971	69.7597	70.7692	69.2483	56.3257	64.2375	58.3659	68.8882	66.7957	61.2463	62.6949	69.983	66.9051	57.6552	54.8673	54.9546	59.9381	75.9271	71.8602	75.1786	70.2592	54.5931	64.863	61.6056	53.4353	149.597
HK2	49.891	45.2796	45.3767	55.5621	36.2996	34.2736	42.1956	33.833	43.0886	54.32	31.6876	33.9647	38.0864	40.7836	39.6759	42.1847	43.4222	45.8111	33.0427	33.2794	34.3508	32.2419	29.3832	31.3853	45.4786	52.3738	42.0837	55.5116	46.6861	47.9945	48.3032	42.2546	43.1146	51.3427	49.5402	41.5657	39.3328	42.7478	38.734	36.4042	28.9767	29.8748	32.468	34.0375	31.9257	44.2829	48.5626	43.3154	167.815
HLA-A	831.332	678.279	781.029	358.42	747.556	636.985	845.379	591.274	997.788	687.396	1291.76	957.741	758.6	785.619	894.774	748.07	792.496	631.538	791.108	1537.75	1265.8	1567.61	1835.28	1657.03	1235.7	1067.36	1185.51	522.844	572.945	810.478	661.441	800.534	596.609	881.062	1212.98	1573.18	910.131	833.558	793.204	1046.8	2004.73	1991.17	1971.78	2098.54	2056.71	975.937	866.085	544.685	256.266
HLA-B	1274.71	1048.85	1083.8	613.659	950.556	936.015	1111.52	862.116	1082.54	813.679	1369.66	1129.97	1090.49	1340.13	1479.18	1323.84	1140.31	1021.42	1399.47	2358.97	1928.76	1993.45	2475.13	2653.73	1572.71	1370.09	1746.07	662.079	675.643	964.855	741.803	1046.01	781.812	735.946	1120.12	1607.11	1416.55	1211.09	1169.46	1574.73	2830.32	2761.47	2448.4	2882.61	2917.87	1307.28	1003.07	989.034	236.87
HLA-C	411.313	311.016	395.194	222.058	334.724	274.286	328.385	277.529	437.047	284.086	429.014	357.546	461.146	466.213	501.456	441.387	394.385	323.403	495.32	665.204	527.519	541.397	709.025	785.088	632.016	528.119	642.37	285.487	265.233	353.59	308.741	383.238	300.823	272.833	416.032	564.385	541.12	459.933	457.915	607.975	816.568	813.26	699.988	871.702	872.121	571.406	456.657	532.381	136.775
HLA-DMA	231.162	247.33	194.644	161.657	176.771	290.123	204.352	173.156	244.02	194.752	270.658	256.208	167.862	179.432	186.529	183.886	159.498	133.787	211.774	239.989	319.154	339.793	452.035	219.094	87.7262	66.2101	96.5644	63.5022	73.2354	88.0255	76.5464	96.7318	78.6632	81.1796	92.555	96.0098	126.065	110.339	120.064	132.707	136.092	175.035	186.792	130.582	175.792	107.321	90.9794	76.5913	47.6005
HLA-DMB	255.883	268.258	165.885	141.02	183.858	260.713	202.367	187.404	234.616	172.23	300.162	254.805	160.952	162.768	171.334	171.685	139.865	163.692	191.728	216.816	270.574	286.961	356.379	193.802	81.9405	70.1629	96.5355	72.1929	70.086	86.9399	73.525	86.3551	76.7166	80.341	89.3942	90.3547	116.456	105.432	113.196	117.181	107.196	159.21	151.324	115.508	134.965	98.5178	76.953	65.9839	43.0666
HLA-DOA	86.3442	89.6841	78.2209	63.517	70.583	88.1748	77.6613	60.7727	94.0259	65.4813	83.5287	89.2271	88.4397	110.065	113.291	124.423	86.4184	90.0505	117.833	102.094	136.388	130.665	140.766	95.4972	46.6249	49.3908	52.2949	47.6827	45.3639	54.8447	47.5181	46.8449	46.0265	51.7877	41.4932	52.3238	71.9875	68.074	61.4992	76.2602	56.795	74.7768	59.578	57.1584	70.3144	54.9494	50.2703	31.6515	29.0692
HLA-DOB	152.509	150.736	120.578	119.307	122.992	207.224	164.436	142.156	134.365	109.223	167.615	161.104	131.532	139.25	130.949	140.168	92.8054	118.114	146.204	103.843	170.059	189.12	197.095	105.54	60.9288	54.0687	51.8907	44.021	76.2318	80.3871	80.4703	72.2271	73.1755	57.7925	59.5157	56.4307	82.7004	76.1897	78.296	82.0566	57.3272	82.4956	79.5016	68.5276	76.3353	54.7394	48.233	70.6837	32.0468
HLA-DPA1	142.06	130.942	120.036	128.474	89.5684	128.791	143.81	114.649	130.183	90.3767	129.462	129.879	113.398	132.177	136.859	140.34	123.427	132.622	137.556	135.511	150.006	166.162	148.86	137.841	93.279	72.5083	114.62	69.4592	62.3946	107.774	80.1565	100.524	80.2702	81.461	83.9271	104.387	109.738	106.553	104.656	109.405	102.329	105.093	137.081	111.25	106.185	111.32	98.6299	84.9	49.1596
HLA-DPB1	45.9704	32.8002	45.1598	40.1814	47.831	50.8043	43.693	47.2385	52.2436	42.1533	30.2121	40.2846	53.6633	52.6996	46.1865	52.7086	32.8262	54.3411	56.4689	36.1279	43.7366	46.4879	41.5092	36.7108	36.4007	38.4637	30.72	38.6559	43.8109	51.7938	44.1514	50.0208	47.4602	45.2662	42.5979	44.6856	42.0341	42.6945	46.2898	37.3592	26.1542	32.2612	32.2255	27.1966	34.6681	43.3796	40.1591	33.9918	27.2986
HLA-DQA1	132.654	133.302	109.47	96.9413	110.871	153.2	151.192	99.1507	102.711	79.6515	155.137	117.05	164.696	178.234	192.557	180.491	151.406	136.218	210.049	290.762	276.476	337.792	314.272	218.435	73.742	58.952	90.7673	61.6627	67.6364	90.8759	75.5204	93.4159	76.3478	62.1281	76.8168	76.5973	142.351	126.541	131.47	151.11	156.561	173.693	195.468	140.818	181.64	113.263	100.049	74.9089	40.2255
HLA-DQA2	67.2298	48.3234	45.2933	32.7335	57.8753	52.0191	58.6556	51.2596	43.891	49.5547	39.6069	52.7988	56.7281	73.9751	74.4123	75.2379	78.2237	66.3982	79.0313	53.269	56.6306	53.9648	55.5776	48.1731	42.4843	39.4645	31.5261	49.4572	51.7992	55.1327	57.3964	49.4066	54.3351	54.7386	42.9105	44.6348	64.3108	65.969	66.0423	59.8902	47.3661	46.2465	51.6183	44.1479	43.3475	56.2148	55.1228	40.3829	33.194
HLA-DQB1	95.5868	87.0956	83.8193	92.9611	52.4788	77.5412	86.547	75.0527	88.5897	68.872	97.5419	99.7138	74.1364	83.3856	82.3165	86.4663	84.1896	87.6947	100.984	133.108	144.752	176.184	168.763	138.657	52.7513	43.9268	47.8473	64.0269	50.7104	50.6695	56.3571	61.3424	58.9373	55.8743	59.7653	53.1387	65.2995	64.0121	60.3648	63.8725	76.8474	83.2615	105.915	75.2103	96.0506	63.2187	66.7741	54.5521	37.8213
HLA-DRA	998.057	1086.02	860.471	691.071	602.117	884.449	792.76	557.965	832.1	596.42	1047.87	999.281	596.258	864.897	896.404	902.798	693.884	592.973	994.396	1338.17	1390.46	1589.54	1769.37	1126.89	435.331	296.605	532.066	298.368	161.148	357.478	236.019	361.825	253.15	258.856	343.308	439.917	616.76	491.562	457.121	646.571	758.124	903.986	1045.08	656.39	856.29	571.688	462.349	264.472	169.371
HLA-DRB1	1143.69	1292.8	1018.41	619.281	752.929	1238.22	994.974	734.664	1205.57	786.811	1699.27	1433.5	829.877	866.745	947.569	897.903	954.448	876.637	1121.81	1844.44	1595.43	2056.47	2099.5	1639.24	573.41	377.636	670.734	320.009	202.793	410.634	288.153	424.894	316.41	316.611	452.664	600.818	812.587	710.886	708.063	812.668	1088.91	1153.21	1573.57	984.392	1198.92	1001.93	764.622	462.858	212.461
HLA-DRB3	183.367	187.751	134.053	100.135	94.7136	143.453	107.006	110.032	419.229	322.695	665.285	618.505	105.356	100.172	112.111	99.1059	115.147	86.9976	106.273	104.92	135.511	162.044	160.548	109.404	91.3185	68.2317	69.4273	71.3221	51.175	43.7522	58.6968	69.9795	60.8576	154.938	181.75	262.43	96.734	93.2259	82.8658	91.3916	98.172	101.69	143.116	84.1585	91.6803	269.805	194.387	108.928	45.5692
HLA-DRB4	408.482	453.289	420.406	293.253	51.5556	95.5478	90.7999	34.3321	427.624	281.208	447.898	394.858	267.09	223.889	218.016	233.315	312.596	238.438	294.75	369.898	397.616	508.226	404.191	328.602	190.738	145.61	249.979	156.285	54.0514	53.067	41.4174	48.9262	56.5506	109.577	140.741	177.814	216.469	178.178	199.084	206.865	261.23	252.467	384.825	224.319	242.689	321.6	263.361	107.504	85.4219
HLA-DRB5	193.562	232.974	142.863	154.558	42.136	34.8083	42.0072	46.72	18.8731	20.8302	12.9825	24.8512	286.587	291.092	298.353	288.26	356.433	329.099	346.654	776.126	713.726	881.985	985.622	662.231	101.798	80.1799	88.9877	62.255	33.4945	37.5241	26.7318	36.7697	34.4565	26.8996	26.754	22.9148	257.042	240.45	224.094	257.348	452.195	505.827	698.223	372.008	508.022	230.148	208.262	154.047	43.4222
HLA-E	469.536	418.309	398.187	214.152	373.43	349.587	361.125	284.772	451.59	334.945	489.801	462.898	427.19	557.775	591.301	542.331	465.065	370.392	603.532	533.76	509.268	630.788	653.289	523.222	541.717	500.614	567.007	201.76	227.279	322.075	241.047	320.985	257.64	245.407	385.383	590.59	485.78	445.889	431.22	562.625	626.595	653.195	581.021	596.133	625.383	348.147	328.089	277.845	167.112
HLA-F	416.301	317.133	353.442	257.824	312.074	286.846	295.368	246.632	497.504	318.714	610.605	493.667	489.29	524.462	561.098	502.747	498.525	461.624	531.289	606.27	487.451	595.658	608.919	525.56	542.203	478.842	495.738	279.588	276.544	336.031	309.433	358.43	299.91	302.56	495.535	735.025	533.713	520.572	547.969	613.711	713.823	689.402	739.54	687.606	712.249	482.502	426.547	275.547	104.126
HLA-G	48.3126	46.0245	43.1459	52.9998	39.7606	59.5286	49.2578	53.6759	38.428	48.4393	37.2123	37.19	58.8043	61.5866	59.0352	64.2041	58.4482	52.7221	56.9812	49.1185	39.3783	44.792	46.4263	51.5858	39.4623	47.034	38.4387	57.834	53.6274	44.9061	59.2463	51.7119	53.7582	56.4595	57.1136	42.7376	63.0421	66.3843	60.5715	62.112	52.0965	42.8605	42.4648	44.5265	51.4077	56.6871	62.8646	48.4003	34.4872
HMGA1	135.621	171.76	106.283	117.581	82.1776	240.583	158.633	98.6216	194.096	203.773	195.462	260.538	58.8756	77.3	88.3434	82.457	62.466	58.1076	84.231	73.0497	114.311	69.1802	102.991	56.3327	94.5396	87.3982	77.8126	68.9387	59.495	70.1075	68.7863	67.7079	61.6952	78.7042	80.6158	65.0532	85.1617	69.9975	66.5773	84.685	80.0075	90.2482	77.7154	74.6568	75.3809	68.163	70.9168	50.6034	119.888
HMGA2	37.0029	23.4425	37.6742	41.346	33.0292	31.2482	35.1258	56.5615	29.3308	39.3712	30.3837	34.5753	43.6257	36.9122	35.9517	37.2872	44.4271	36.1478	39.64	34.7012	26.1278	20.0422	26.1651	24.9298	36.8432	41.0575	38.3678	41.9241	50.562	32.142	49.9575	49.2634	41.1548	50.3724	55.0931	41.4444	38.5136	38.694	40.1926	33.403	21.5568	25.5541	23.4909	27.1265	29.7842	38.5796	46.5037	53.1468	33.1006
HMGB1	66.5382	92.3348	59.3498	111.909	69.4189	97.4509	84.4035	65.9182	78.4826	89.5284	74.6467	95.5043	91.3119	110.25	84.3116	89.5601	62.7838	89.5024	90.063	44.1332	60.3788	58.9427	58.0876	60.4821	69.9949	71.8702	68.1637	66.4857	68.5227	75.6397	69.9916	63.5364	78.6165	73.602	69.5628	72.9502	90.4481	84.5956	83.6169	79.2102	55.2999	57.6262	47.8984	62.423	59.3153	75.6729	73.4797	66.0591	59.6442
HMGN5	27.1606	28.0203	26.9114	38.9171	23.1661	22.8652	22.0392	19.0181	14.0622	20.6926	19.0205	21.8867	31.5586	31.8458	29.4324	32.2207	24.8776	33.4246	28.9386	27.9804	29.9127	28.926	33.7909	26.8497	31.8827	32.1883	32.3366	37.3645	36.4805	29.1721	29.8997	29.1738	33.9656	35.6952	34.5544	37.3683	31.8982	32.3719	31.1072	28.9273	26.3299	21.7848	25.7334	29.5023	29.41	32.8179	31.7116	36.8632	34.0001
HNF1A	31.4596	45.0251	31.408	61.1825	39.1528	32.3616	30.7254	43.7833	49.3338	33.1437	41.0012	45.6919	47.6014	40.309	42.7043	41.0966	39.4611	49.383	36.9005	37.8889	29.1094	27.1794	28.1787	33.6414	42.0007	35.9489	32.9768	36.1381	54.408	40.5477	47.0515	37.7611	39.4285	42.484	44.5625	33.8875	40.4891	41.2347	40.0236	35.3574	35.8871	34.2368	32.0767	30.7187	26.2429	46.3194	44.2807	54.8392	31.6844
HOXA10	31.9757	25.7137	35.9266	42.5126	34.9008	26.9926	28.7504	36.6006	29.2167	26.5183	20.576	17.344	34.6391	37.4298	31.8287	38.8294	25.8015	39.9236	34.1679	31.0844	29.7061	18.0353	32.8481	27.8057	34.2583	35.2066	30.1572	32.6928	43.1789	35.2373	41.4351	34.213	34.6693	42.1816	41.8143	31.3306	38.7021	34.7636	39.0177	32.5965	29.6015	25.5844	27.9544	32.0635	35.9355	34.3157	36.5553	33.7154	30.579
HOXA11	42.7256	22.355	40.4944	46.605	47.1829	34.7918	35.2597	55.3764	25.7719	36.4859	35.0504	35.5149	32.7473	38.2308	38.6303	40.0421	47.1674	45.2698	31.5152	28.5893	29.9908	25.7238	25.5391	25.8795	38.4753	36.0887	38.7304	45.8613	42.4308	46.6849	45.9343	46.015	38.6078	49.3359	42.4	39.9229	36.2156	35.3868	38.7839	33.504	29.0258	27.9707	23.3431	29.4145	27.6565	40.6563	36.6694	34.7711	28.0505
HOXA9	47.8281	21.4377	42.2823	31.7584	37.1295	36.8704	52.8163	43.7833	44.3918	45.057	34.0239	32.1897	36.7621	39.334	39.7972	40.6438	32.3313	35.2471	39.442	29.848	30.0437	26.5414	28.6537	30.9117	38.3048	42.0823	30.8431	48.3062	49.6088	47.9719	51.8346	55.7501	49.5759	42.9958	43.236	43.4354	36.4742	35.4261	42.7353	37.8426	26.2096	25.6846	22.5334	26.2055	26.381	45.4453	46.9791	50.5074	44.7312
HPGD	43.346	23.518	30.4395	42.0153	30.6413	35.5207	24.4505	39.7269	23.4744	32.8355	33.7154	37.2179	43.6366	42.3782	34.2619	38.6735	43.337	51.5339	36.4995	24.0795	23.6495	23.2569	24.1806	26.3945	37.867	38.3165	30.6249	27.5864	33.6619	41.8737	42.8507	41.2727	39.8737	39.7156	44.2007	28.9733	36.1973	37.6325	38.0315	32.5134	24.651	25.647	22.3231	26.3808	24.3534	31.1669	42.4278	30.9915	25.5895
HPRT1	37.2372	31.2343	37.9575	30.265	20.9144	28.6819	19.2349	27.4687	35.5805	23.3338	34.8807	21.7528	30.2532	34.3956	32.7172	31.5575	35.6176	34.3503	29.7609	32.528	32.6849	26.2379	34.7015	28.7524	34.9256	35.3983	23.989	48.6271	37.2955	34.2101	31.6087	31.0587	30.4833	37.3828	35.4057	29.0703	34.7731	38.3132	32.1589	34.0168	38.154	30.7561	26.4746	36.8245	30.4679	32.9872	35.1373	45.6636	44.6645
HRAS	31.7998	42.1126	39.7563	28.7361	26.9591	32.722	32.0835	29.5483	29.8411	32.312	38.9477	28.1786	33.7485	34.5564	34.9644	31.4811	27.8455	28.8196	38.7458	37.5121	34.0109	31.2429	38.9571	36.5232	36.4261	38.5085	23.9547	31.1275	37.7277	31.5428	35.4788	34.7397	41.4115	44.7185	27.5296	35.1867	34.7002	35.8369	32.4581	38.3357	34.6936	32.6809	34.1383	30.7578	37.9592	39.7206	28.678	49.6538	46.7826
HSD11B1	28.3665	22.8879	35.8009	31.8416	32.4914	28.9659	37.7105	49.5908	33.1308	36.7654	43.4907	30.0759	43.0517	41.8789	38.2107	42.6156	36.4342	35.2745	38.8193	40.1555	30.139	31.0242	34.2657	39.1388	37.9632	35.2593	30.0547	48.9955	45.6612	36.3541	48.1845	40.5063	40.0885	51.4557	44.776	44.5262	38.4946	37.7353	38.6408	33.6951	36.086	27.3324	26.462	35.4173	27.2137	39.7022	44.2232	36.358	26.2001
HSD17B8	38.3786	27.3225	28.3612	44.0914	29.9279	29.9828	39.1155	33.0694	50.0363	36.1269	21.3401	27.1117	40.6061	37.1792	33.1421	35.8818	36.9404	40.1391	35.1149	32.3573	34.0195	34.4839	30.9099	31.2765	35.3839	35.4032	26.5108	46.3281	44.2938	43.1783	41.3514	35.8409	46.2384	35.3388	41.6189	32.7525	38.5746	40.0025	36.863	33.4681	36.9732	31.754	35.5394	32.9922	36.0442	38.4594	39.0641	48.2708	40.0917
HSP90B1	102.634	112.495	140.778	81.4591	58	58.3903	28.1793	68.6641	77.0493	50.7736	58.4215	88.213	143.818	119.568	130.204	109.568	136.485	80.5533	126.153	211.702	111.429	139.24	122.828	211.8	139.251	94.1387	124.99	79.5632	62.6997	77.1884	72.3258	54.8311	73.5158	41.4617	69.645	93.6576	155.098	106.516	102.672	159.751	161.059	130.84	151.812	113.208	106.247	107.2	91.0273	93.1698	195.191
HSPA1A	78.4861	92.643	88.6885	54.3061	61.2223	66.6528	47.8956	66.5111	68.0481	190.236	173.33	67.0785	54.5186	63.6824	62.5604	69.9057	74.8468	75.703	64.1878	90.9977	69.7016	100.889	72.0374	81.7278	82.6175	75.9494	94.6134	58.2343	66.8055	68.7353	62.285	71.6228	52.0028	63.6561	116.951	90.2821	79.5937	64.55	64.407	80.8879	79.5308	72.4173	116.453	83.7528	77.774	75.1663	75.0364	71.3099	490.845
HSPA2	34.8838	35.469	26.5858	42.5611	33.9936	27.2954	26.7632	27.6921	30.2865	29.6202	19.8885	22.171	36.6199	35.0792	35.7519	36.2854	41.4455	26.5544	30.3148	24.5652	32.7187	28.3315	30.2094	28.9444	33.0185	30.7726	29.9275	41.0246	41.2755	34.9626	36.6888	34.2362	40.9504	41.5957	39.5634	32.0259	35.4055	37.6435	36.5835	31.4359	29.2707	29.2759	22.8348	29.8251	26.0534	32.4314	34.8884	33.283	56.6132
HSPA6	57.3243	37.259	63.2492	59.7367	81.195	58.0652	65.1667	73.2214	51.5793	64.161	26.7524	47.0812	63.1547	56.9487	49.7982	52.451	44.0275	57.1712	46.1762	47.1327	47.7189	44.61	41.7396	55.5865	51.713	44.1588	50.6681	60.5173	92.6371	67.363	88.266	83.7734	78.1295	67.0253	64.393	49.3639	49.3792	48.797	53.8956	43.0215	29.2094	41.6335	42.9464	38.1736	40.5894	74.3567	63.9816	37.5652	172.256
HSPB1	211	191.207	445.23	152.066	146.045	141.661	92.7601	88.764	117.886	138.334	217.017	202.209	102.026	126.519	150.86	121.346	141.796	117.939	178.551	367.565	211.096	358.642	199.806	260.201	288.585	175.325	358.75	204.032	88.6911	106.202	92.9152	109.096	86.5444	91.15	115.828	141.61	160.118	109.893	105.571	226.327	279.808	264.361	390.415	174.867	194.582	192.784	130.886	189.644	6072.74
IBSP	35.6309	34.5163	31.6217	42.443	39.6675	27.1376	38.0369	52.4499	37.7675	30.6559	33.1165	34.1051	38.9486	36.253	33.9896	38.8705	24.5586	42.4124	28.2554	29.7976	25.9204	23.32	26.2883	22.2607	33.9972	37.0972	26.4601	39.9193	43.5791	35.9155	46.88	44.5029	40.0944	43.721	44.5815	40.6771	33.7149	38.2722	35.4627	30.8608	23.5482	22.2998	21.9365	26.075	24.5535	33.3455	37.5926	42.7599	26.7557
ICAM1	58.8317	69.4192	70.4301	51.3384	60.4966	53.3444	62.0942	42.8768	49.4958	54.4432	69.0438	52.0127	53.1562	45.8033	53.1294	51.5674	80.279	54.9468	60.8909	69.5094	63.8871	70.4603	67.1986	66.0148	60.7699	53.1836	78.6231	56.1074	53.7235	51.7122	56.7728	53.9603	48.3252	49.8033	55.2382	54.3394	66.3012	55.1233	65.476	64.6923	66.2666	72.2979	88.4572	71.2989	64.4096	59.5723	62.4319	46.9743	74.7021
ICAM2	42.2037	33.1396	42.5389	74.5375	59.2132	43.325	52.0106	42.7254	43.5907	66.3323	44.6768	42.0882	37.7038	48.8117	49.0706	47.9101	41.2361	35.0763	46.3783	39.523	45.7388	37.251	33.787	48.048	45.8761	57.8478	43.75	62.3843	57.8868	45.9481	46.4351	47.5133	63.894	46.794	44.4534	42.6429	36.2222	36.1285	37.1429	35.6803	42.6848	37.4427	43.5037	32.5788	42.9933	42.1587	31.0122	37.2246	26.204
ICAM3	80.4694	66.6425	79.046	71.7031	69.0336	70.5402	73.8772	74.5562	81.688	70.6941	97.6685	79.9588	75.8008	77.0731	76.9616	74.3252	68.2379	53.2035	82.7701	80.3904	97.9382	125.174	104.584	79.9124	86.7218	82.2817	73.4592	73.5586	67.5996	74.8535	76.9166	78.4867	74.8702	70.4322	59.4038	67.1038	77.6418	75.916	65.8418	72.7803	90.4945	87.2745	86.9422	79.5319	94.1554	64.3107	61.4456	47.627	30.311
ICAM4	27.5134	27.2677	31.0581	34.7963	34.6595	37.1023	30.8959	40.0507	31.1204	37.6675	35.7122	38.95	40.1794	37.5705	34.8927	38.9526	33.7322	32.353	38.0386	24.5022	27.4699	24.4874	25.9686	30.1406	32.566	33.0844	28.9126	31.2004	43.4763	35.1323	48.2351	42.0772	41.0698	47.6229	39.469	34.0583	34.524	35.2568	39.9958	32.3296	28.5954	24.8317	24.3574	31.5803	25.6366	38.4108	32.9866	20.5113	28.0513
ICAM5	34.5788	31.8241	31.9998	25.4038	21.7024	30.9282	26.9009	28.5464	19.1965	29.2917	21.4718	32.0538	33.0398	33.0485	32.218	32.7875	32.5763	35.6227	36.6718	27.92	26.424	24.365	26.7849	26.9165	32.6598	32.5759	34.1285	36.1179	42.1476	31.6089	39.2425	32.2652	30.5629	43.1184	34.8372	28.7686	31.6255	35.1515	31.006	30.504	26.7984	24.2435	19.5353	29.4329	28.3669	32.6149	30.5617	40.1065	32.6575
ICOS	39.1362	41.6452	35.7927	45.6652	47.9242	41.5356	52.9839	53.9246	53.5392	53.4168	67.0903	46.5097	43.6504	45.6479	55.9342	42.8559	32.4591	51.2536	41.4233	30.0937	33.4455	30.6189	34.2045	30.7897	61.3766	61.081	63.9524	59.3778	60.3704	51.9082	55.7128	60.8305	48.4632	58.4597	64.2311	64.2552	55.2374	58.7471	58.1763	62.6386	69.013	55.9874	61.3074	67.9386	48.4966	46.0969	61.3973	33.4054	28.7193
ICOSLG	67.2162	68.2844	47.2392	59.9023	63.5836	67.4851	60.3806	46.7144	52.0785	51.3783	72.8638	60.2388	54.3875	45.8339	45.9912	48.7286	37.0569	50.4659	55.3695	63.3946	71.0225	106.138	65.1748	44.5557	39.9477	38.5522	33.6608	45.1552	47.4957	41.7593	40.1671	40.3281	44.2467	37.3881	39.637	36.1093	40.7751	45.0704	49.2984	44.5605	38.1213	38.7695	48.2678	44.2704	39.0527	41.8321	36.1229	42.1067	60.2838
ID1	57.4014	46.7918	90.1029	50.0677	59.0643	38.0319	51.4481	41.0853	40.405	45.8257	61.5817	45.0466	100.974	84.4484	74.265	96.3381	95.2461	84.8223	104.066	160.909	178.711	167.912	171.293	255.558	60.5501	55.5763	47.0025	94.5427	81.7875	52.1825	56.4941	71.4885	63.1465	58.486	60.4189	44.8544	92.1689	75.4386	79.2317	82.9544	143.279	156.124	149.599	191.058	154.992	87.3104	90.92	86.301	115.717
ID2	39.9509	46.0066	43.5651	53.1844	30.48	31.7868	49.5383	40.9503	44.1523	39.2963	42.2376	37.2179	61.6141	42.2631	41.0162	44.3975	46.9366	59.4753	44.592	55.7692	33.6778	38.0849	37.618	51.629	50.6685	53.1479	48.127	55.0144	59.6307	59.7732	55.2474	58.3681	60.9749	53.9795	65.7895	69.0011	50.3789	59.1974	74.4256	50.5314	66.7204	46.3139	68.4734	60.8012	53.1303	58.4525	50.6368	65.2182	42.3919
ID4	25.1697	17.4084	33.0649	31.4169	29.0835	18.1848	31.1422	34.6632	22.9849	20.6467	15.7466	15.863	28.4972	28.6016	29.7736	32.0218	31.1189	37.1332	25.4745	22.8693	27.1001	28.5897	23.4688	22.3618	31.2163	27.4494	23.5109	40.706	37.5858	25.9231	34.1026	34.9531	33.3276	35.806	34.0068	35.081	30.9812	32.7566	33.3678	27.4896	28.1141	23.4673	19.9334	25.8793	32.3249	29.0874	30.6196	28.5775	29.8819
IDH1	44.9187	43.975	49.1526	51.416	28.2152	38.9671	40.0009	56.835	46.9488	51.5532	41.1968	48.6277	47.3717	43.0867	41.8946	43.8666	41.3223	54.8973	40.9366	33.1219	41.7389	33.6793	44.7913	31.704	45.256	45.6669	47.6921	48.0245	50.8739	50.0093	45.2217	49.1485	49.58	48.4006	50.4695	45.2347	41.2653	42.7421	42.1501	35.9647	27.8912	34.3033	37.7869	33.6315	41.6571	40.871	46.4657	33.526	110.236
IDH2	75.3086	96.3739	67.9003	46.9666	62.9425	93.1604	64.842	72.1011	127.434	97.3391	153.71	173.583	58.7537	65.1618	73.5439	66.6266	59.8887	60.01	71.1291	74.208	72.9591	63.3588	68.5989	78.6333	74.0356	73.1173	81.4537	49.8816	58.245	64.768	52.5491	62.188	57.7678	62.151	55.0377	73.2064	76.4313	71.4276	58.8995	80.3937	77.5214	74.0848	70.3785	64.8097	79.742	63.7617	52.7761	50.0635	167.47
IDO1	31.7206	32.5025	35.6536	31.6463	26.0538	25.4678	26.9585	45.1261	41.3089	29.3178	18.5776	22.2825	35.9149	35.8665	35.3224	41.8112	30.9908	38.1959	30.3905	31.6038	29.5816	29.8228	32.9257	35.1745	54.7864	47.0012	48.5372	52.8562	42.4483	42.5387	36.1414	35.2384	39.2406	47.8739	84.8424	66.5616	48.4501	44.6337	60.2721	46.7014	62.4007	31.5411	44.6142	52.2311	40.5575	51.0659	42.1392	23.5613	35.7592
IER3	45.8807	31.8439	56.6646	41.6653	52.0411	55.3118	42.3909	47.3608	73.9042	67.7273	51.7262	47.3906	54.4405	62.032	80.4663	58.2125	53.1061	65.0369	67.5101	99.0119	49.0182	47.63	35.4643	48.5275	68.5046	50.2713	57.2701	90.4835	51.9306	80.3966	51.4672	59.1472	54.7182	53.4861	58.5189	60.9423	83.7178	58.377	58.7386	78.566	66.3879	44.2582	50.8953	49.3939	49.4389	57.4656	56.8447	61.607	239.896
IFI16	61.5801	56.2475	44.3547	43.4449	51.5556	33.6187	37.5724	30.5174	46.2296	40.3585	32.4564	75.6111	90.0837	76.2347	97.4007	78.2015	70.4441	54.7762	94.3199	86.0768	64.1316	55.696	48.56	65.4089	35.1052	33.8628	22.7254	36.94	33.5119	28.9457	31.5266	34.5858	40.9992	28.1348	30.4697	43.4354	69.9298	65.4729	69.4915	89.2358	65.4713	59.8918	74.1405	58.7004	46.9721	52.9039	52.1419	57.3353	46.2186
IFI27	72.9372	61.5171	141.94	55.3673	46.0943	37.7074	40.5173	38.6737	59.31	53.5542	36.046	62.1642	65.444	62.0401	73.3601	60.1113	129.777	52.9285	99.4004	93.022	85.2687	66.8854	77.516	105.047	84.7955	59.5223	118.231	65.4894	48.5016	53.0607	50.0836	49.9297	45.0345	59.5999	77.6581	59.3655	74.0046	72.2697	53.5805	106.623	61.8431	76.079	61.4427	90.2315	84.5002	102.653	78.7001	109.64	935.505
IFI35	55.229	45.7758	67.2972	51.1212	58.7002	47.1636	45.3264	56.5557	84.3409	60.7435	59.7103	71.9997	67.1784	57.9262	63.3812	58.1239	57.0417	53.5928	61.5644	64.5095	57.6807	57.8644	65.4842	65.0655	57.9153	45.8887	62.1553	54.8227	55.157	49.0498	54.6758	60.9255	56.0904	60.2574	68.8668	69.8514	62.8596	58.2544	52.9324	67.0983	57.3922	58.1863	50.7641	67.0124	56.9067	52.1572	55.8505	66.0655	48.0702
IFI6	45.3467	30.8073	94.8279	40.8895	38.5133	28.6544	30.3471	33.8841	37.2044	38.7887	36.6788	55.4629	74.656	60.3884	58.0957	56.5486	54.0949	63.4319	77.7156	52.8872	44.8203	45.7699	46.4444	55.781	64.8167	42.2653	98.5374	50.7342	46.7577	35.8601	43.4834	46.5949	38.4194	49.1048	56.8015	69.6996	85.2174	64.0153	70.2902	79.3814	52.4491	41.5647	40.0424	62.1979	49.1602	61.1727	61.185	77.0911	167.625
IFIH1	51.5393	38.2824	43.5784	43.9829	50.5748	38.0585	42.429	42.093	40.7324	38.3492	47.3887	41.4966	65.1924	55.1092	55.4978	52.2507	59.9158	65.5238	60.1592	52.116	53.7625	59.0401	53.204	48.9873	54.656	50.9545	52.5298	49.7069	49.6648	48.0872	47.1432	48.9499	45.5103	52.7391	54.7073	58.9742	49.8143	54.5752	55.2802	51.9603	48.917	48.3147	48.368	58.3429	53.4175	51.1702	53.8876	52.75	52.2535
IFIT1	30.4477	28.8826	26.496	36.5764	34.5202	31.4322	32.4705	31.5353	38.0184	30.446	27.0648	33.83	31.5784	36.9876	29.8895	34.5742	29.7872	38.7428	26.1055	20.2441	27.0031	24.7328	22.8286	27.7229	32.3211	37.0436	28.7829	32.2735	41.0714	41.69	42.0057	41.8249	37.8279	44.5255	34.8289	38.5631	32.4818	35.567	35.4185	31.528	25.1486	24.0276	22.0619	22.7314	25.6944	37.5519	35.7414	34.7711	27.8718
IFIT2	38.5042	31.8722	39.5145	43.3083	44.5907	21.0899	31.2019	40.266	28.8126	29.7912	34.0306	24.7187	43.7982	43.2927	42.5707	46.3566	36.3572	48.4941	43.1299	34.1808	36.84	33.6884	33.9739	32.4607	35.9151	41.2711	29.9864	41.3865	37.9364	31.4402	39.2911	36.6465	39.5107	40.6404	45.8064	41.9902	38.9152	42.1086	42.8245	37.9864	25.9615	30.5179	27.6756	31.3173	31.4829	46.5013	33.8584	25.5515	28.5831
IFIT3	35.6495	24.8213	51.0076	44.755	31.459	28.8337	33.389	36.0023	33.1981	33.2826	32.9305	38.9786	55.5953	49.9493	53.2228	50.4272	58.5229	59.5661	65.1974	42.2255	35.9181	32.986	40.7104	37.9628	47.048	41.1362	48.2388	48.7597	46.0774	42.7654	38.3595	42.0864	45.411	54.7505	44.2464	50.3403	52.0838	49.9301	46.2135	53.7709	39.891	33.2851	38.7704	49.2909	34.4868	46.9196	39.8392	59.3084	51.1937
IFITM1	71.9899	59.687	97.9477	57.9697	65.5155	58.9973	64.8403	44.3194	65.7078	56.2996	63.1472	108.555	88.822	86.6456	116.541	73.9135	104.098	90.8773	129.727	115.238	80.4232	90.5992	92.2921	96.5477	135.753	132.118	108.453	97.3409	79.3672	118.635	89.9948	100.294	86.962	74.1061	93.3724	144.743	128.907	115.073	98.3689	157.638	178.086	146.136	121.515	173.961	151.444	90.133	76.0798	99.9348	52.25
IFITM2	109.033	68.5931	112.634	88.2404	88.8987	64.0889	66.8388	86.3107	96.3096	90.0454	81.7168	77.5819	108.734	98.5182	107.803	98.8978	92.3078	102.974	125.718	144.14	125.332	138.479	104.682	148.292	118.441	110.141	139.477	108.032	78.7014	79.0526	87.3614	92.5456	76.783	79.0871	81.2031	90.3801	99.1929	99.5799	101.086	116.313	112.906	108.72	111.659	127.563	113.122	89.556	87.8414	88.3285	63.0403
IFNA1	47.2114	49.6302	32.7839	59.7367	51.5556	49.5433	50.0965	80.1082	53.9345	52.0755	19.4738	50.4074	50.5733	54.7686	44.9154	47.6943	52.8331	41.8877	42.4439	18.6112	28.8592	25.5273	28.5647	37.3765	35.6903	44.6989	22.7254	59.6724	49.7273	55.4791	62.4351	50.6133	55.1369	63.6734	60.9393	31.2192	39.4529	46.5802	46.3276	44.3059	29.4621	35.0136	24.7135	32.4949	29.078	50.1195	42.4205	43.0015	33.426
IFNA2	16.4214	33.0868	26.9985	27.1531	32.2222	33.6187	37.5724	34.3321	42.3771	27.3396	25.9651	21.0031	37.93	35.1081	29.2707	30.5072	17.611	38.6656	45.9809	13.9584	26.4543	25.5273	24.28	37.3765	32.7649	29.7993	45.4508	34.0985	38.917	48.2427	42.0355	23.6196	36.7579	54.7887	42.0772	31.2192	34.8605	34.2023	49.4579	27.7692	27.4979	21.1925	12.3567	14.6751	19.0125	34.8052	30.9316	43.0015	23.522
IFNA10	58.797	50.967	50.631	50.8381	73.6048	62.6504	59.5305	75.8849	77.7991	63.2986	40.6376	56.6806	72.3585	72.5124	62.144	74.1275	42.1497	66.385	61.583	28.81	41.9423	43.5371	40.6672	36.9439	56.2801	67.8269	42.4912	75.8194	82.8509	69.0011	82.8669	72.0777	69.2753	94.5935	76.3644	75.0771	55.562	64.986	68.6658	56.7864	36.2261	37.6893	33.3056	38.2521	36.5883	73.0355	64.3072	59.6544	38.8672
IFNA8	27.5395	23.3959	30.3082	24.2864	24.9592	20.0185	18.7862	7.62935	28.3097	24.7016	22.4864	29.1027	23.7062	29.8752	25.8909	28.5728	24.1149	21.6147	22.9829	22.1924	28.8481	20.3638	19.9442	23.3084	30.7157	22.2569	18.5552	56.1159	31.8491	34.7883	37.8247	30.0737	25.4085	31.1315	31.2541	23.7441	29.2244	31.2639	35.0532	23.2821	24.189	19.5026	14.0112	34.7656	21.3374	38.9818	34.5685	30.4066	27.3794
IFNAR1	36.588	31.5791	30.0456	43.7719	44.0079	26.9031	34.4921	41.0409	35.5091	25.9326	31.5212	17.6778	59.5243	50.9636	46.5343	51.221	49.3764	58.4241	51.4344	33.2474	44.6079	36.8598	37.1147	41.7581	38.5285	39.9651	36.5042	37.6612	41.9333	38.6599	35.5381	37.8432	36.598	32.1236	41.1951	38.3078	47.6107	48.5891	50.693	46.2103	34.802	31.3644	32.7062	35.5157	35.5705	47.2897	43.1752	35.2542	33.0589
IFNAR2	64.328	49.4084	48.9503	56.0039	58.0688	58.1382	61.2887	62.0337	55.9481	51.9912	60.1012	51.5371	77.3305	66.7593	65.9951	63.1923	66.323	74.4793	61.2108	75.845	61.0292	74.5837	72.2453	92.8951	76.0519	85.8942	72.3651	74.3148	67.3201	80.5809	70.6349	69.7518	69.6781	60.9553	60.632	70.9858	76.8143	76.8936	75.475	72.6955	86.7214	90.242	91.6589	77.3741	97.6215	71.203	61.0892	81.8842	44.7448
IFNB1	30.9671	30.3255	29.1288	31.9239	26.1114	24.4397	33.3002	26.1438	22.716	24.0763	21.726	31.1432	35.3551	32.9013	32.2386	36.3307	28.487	33.7456	30.2799	25.7065	26.2937	24.0335	19.544	28.7204	30.9114	30.7647	20.9033	30.6298	41.831	32.5696	35.5626	35.2394	43.6734	29.4623	38.4266	30.3072	33.821	33.4833	31.7657	29.3131	24.3434	19.9629	23.2669	25.7976	23.7332	36.0102	30.4755	50.9423	24.8052
IFNG	31.2153	26.7667	23.9081	32.0574	27.51	17.2376	32.5789	25.8899	26.4027	22.042	24.199	23.5547	28.2473	33.4395	29.7297	32.5025	32.6604	34.1154	29.8728	19.7125	25.3973	17.2397	20.7015	20.5026	29.947	27.7993	18.2426	37.9674	37.3569	30.2667	35.2275	30.4144	39.8959	38.4061	31.6785	38.8327	30.6456	29.8027	29.2068	29.6884	22.6734	20.2131	25.9883	27.0312	20.3292	29.3414	33.4922	34.4334	22.5941
IFNGR1	67.0209	63.7775	69.2098	69.9201	80.1273	52.4888	51.785	44.4368	58.9205	43.4354	59.952	56.412	65.6929	52.6181	60.9128	52.4023	80.9871	52.1189	62.4284	95.7791	79.5482	83.0785	88.0376	75.2494	66.023	57.5161	74.4749	55.8579	46.7437	61.4992	53.8797	57.8811	57.8164	54.3216	53.4871	70.7044	58.9752	65.4623	63.8832	62.3074	86.6485	66.8012	65.1757	64.726	69.7058	65.2633	65.5201	53.8734	77.1874
IFNGR2	95.6798	107.617	82.5688	80.6871	80.3252	91.5381	90.6282	95.9131	76.5114	85.2534	52.927	87.5504	90.1162	92.6076	86.6908	100.188	75.5226	83.8343	94.4547	97.7685	97.3169	104.207	129.351	99.6104	67.3612	64.897	69.2179	70.8559	56.3374	69.5708	60.9303	67.0925	64.3188	63.4934	63.0789	62.8836	76.6017	70.7806	79.9548	76.6763	81.8186	79.2759	77.7476	75.559	84.3921	65.603	64.9718	59.3304	85.9737
IFNL1	30.2158	27.2366	32.2422	37.642	40.1274	29.131	33.7629	40.093	38.6821	36.0771	33.0666	33.0697	40.9372	38.9654	35.2013	38.2006	33.4198	40.249	39.0856	19.3014	24.0888	21.4179	30.9119	29.9385	30.8473	36.3757	34.3777	42.9832	41.9276	32.1917	42.7169	41.7255	41.5686	42.3231	37.3605	38.1462	39.0318	40.3707	37.2745	33.5562	26.7792	22.4328	24.1857	31.0444	30.1758	37.8449	40.8593	24.8782	28.8249
IFNL2	56.2201	47.7328	55.327	60.3306	69.9996	66.2265	76.625	85.7388	74.4386	78.5028	60.8936	64.8623	64.7878	69.6498	71.0587	75.2922	58.7382	70.1292	68.3841	39.6844	40.4036	44.5664	44.2414	36.7104	45.631	52.8953	48.3705	63.6086	78.4596	68.9918	82.8309	71.4528	81.3219	78.9133	73.5036	56.7696	63.9733	61.4594	61.1961	55.9477	38.0917	42.9584	37.258	44.6384	38.9325	72.5716	71.8259	60.3865	41.3363
IGF1	43.2046	32.4485	34.185	28.3657	39.3902	28.4934	29.1453	27.725	25.788	26.8797	22.3141	25.8468	46.7339	44.559	41.018	45.2963	46.9079	52.0335	41.6954	33.7763	29.1704	29.6866	37.871	35.7997	32.8917	39.0306	34.144	43.6626	39.1382	38.0133	41.4628	38.3833	48.2122	45.7305	43.8709	42.4817	44.1232	45.1853	43.2294	38.9563	25.5053	30.9118	27.279	33.6068	33.5843	46.9346	42.4731	43.1596	27.2009
IGF1R	42.702	44.5269	45.3124	42.408	40.9246	28.8539	43.7449	42.6507	38.8899	38.3183	33.388	40.0921	46.0054	53.8424	50.1673	60.6576	40.3682	50.8172	53.3125	44.5149	43.1713	40.119	39.2806	46.7489	46.4633	57.8516	50.7347	50.5975	57.1949	39.4741	54.2548	47.0041	55.5939	52.9346	54.9433	44.9078	55.4039	56.3266	54.8645	52.0878	45.519	42.7261	45.1393	46.2255	47.772	52.5761	51.2907	68.7114	51.8598
IGF2R	57.9509	57.9895	58.0261	39.5902	43.0903	45.977	45.9096	43.4715	53.5454	52.9951	63.0424	43.0377	67.1104	62.0941	67.557	63.5869	82.2997	56.2601	66.2732	64.5788	64.3905	65.1835	61.921	69.7678	65.0662	63.4841	60.6988	64.8892	64.5315	50.2732	61.3539	61.9641	59.0215	58.9815	59.9885	67.6682	69.5228	67.371	68.4574	66.0071	75.8959	63.8368	86.4256	73.832	70.2327	75.414	67.9776	65.5493	59.2406
IGFBP3	48.699	28.4543	115.347	39.0399	42.81	28.9626	46.0131	32.3563	20.9041	36.7063	21.0664	44.7033	43.0922	50.7816	54.4232	54.0364	87.2954	39.4581	59.6593	49.4547	52.0254	62.4746	39.9425	39.2656	46.25	36.7997	91.8748	49.2203	36.6991	36.6276	38.0198	32.3616	44.1455	39.6592	51.1113	39.6349	44.5493	42.7853	41.3521	45.7991	37.0213	52.6798	33.4937	33.5609	32.2564	42.3886	50.8609	35.0561	234.24
IGLL1	57.4748	36.3955	57.854	43.4449	61.2223	60.1597	78.2758	53.4054	84.7542	82.0189	116.843	71.4105	66.3775	104.923	67.1207	92.3809	70.4441	70.8869	141.48	58.16	46.4954	53.3753	59.9859	62.2942	43.2964	53.5033	60.6011	68.197	61.6186	55.4791	72.944	74.2329	72.1021	68.1157	68.194	63.7958	90.3869	66.7759	76.378	127.301	51.7223	35.9351	45.8965	61.8451	54.8008	61.2571	72.4684	71.6691	40.4413
IHH	29.1579	33.4005	28.0608	27.6182	37.0727	27.874	42.0479	37.9338	34.9253	30.4996	28.8296	21.8178	34.9937	36.177	34.7997	33.6673	20.712	35.9461	32.6376	21.5749	30.3048	16.5857	24.6112	22.1393	29.4473	29.1872	17.7619	34.5523	41.155	38.5071	46.5759	38.5602	40.4939	45.2379	44.0445	32.8529	34.8967	32.6997	32.5216	32.9119	21.2937	21.6187	18.6604	24.2113	24.1923	31.5921	37.6342	27.937	25.0472
IKBKB	67.9632	69.9261	55.1057	68.9306	67.9098	63.2439	56.8365	56.3857	56.0284	59.8513	53.6039	50.3197	67.19	77.829	78.1399	74.5971	84.9732	69.5495	82.1864	61.6236	75.6203	75.1873	89.6193	64.0058	67.2391	65.5086	56.4003	61.9744	67.076	69.9586	73.6928	59.3883	75.2557	59.733	63.1476	59.9262	69.6407	73.4192	68.6094	65.9852	75.5678	73.9035	79.4648	78.3203	76.8322	70.203	70.5935	54.9102	66.2975
IKBKE	54.0397	72.0435	57.8193	54.821	66.1332	71.4254	67.3727	59.9008	50.8124	67.2617	71.602	64.3963	61.7096	59.8064	62.4629	60.9101	72.5768	58.0074	63.8633	42.8609	47.4747	44.2224	70.6504	43.9671	67.6027	72.3782	58.9579	55.1502	58.5031	56.3722	54.9411	56.0827	68.6494	56.2118	54.8015	54.5988	63.7057	71.6274	63.2409	64.4155	60.7068	57.6487	50.8863	64.5678	61.7086	61.314	62.9053	52.8667	56.4663
IKBKG	63.999	70.4348	54.5042	46.5347	67.9211	72.7193	63.9845	56.9644	57.2727	61.2062	76.1214	54.2717	64.3046	61.8065	57.208	64.5157	57.5465	43.9566	61.569	47.1727	47.3859	52.7893	62.4371	54.5864	63.5182	63.3678	59.6311	56.9375	56.5416	56.9931	59.1061	61.581	63.0307	51.7188	51.0391	56.4227	57.3306	60.1489	54.0936	58.1047	53.9987	52.0276	51.4519	55.3192	61.9645	63.8474	70.4382	53.3609	69.2628
IL10	29.6805	26.9481	22.8828	27.2274	23.1176	23.5424	27.5684	34.1619	29.0069	26.9627	22.3141	35.2313	35.1338	31.1144	28.887	29.7751	19.1947	30.02	29.4027	20.1938	26.4098	21.3648	24.7877	18.7494	27.4558	28.9748	24.2686	29.7028	33.9707	27.9237	33.6624	30.0705	36.6481	31.2998	30.9095	32.1127	32.8145	29.0935	35.6502	27.551	19.6595	27.0406	23.9492	20.5624	22.8085	31.6641	27.0938	33.526	21.9283
IL10RA	82.6288	81.8832	71.0946	75.3451	87.4249	82.5093	72.684	70.0557	85.7752	81.8821	63.3751	64.8115	142.754	99.9483	103.492	94.4046	101.702	124.174	94.8327	97.5169	91.4021	119.652	76.687	126.903	120.751	148.706	131.331	112.48	95.9723	130.773	102.515	108.73	93.7959	76.2248	95.074	112.072	117.958	137.637	158.364	124.043	138.796	119.828	175.922	127.847	151.494	123.292	110.903	96.7911	34.8431
IL11	21.7631	21.4427	24.2975	36.3891	21.4942	18.3882	24.117	31.3059	16.7809	20.728	21.4845	19.0163	25.0741	28.767	26.0546	30.4054	17.5418	43.1062	25.4487	21.5712	28.6526	19.3791	21.3228	22.7749	22.5841	24.2126	24.42	31.2884	34.5551	25.2305	25.7893	25.7863	32.3963	33.6905	29.3241	29.1857	27.4618	28.2646	33.7518	27.5807	24.084	18.3924	24.0842	25.6989	20.9013	31.6206	26.3162	27.7573	22.7972
IL11RA	49.9914	52.2075	66.4971	64.3077	63.2514	53.2602	62.6006	59.9789	55.2538	64.6649	59.418	54.3583	62.7989	57.6082	51.4391	55.3647	43.337	59.2741	53.1552	43.7784	43.1568	46.2787	50.9509	48.7982	66.9637	67.3231	56.9642	63.4623	71.0902	79.7631	75.1476	73.6833	61.9308	61.4063	59.6909	59.2825	54.4164	56.5523	58.7586	48.8516	53.7517	44.7011	45.7436	53.015	62.3787	59.6839	60.3568	62.4911	35.4844
IL12A	38.8312	32.0377	31.8665	44.0914	47.7446	27.1253	41.4717	41.2278	31.4551	32.4877	22.3141	34.3	45.0481	44.7823	41.6324	47.3308	38.5525	35.9913	42.0431	29.9205	34.9275	25.499	32.2875	35.9027	33.2827	37.7112	30.6249	35.5426	46.957	38.4535	39.4868	38.1586	45.5973	41.9486	37.783	38.3657	42.5976	44.2943	46.9106	36.9535	30.6263	29.1481	19.4596	32.1651	27.9144	40.255	41.2911	42.3447	33.3614
IL12B	28.7547	29.4049	31.3411	21.4972	35.3591	31.9047	29.0809	39.0435	43.3995	24.1515	15.7466	27.3776	33.5567	32.787	29.6189	32.0646	27.467	27.8666	33.6911	26.3722	30.4708	22.2613	24.3658	18.3286	34.046	36.3574	27.2283	52.1363	43.5956	35.0211	36.5778	34.077	34.327	39.4313	37.3416	43.4716	30.7301	34.2824	29.4788	32.4263	24.7833	18.3352	19.2025	29.0058	29.9663	31.4309	34.7172	29.8342	23.1862
IL12RB1	40.224	58.7232	55.391	43.1041	48.2258	57.5532	47.2775	45.1358	31.2976	43.1787	43.5448	29.7029	41.2122	42.4808	45.4032	48.5898	29.5346	47.7919	40.7736	44.1403	40.2422	46.8752	57.0401	39.3367	40.6035	45.3307	49.0925	39.0647	41.6442	45.1914	42.7566	49.1873	42.8816	39.0936	41.0387	39.0579	41.9501	45.3604	42.1782	40.8725	40.2156	39.7384	37.9426	45.4619	42.7041	44.5724	41.4897	28.6676	25.6916
IL12RB2	29.8753	22.1677	31.2477	32.7034	27.51	27.3773	39.2917	37.3181	29.1841	29.8325	27.7973	36.1777	38.8027	36.2764	36.8004	36.9031	42.3522	23.3906	37.1418	34.1408	28.5968	26.0359	25.0278	29.7833	39.7718	31.0088	29.1961	49.6763	44.6115	32.0759	38.7297	41.4498	37.5475	41.964	45.3523	45.5523	36.8871	38.9693	42.6771	32.9457	33.6395	28.6198	25.7443	33.368	24.1346	43.2214	37.5061	43.9172	25.9818
IL13	30.7627	27.927	30.3132	38.6007	34.4849	28.9827	34.3077	31.8099	34.772	34.7983	16.3054	35.4435	34.3195	34.8354	29.0965	35.7327	41.7682	33.5943	35.7008	21.9562	27.3194	22.4357	24.3146	24.5208	28.079	28.5763	26.2125	40.7264	39.294	38.0694	40.9087	40.7133	42.2196	35.7173	39.6095	36.3004	33.3932	36.3029	32.5382	30.1236	23.2593	23.8543	21.1294	25.3592	27.0644	37.3924	36.8488	30.5355	25.1637
IL13RA1	48.7431	45.4057	56.3421	53.1844	36.6643	39.1128	31.6534	30.1589	38.5861	35.4404	24.7143	31.8855	46.2733	45.2079	45.0311	46.6157	44.7818	48.9163	44.5209	71.4527	48.9329	51.9935	48.582	50.6852	49.7932	52.7247	53.2319	50.7318	39.9238	55.1712	39.3895	44.9938	37.281	48.8114	44.2415	46.3002	46.6382	47.4044	54.7087	45.6581	57.6752	40.1707	39.5243	53.4246	45.0992	53.7991	53.383	66.977	63.0762
IL13RA2	30.3548	30.2007	34.0403	35.6257	23.0471	16.8259	28.3616	23.9326	30.3792	22.9688	19.0205	18.1645	38.7039	33.0816	31.979	33.7336	32.9619	38.0844	33.9383	30.1984	27.2728	23.9059	24.6153	26.9165	35.2888	36.552	33.8873	47.492	32.6136	40.4384	33.7478	28.8038	33.1667	33.5671	33.1654	26.9053	34.3337	34.8923	36.5133	30.4904	23.8007	22.6198	22.3115	29.3735	25.2838	39.7592	33.7181	30.27	24.7084
IL15	28.4455	19.9251	27.6398	27.5497	25.6043	15.2707	21.6688	16.4956	26.6616	20.5239	17.5389	21.5189	41.5763	37.5182	37.6274	35.1662	30.6611	37.785	31.3037	25.4765	32.7453	26.0395	26.9114	27.8772	31.0669	31.5429	20.5938	37.6708	30.2701	32.0056	30.4106	26.455	30.6887	32.5019	33.4543	30.5983	35.2179	36.7535	36.6148	30.7736	30.8649	25.0057	27.0789	34.6754	31.3903	33.5464	31.7469	40.6222	24.3146
IL15RA	43.0466	27.9551	40.6269	56.94	50.9101	49.4838	39.91	39.8711	59.7963	54.3228	43.452	36.8338	44.9674	47.5982	46.709	46.9133	55.4978	42.4617	46.5781	40.4928	37.4395	37.2673	45.4017	46.8133	46.6833	43.4787	52.1727	41.2555	48.5616	43.6655	48.3855	40.9281	49.1185	46.995	52.4988	41.3511	46.6895	50.969	43.5809	46.1919	41.2401	37.8626	34.1921	42.0451	36.5964	54.331	44.5513	38.9679	36.5571
IL16	65.4881	51.3822	50.6619	48.2629	40.7749	47.3895	61.1741	57.1546	58.0335	45.28	45.2717	50.564	67.0414	74.6747	66.3123	72.3509	60.091	64.7573	69.0484	53.202	71.7874	80.3176	82.9131	52.0377	58.5528	67.5446	61.6487	54.437	50.2119	53.2981	50.1228	52.8844	53.2492	49.5754	46.6576	47.8029	62.0892	64.3382	63.445	58.8578	53.9612	62.7905	56.8263	55.6224	70.4069	48.2516	50.0635	55.6488	29.2392
IL17A	30.4368	37.5037	29.51	31.4169	30.1015	25.9688	29.1712	34.1048	22.5766	27.7517	19.0205	19.2403	41.476	38.2678	35.2644	36.8942	37.7074	41.838	32.3402	24.1665	25.9899	23.6272	24.4738	31.4638	30.015	36.0098	28.5164	40.1683	38.9784	32.896	41.2582	36.4942	37.7691	45.1233	38.0064	30.1001	34.0502	35.9564	38.0977	30.6134	25.0452	20.7709	23.0306	28.4345	27.5506	35.5979	36.2831	36.358	24.0563
IL17B	36.3907	25.7561	35.8441	31.4162	40.9981	33.384	35.5569	44.6775	37.2449	43.4601	42.0683	53.1009	39.6919	37.3317	33.9541	35.0476	37.991	45.4029	31.2814	18.8606	31.0134	25.3217	32	26.9065	34.5129	38.8345	24.42	41.2366	45.5397	49.1112	46.6019	44.1237	40.679	46.6111	38.1328	38.4684	35.9721	37.2848	36.2478	32.8456	22.5349	20.9684	23.6833	27.0509	33.3604	28.3678	37.7423	31.8899	29.2137
IL17F	36.8795	31.3559	34.6443	45.914	40.4347	22.0772	34.4511	37.8969	25.6012	40.0114	28.0699	38.0502	41.2246	40.4971	38.5384	42.4788	38.8515	44.553	41.1724	21.2348	25.7766	22.3863	25.3312	29.1882	36.8683	38.3923	22.3783	44.8547	43.8318	42.2317	39.553	40.8721	43.1261	52.8929	48.3616	38.9098	38.7993	42.2787	40.2694	35.1602	25.0192	23.3301	19.6328	31.7526	31.9571	41.279	42.9946	35.5432	28.5337
IL17RA	51.5627	50.5861	46.7701	39.8093	51.5234	47.1	52.3515	56.6253	56.2781	45.2844	46.3096	45.2841	51.2271	50.5283	53.0337	53.1811	42.9602	50.3963	47.2607	43.0231	40.9271	41.4952	42.7875	47.0679	57.9445	73.1766	51.4679	57.7843	53.7387	53.7146	56.0169	59.1985	55.2247	61.5573	53.9952	48.4895	51.6954	53.2823	51.6915	46.8713	53.9746	50.5725	50.8653	49.3342	51.6355	53.6156	51.1848	56.8845	42.9096
IL17RB	27.5134	31.6931	36.7934	40.8251	29.9279	27.1565	31.0391	33.5164	23.2835	37.5028	30.3925	22.4084	35.5335	36.0889	33.1545	40.212	36.5283	37.785	31.2276	22.3084	31.546	28.6263	25.3312	27.1003	35.7577	29.8565	37.7168	37.6873	41.3184	34.1912	39.4674	36.397	50.9712	43.4343	36.238	38.9548	35.9714	39.5627	36.4199	33.773	25.2474	23.7704	20.1446	26.9327	26.9582	35.7439	38.6621	32.5082	25.5076
IL18	44.6276	45.4493	41.8395	55.7527	40.4361	33.2386	48.6069	36.7655	32.5713	36.0495	45.793	24.9213	41.0733	37.4051	42.3765	40.3141	47.4371	33.1462	41.1688	59.797	41.4119	25.0908	57.6781	43.8326	48.8469	41.2799	45.6868	50.1096	44.7112	46.1018	46.048	44.2377	37.3738	46.3349	50.4797	53.4203	44.528	46.9273	49.7402	42.9533	47.2619	38.4188	34.4122	45.4958	45.4385	49.4452	43.638	37.5726	39.0772
IL18R1	40.971	39.7608	34.3356	50.6478	34.8745	32.5643	37.4773	38.7683	23.8006	38.4296	33.5642	21.4846	39.0409	40.679	35.9246	41.6752	43.5819	36.4937	36.0959	39.119	34.0458	31.0672	43.2719	34.9038	44.2747	47.775	36.097	53.0375	55.0912	39.2754	48.9759	42.986	40.5036	52.3518	49.0769	50.5347	39.9873	44.7338	47.0289	38.4662	43.9073	35.868	41.407	42.161	39.5055	47.3248	49.9169	63.2534	28.7473
IL18RAP	39.7068	25.1151	30.5617	45.2848	35.8341	28.0729	38.2544	39.3285	28.7233	33.3192	33.9615	31.0176	41.304	41.5808	35.8296	39.2548	35.8909	43.4969	31.3744	35.066	35.7998	28.9453	28.1673	36.283	40.4209	40.1952	37.6472	42.1505	52.8175	37.86	49.1102	43.0091	37.1864	56.1213	51.1667	42.0661	41.0268	45.3179	43.377	39.8134	36.5365	35.9241	28.5469	37.3499	36.0137	46.4283	43.7394	37.2246	32.1842
IL19	29.7663	27.2818	34.0444	38.3227	26.6528	30.0811	33.6322	34.6918	24.2054	34.3286	20.7777	23.7355	25.808	33.6407	30.5461	34.8477	38.6917	26.4052	37.0885	29.4953	29.7984	28.3944	26.5142	23.3768	30.2801	31.1989	32.6203	35.7655	41.4635	19.2971	38.9213	36.3849	37.3065	35.6878	40.9682	31.8166	31.0616	35.2371	33.4993	30.4067	24.8618	24.3008	21.064	26.0339	22.1719	33.5308	40.2091	44.6716	25.3329
IL1A	45.9556	36.0815	35.943	64.8781	35.5134	28.6881	30.1654	35.4894	39.5753	37.8448	30.3925	34.1744	37.8703	42.5014	39.8697	43.6961	44.445	42.0155	37.5725	31.8434	32.8018	27.4931	26.5804	23.9152	37.4342	39.7979	36.0173	39.8772	48.8814	38.282	46.801	41.582	48.9332	49.1892	42.8147	40.3819	38.989	41.1595	41.7582	38.5691	26.3894	25.5787	34.5515	34.1098	26.9739	46.187	42.7032	37.3421	41.3166
IL1B	32.2681	26.7528	29.8833	32.0215	31.1535	28.2384	28.8135	33.9017	26.8091	28.0425	18.5776	32.8839	35.434	33.1602	29.3832	35.2047	28.3141	38.5678	34.2605	27.1719	24.7766	28.2112	21.3278	26.2788	33.9432	32.4442	30.7515	38.0759	40.5916	36.7715	43.5558	37.8611	42.7308	42.4748	40.0583	31.3795	32.562	33.6301	44.1354	29.7145	25.7092	22.5238	29.6589	23.5988	23.1254	30.3009	41.9802	33.283	39.8489
IL1R1	34.7589	43.6548	50.6986	28.3657	40.9209	30.7972	41.0802	40.9689	37.7213	48.3147	31.7513	40.4031	50.1196	40.3223	42.0897	39.8414	59.0076	51.3662	41.0643	74.8491	43.4348	40.1056	47.1529	63.8462	50.1516	56.7712	63.0736	51.5151	47.8935	52.3522	52.4271	51.869	46.9193	49.9606	53.8073	52.9685	44.1411	48.7681	52.9889	40.6065	52.8887	41.717	53.0532	57.5851	44.8179	53.2204	57.0333	69.9714	39.8449
IL1R2	41.8038	40.0296	42.346	36.3844	44.1826	25.44	38.3191	45.0346	34.7646	41.1455	16.5583	44.4248	37.9989	39.179	35.6748	39.7291	39.5265	38.9929	35.4587	31.7613	29.4968	24.3322	27.1393	31.7397	44.6515	37.3646	32.959	52.4096	53.4092	42.7588	43.5615	42.9434	50.0872	54.4494	50.7309	39.2783	41.5043	39.528	39.3297	37.2455	31.9056	28.4571	34.1571	26.697	30.6148	36.6365	59.2971	39.9415	63.3332
IL1RAP	36.2059	39.3245	30.5028	43.8437	29.4767	25.5667	32.3422	39.6265	28.1957	34.0033	32.2438	31.7569	36.5131	42.7639	40.3977	46.2818	45.0626	49.2844	44.8688	34.6225	40.0418	31.9778	40.3797	33.9629	40.9026	44.5639	35.7136	34.5145	52.1938	35.1784	44.2866	39.5411	41.2092	51.4984	55.0835	40.2862	43.6155	41.269	39.2283	40.4524	31.3645	35.5264	31.4394	36.0895	38.411	44.6647	42.82	42.1067	54.3826
IL1RAPL2	45.0932	26.918	26.6358	46.9666	31.7829	26.2652	29.5003	24.4205	20.3532	31.7438	12.5488	25.1543	37.9135	31.6148	29.6787	31.3128	27.893	26.3085	31.4672	26.8252	26.0161	20.1141	23.7447	31.9072	38.6808	42.5231	31.3549	43.1046	35.9021	34.2363	33.9498	30.9273	37.4282	36.9446	34.9107	36.8202	30.885	30.48	33.3053	29.7029	27.235	28.0461	16.5333	27.0406	26.4878	41.5502	36.7332	40.8284	26.7905
IL1RL1	38.3296	34.659	30.7858	37.3359	42.9324	30.7374	37.9363	43.9982	37.4146	39.0328	35.2228	41.0112	36.186	38.6339	32.5444	39.4744	37.4956	40.4974	30.1065	22.7716	27.2456	28.8269	25.3716	22.2897	36.4246	33.631	37.3029	38.9085	42.7085	41.69	41.1912	38.6206	42.822	47.8076	38.1347	33.6472	37.065	39.7262	40.2034	33.0814	21.408	28.0171	30.1855	29.2289	25.5126	37.8836	39.6372	46.0703	30.005
IL1RL2	40.8887	43.3033	40.6802	34.5313	41.9214	38.533	52.5456	41.9032	39.7942	39.5169	30.7874	26.0884	52.6587	43.4236	40.2705	42.9515	37.7908	40.1648	36.3816	28.1084	36.8614	27.648	30.2324	35.4202	40.1057	41.7825	28.5164	47.5796	47.6431	52.1492	53.9678	43.9295	49.138	49.85	51.6005	41.4847	40.7649	41.5074	40.3297	38.3674	30.9413	27.9347	23.9387	34.1936	30.5575	43.9522	43.5665	50.9423	40.7836
IL1RN	35.5362	33.8646	40.2779	39.2809	28.0421	25.0348	33.4607	34.5276	25.4573	33.8569	21.0664	41.4966	35.9451	34.4991	34.1213	35.5947	33.4198	30.4791	38.7565	35.4431	32.9868	29.4727	29.6557	28.6776	38.9032	39.1264	43.9594	35.947	49.1199	29.9889	41.1803	37.5485	37.5135	45.6154	38.1802	31.0858	35.6498	36.8818	37.705	33.6128	26.8573	36.2551	34.7264	30.763	27.1165	41.4174	60.8284	18.8541	166.357
IL2	33.3612	36.0916	29.8699	38.3664	27.2186	25.0592	26.6651	32.8725	32.0712	27.0025	19.0205	25.7404	30.1444	34.1882	34.5815	37.3923	50.0624	41.2913	32.4762	26.0563	33.0603	25.2337	27.7463	28.2669	33.9435	36.4579	24.0713	42.613	40.3564	40.1727	40.5465	37.2255	38.0584	38.7753	42.1536	36.1201	36.426	37.8565	36.3818	31.9019	28.2234	25.0454	26.6635	34.2552	27.5946	38.1109	37.1051	43.6705	28.2402
IL20RA	38.1005	36.3773	40.184	34.5134	45.7433	33.4813	43.7947	45.1518	36.324	42.3852	30.1454	32.3801	46.1837	43.1203	41.8925	44.3754	36.8051	33.3508	36.4547	34.1557	37.9453	27.5987	34.1065	28.649	45.3391	37.9911	32.3366	49.6972	52.179	50.2569	54.5012	44.8051	54.2084	55.1913	46.6508	46.8041	42.8181	40.6413	42.9939	36.6627	30.4799	33.4097	25.9466	28.4402	31.0112	43.0601	46.0152	34.3251	36.495
IL20RB	37.6456	38.5425	34.8669	28.9698	34.9329	31.0216	31.2338	25.0619	39.3287	32.131	28.0699	41.1385	38.8843	43.2815	40.5236	42.2772	23.5837	37.5942	39.4784	31.435	32.1418	34.0429	23.8009	23.8998	41.9745	36.807	37.9793	46.8698	46.8368	37.2817	46.6933	44.3847	47.0929	44.016	45.9827	37.6088	37.8178	39.4987	40.1894	34.0539	32.4265	25.8795	36.6876	26.9577	28.4428	49.8488	40.9775	26.7177	137.653
IL21	33.4166	31.7214	27.235	33.3618	25.8554	19.7395	31.1089	24.3327	30.8182	23.5156	16.9109	14.9761	31.6988	29.4681	28.76	35.3284	25.9081	27.7663	28.6165	23.1785	26.9447	21.3229	25.6751	26.2498	34.6917	31.3001	37.2103	36.7635	37.6847	31.5062	35.4005	39.922	37.1591	42.8804	38.0498	39.3708	32.2527	32.8401	31.8009	32.0492	26.5617	26.8492	24.049	32.4982	23.3644	33.6819	30.4569	41.4463	27.3573
IL21R	89.9199	122.128	80.3964	86.6515	108.241	140.681	129.918	91.7983	111.612	95.0706	112.541	107.098	62.6264	56.8465	79.1202	57.5273	56.7949	61.7832	70.6289	81.1416	85.8235	80.2407	108.174	59.6956	84.7587	79.3951	85.4379	74.6577	70.1049	77.7036	85.5789	89.7738	79.3982	72.8425	82.8707	80.8721	65.916	71.8926	74.19	73.5565	89.9937	75.4006	78.6405	76.5564	84.0012	59.4316	75.6574	62.8442	42.9858
IL22	33.6983	29.0127	26.6055	42.8474	32.2736	28.2214	26.9266	32.8058	21.2846	28.6893	19.4255	22.0218	33.6526	35.3796	32.5212	35.3303	32.6418	52.3214	34.0069	28.5262	27.1366	20.2393	28.2158	24.4398	28.1671	35.572	26.2006	38.793	39.5962	37.4398	36.4303	37.2142	41.3436	38.5913	33.6579	34.8965	34.3194	33.4891	34.5424	32.8743	24.0709	27.4036	18.0782	26.0389	25.5929	40.151	33.8248	33.7154	28.8327
IL22RA1	25.5991	24.1209	30.4395	32.1393	24.1946	24.9225	29.6068	42.2154	29.6491	35.009	25.8835	33.3788	39.311	32.7346	28.079	37.0264	33.9979	18.3851	32.1863	24.0444	22.6945	22.0072	22.2344	27.4781	29.2929	31.3977	34.9812	34.1849	37.5228	30.378	34.9044	35.8958	37.0927	33.5464	39.1115	29.6114	31.3752	29.5786	27.3033	27.7887	18.5453	22.731	22.9481	27.5457	23.1641	31.7295	27.4846	39.2077	29.6832
IL22RA2	32.5285	33.7773	32.3608	39.7459	44.5543	29.151	42.8013	38.0535	37.2257	39.0959	32.6107	29.4019	38.4599	40.2183	34.4161	38.8692	30.9908	39.7328	34.2083	29.0714	31.0243	23.4453	32.2556	29.1519	39.2119	33.4679	34.8553	63.1005	46.5927	42.437	46.0235	43.9886	43.1424	42.0802	46.2435	31.0109	36.9926	38.1432	34.9554	34.2139	25.0195	25.614	22.0253	32.6014	28.143	35.1556	40.7822	35.5999	25.2135
IL23A	37.306	35.3189	37.3828	33.2775	31.6201	28.3343	38.9089	36.4635	20.4356	40.8173	44.8525	37.1432	49.0482	39.0446	36.4139	43.7859	37.1491	37.3969	42.5506	29.2555	32.8269	25.242	27.2375	27.9456	36.8473	38.6561	40.1497	42.4327	38.655	48.1555	41.619	46.0477	50.4444	41.5582	46.5048	42.4558	37.9831	40.4863	39.7023	35.7762	25.8122	28.2419	19.4555	32.7923	29.5819	47.2709	34.9405	46.5182	30.075
IL23R	36.1152	45.1228	29.6571	48.0861	42.3943	24.9869	37.7105	34.5786	34.431	34.0478	26.2431	36.9153	49.9112	46.8052	37.3395	50.7728	38.3122	53.6619	42.1457	29.8281	32.237	32.1973	38.1302	30.0408	43.8214	40.543	34.2517	43.7191	48.3176	42.0988	46.23	42.1782	46.219	52.8082	42.8698	38.8619	47.4432	47.0696	46.791	41.2682	33.5245	29.4553	26.7768	39.332	38.1821	51.7911	46.4339	52.0272	30.7458
IL24	44.7069	38.3589	40.0334	57.6654	45.8173	34.7235	33.528	53.2195	45.039	42.6316	21.3401	42.0732	46.6243	43.6797	42.2697	44.588	45.6717	54.3411	46.1693	32.8936	34.2103	28.7861	32.5149	38.2615	40.8361	41.3112	38.6158	61.872	57.4921	41.8523	50.0003	44.6397	52.4079	54.7793	46.9647	39.2416	39.8555	41.4007	43.7808	36.2042	30.4584	30.3703	26.2401	39.9992	33.6562	51.4893	43.6282	45.7156	33.0018
IL25	31.9051	23.2897	29.2179	45.5644	36.9467	26.0995	37.0804	38.5647	34.771	32.7914	26.2431	26.354	37.1314	35.9404	30.5918	35.7707	27.4144	41.1594	36.7961	22.292	30.2866	24.0188	24.865	23.754	32.1389	34.5315	23.2094	29.9775	45.0815	41.2787	45.2932	33.7816	37.2659	49.7327	40.0504	35.886	32.824	34.6973	33.9983	31.4814	23.7387	22.4106	20.6078	21.9992	23.7062	38.4528	33.5926	52.0272	27.418
IL26	37.9741	36.142	30.0255	43.5756	32.7944	28.8679	26.9813	35.721	36.6953	33.7034	35.2228	32.3801	46.532	44.5448	37.908	44.3393	49.7811	46.2388	44.4385	25.4122	31.9943	35.5335	33.1029	38.3556	45.0432	41.5813	31.6363	47.219	46.2436	44.4881	44.036	40.7119	47.4182	46.5835	51.9102	45.5392	44.5216	47.2281	46.4618	39.7758	28.8567	34.5824	31.2613	36.6852	33.3706	47.7681	46.0478	41.2287	32.5626
IL27	28.7374	39.7041	36.6409	43.4449	35.4445	21.2328	25.0483	41.9614	50.082	42.9623	12.9825	21.0031	33.1887	31.497	31.2893	39.1007	26.4165	16.1107	28.296	25.5904	34.4707	20.886	14.2823	35.8192	38.6157	34.5401	22.7254	53.9893	36.755	41.0063	40.181	32.0551	46.6543	50.3464	36.2734	25.7898	32.1468	33.8765	36.3109	29.0172	28.8074	22.1139	30.0093	23.0609	17.8941	22.2753	29.1641	64.5022	26.8233
IL2RA	50.2692	55.1932	59.279	50.8528	67.9873	47.7165	52.7992	63.0265	43.4024	51.967	34.9118	49.4342	56.1956	53.8662	55.4378	55.6949	43.3617	59.0865	49.1886	55.8468	40.4567	37.2028	41.7283	38.5843	63.3445	57.5399	59.722	66.8748	62.0365	59.4339	56.1048	62.4658	55.2411	66.7622	70.6386	64.7634	56.4757	66.1678	64.3771	56.237	76.9919	56.5895	51.5859	61.2612	57.7613	64.2921	67.335	64.9731	39.9998
IL2RB	69.5595	65.183	51.9517	44.0914	67.6611	74.2168	62.2651	64.0013	56.214	65.0815	66.2675	57.4226	72.645	62.1212	76.7811	51.1314	65.7929	62.1395	51.1953	72.0538	48.2772	48.4389	44.6106	72.1977	126.21	118.916	107.785	77.3777	78.5152	107.958	87.6736	90.3679	83.7073	75.8628	84.3904	101.445	88.1007	101.105	99.552	106.67	132.964	125.873	124.637	128.817	147.857	97.6914	94.2588	105.723	41.0139
IL2RG	127.59	121.637	116.665	99.5849	109.288	114.64	103.828	77.192	109.576	88.4852	110.847	108.729	111.971	102.838	134.588	95.7203	91.0885	103.11	122.64	155.192	157.225	180.976	157.035	147.004	158.192	181.834	160.725	99.4505	81.2427	107.707	95.9194	108.478	111.571	80.0348	102.202	133.398	116.54	134.639	125.863	135.413	233.327	207.842	198.413	227.372	219.263	130.038	119.675	91.7152	49.2965
IL3	31.2576	33.6	36.2293	40.9232	30.1127	24.9521	39.0874	43.7398	30.9124	32.6894	15.6325	25.7404	38.3121	40.8936	34.5847	39.7165	35.6176	45.2497	33.4192	27.3414	29.8757	26.1687	27.5208	25.1338	37.9723	34.5979	24.2199	43.7159	43.4515	37.7097	41.6149	39.1409	45.7959	41.6174	41.6358	32.7017	38.5088	39.29	38.72	32.0917	29.8899	25.5055	23.6888	27.9196	26.15	41.3321	38.1069	30.27	27.4618
IL32	93.6245	60.7602	84.6624	60.9036	127.146	98.4424	134.258	89.6898	80.1539	105.195	99.4052	79.2285	111.126	87.4816	127.426	63.186	80.4029	70.4119	73.5458	126.435	77.4926	82.0673	82.7511	113.528	254.179	280.56	267.057	176.593	158.433	203.038	200.647	254.393	202.802	159.544	183.397	261.682	149.938	184.87	178.628	177.833	353.559	295.756	337.305	326.614	312.598	202.182	181.132	182.478	89.1867
IL33	43.548	36.7862	49.9326	38.3838	31.2938	26.9759	30.2718	33.206	33.5237	38.6264	21.726	32.1982	49.3383	41.9903	41.4417	46.0015	72.1197	53.115	42.2532	58.9428	55.9078	30.3868	52.1422	55.6287	49.3564	49.7908	46.8372	51.6006	45.2005	54.3259	49.3836	46.6608	47.7106	50.4698	45.6582	47.1056	45.435	49.6281	51.7178	40.8438	52.9271	39.7641	23.521	52.6426	51.7903	44.9048	43.3835	42.3069	67.9332
IL34	40.5254	36.2142	44.3076	45.914	48.1636	42.5627	48.3088	45.4555	38.3178	47.7564	32.6918	42.7286	37.9842	40.0592	36.6084	42.2737	38.9848	49.3272	39.7967	35.8699	32.5106	36.2385	32.4214	33.0856	51.2995	46.5421	49.1529	52.5082	57.093	49.5809	57.4671	47.4604	51.1534	59.9704	51.5238	51.3845	43.4631	42.7464	41.9494	39.0281	31.8833	33.5774	27.2453	40.4104	27.7354	46.6237	43.3431	38.749	51.09
IL3RA	40.2231	41.2977	45.2523	42.599	42.6075	31.6377	36.3395	48.5124	39.266	38.5653	35.2228	31.9037	49.0013	49.364	48.566	50.8685	91.2261	54.6534	52.8346	77.9018	53.0676	55.6116	44.2176	82.4266	48.7083	44.9748	33.3491	64.0729	61.1654	60.5768	51.8705	45.8894	56.8376	58.1661	59.3365	54.9349	51.8246	58.3895	52.4603	50.3135	50.0795	52.7057	55.6006	66.3731	54.3905	59.7447	54.6897	55.5602	35.3966
IL4	39.1291	33.1773	29.4011	47.6191	40.7942	36.8127	41.1318	55.3965	31.8922	45.3812	28.9027	42.3812	44.0595	38.3553	38.623	34.275	25.4706	36.6988	35.935	26.8722	27.2723	23.9469	32.0516	25.3909	33.6187	42.1004	24.8544	38.4932	51.7227	44.1493	45.2152	41.5843	38.9588	41.5074	48.0906	40.9363	34.6196	37.3715	38.4099	33.1596	23.6734	27.0031	18.5921	25.0506	28.8192	40.6776	41.6066	29.5916	26.4035
IL4R	157.702	267.199	149.91	120.706	123.388	254.382	180.738	152.997	192.895	168.729	256.242	153.668	90.3805	73.3796	95.7056	73.4835	108.109	94.6107	111.95	122.416	185.681	159.537	209.915	94.1365	88.0231	79.0105	88.1732	63.62	64.7733	68.9947	75.2043	66.6926	76.5763	74.9087	72.0861	85.3406	76.0268	84.2322	89.1489	87.0485	120.893	117.139	95.6531	101.973	100.848	82.6693	83.4188	66.3567	89.6243
IL5	37.9769	26.6177	33.8201	32.8215	32.7764	20.5135	37.9642	30.201	21.9467	31.6841	19.0205	39.6854	41.6677	36.5362	33.2692	38.662	30.8934	35.8437	33.4454	30.7971	34.7314	23.104	23.6993	26.5921	35.8318	39.3959	25.1074	35.695	50.1181	26.2305	41.957	37.3946	45.1877	39.2919	41.0324	33.7732	39.5506	39.8171	43.0198	36.2009	26.1504	27.5932	26.6264	31.622	31.6391	43.0594	40.8835	38.3727	28.158
IL5RA	44.0539	27.5905	34.5666	53.8645	43.2368	35.0199	27.1028	41.8931	31.7971	39.1786	39.3538	35.0282	48.6077	44.8634	43.1055	43.4516	37.399	43.6337	42.7357	36.7187	36.5786	30.1672	35.5098	29.7678	36.1922	36.8874	41.8045	37.8836	51.1861	43.0408	45.6584	46.1151	43.9646	44.7354	45.226	41.608	44.4977	43.1728	41.0274	40.2896	33.0021	33.3598	29.1827	31.0334	27.1393	46.715	47.6538	36.5634	30.1433
IL6	31.943	27.3803	32.6812	29.6603	34.396	26.0028	35.7492	35.2315	36.7859	35.8633	32.0627	27.5322	39.0892	36.8302	37.1151	32.5994	42.4782	40.1471	39.7222	38.0798	29.966	31.3816	21.8681	23.5577	30.9969	29.6206	25.6022	41.6086	42.0912	27.7623	42.3829	39.2225	33.9617	46.608	37.0914	33.4931	36.1363	34.1188	38.8995	30.3166	21.7325	20.274	21.8005	22.5827	21.4489	33.173	33.7771	30.27	22.4005
IL6R	45.8802	51.9318	41.4004	45.7289	39.6128	43.8571	60.4867	38.1467	36.2181	41.6135	41.0225	38.2017	50.9011	53.1885	54.8349	54.6602	47.2924	47.5531	46.0314	36.3335	33.6908	35.6706	35.3918	43.1046	57.2146	66.078	54.5583	62.7483	58.4938	65.0024	58.3807	52.415	64.3589	48.66	45.9814	43.3445	56.826	53.9106	52.7959	60.2099	60.6495	44.3739	46.1456	46.6546	54.3769	48.6951	53.6961	53.1825	32.3323
IL6ST	66.0125	59.0459	103.64	68.1163	76.8722	87.167	107.592	59.1618	79.4994	84.045	113.551	100.426	67.8715	69.5573	81.7584	70.607	107.398	63.9199	73.4524	107.954	87.4642	76.8041	100.868	126.51	101.155	106.809	97.0144	103.266	80.4271	88.1893	87.4474	88.6803	88.6523	77.4401	102.412	150.748	86.1654	87.9744	74.8562	89.1637	117.065	101.529	105.213	115.974	108.18	64.2902	77.1144	59.2478	45.192
IL7	34.4058	38.9002	35.795	45.9179	22.5537	20.4749	26.9813	22.8313	24.0613	25.0973	21.3401	19.5076	43.6864	39.3821	35.8697	43.3115	38.6062	38.9174	38.4756	32.6479	32.5182	28.3501	34.9053	32.5276	33.6374	35.6521	17.2859	36.1968	38.0187	38.1921	35.9222	29.2398	44.4774	36.4334	34.4071	29.629	40.8087	42.478	42.7608	36.5302	28.4992	25.8996	30.2181	34.4608	28.9038	33.2741	41.4626	46.7104	29.7645
IL7R	52.9832	48.4488	43.6096	38.6245	50.8919	35.5743	46.9985	45.8483	47.4261	44.4286	54.2195	45.885	61.8733	54.4782	64.4168	47.0821	54.6565	42.8597	46.6069	51.4184	41.7458	38.397	43.3805	50.6485	148.217	192.722	111.536	159.488	105.941	126.874	94.0258	110.537	95.3962	96.1545	113.636	176.161	77.7439	92.8688	82.9793	87.1078	229.272	133.155	95.7385	183.888	173.556	71.7529	89.6162	84.623	38.4036
IL9	30.8442	40.5067	29.9731	36.352	25.3672	28.9092	27.2459	33.1948	28.355	31.3713	22.3141	29.9677	26.1696	32.3181	29.2189	33.0929	23.1198	33.964	30.2195	19.0647	24.6399	27.8477	22.0143	24.3173	27.2221	31.7046	18.0087	43.3661	42.0537	30.8062	42.0058	34.3608	41.0686	40.3369	40.7121	28.9084	30.5856	34.2426	30.3548	30.8595	22.6377	22.4152	26.3874	28.0453	24.9378	37.3502	30.4455	19.9707	27.9176
ILF3	159.445	189.108	133.436	112.077	145.654	233.656	147.363	155.216	176.718	218.024	239.933	214.466	114.349	122.841	130.812	118.141	118.253	102.226	120.909	135.14	156.118	166.553	142.951	129.281	143.636	135.746	104.331	82.8234	94.0184	114.081	98.1244	106.715	99.1886	79.5282	103.853	122.269	114.653	118.365	120.221	128.271	146.982	147.217	150.978	115.157	142.269	105.511	125.438	99.8217	178.152
INHBA	33.6239	38.2824	34.7381	51.2484	35.327	24.0684	37.2819	25.8899	23.0574	34.7029	21.8488	21.8178	43.4754	43.2718	37.3085	44.2824	31.3319	55.887	35.2056	31.4187	37.2689	30.2347	29.4468	34.5783	38.3435	38.7426	35.2372	43.7378	40.104	43.8962	43.2342	41.9653	44.2727	41.5074	45.1805	38.7552	42.0542	43.6933	43.9357	38.0451	30.8076	29.9458	34.8509	34.5263	34.8753	44.1415	42.9517	60.3222	29.722
INHBB	47.5888	44.8347	35.374	46.9666	52.5084	40.7967	54.9099	56.9453	44.0025	49.9387	36.6788	46.3635	36.536	41.7345	39.4239	40.9077	35.7097	34.8221	34.8942	35.6642	31.8775	31.8701	34.6293	35.1903	38.8646	35.5156	34.4665	56.03	43.1948	53.6784	52.5817	49.6661	52.4086	54.255	46.8486	35.5118	41.5011	44.498	42.969	37.7964	27.2632	28.9951	22.5836	36.964	39.0708	39.5294	42.1528	55.8741	38.8868
INPP5D	206.471	186.373	152.299	165.628	174.591	217.599	163.225	164.61	166.887	197.457	226.626	172.021	154.845	185.201	160.724	192.466	131.286	151.472	164.097	155.695	175.413	231.984	235.889	135.191	117.133	103.098	104.433	87.0683	88.5018	113.298	105.053	119.02	104.501	91.2155	80.223	92.4914	124.163	111.307	115.358	122.724	106.448	147.096	134.691	117.931	123.889	88.9148	88.8589	61.0711	40.608
IRAK1	75.2081	77.3744	73.6457	58.9052	80.4493	66.8215	62.559	61.8798	64.6466	66.3042	61.5439	45.6272	59.6802	71.4227	73.4712	69.5566	56.7185	56.7411	84.1349	68.2198	68.5662	70.3387	65.5939	63.4569	61.5433	70.1799	70.9919	59.8678	55.9585	57.5548	55.1227	58.3917	58.9478	54.584	53.6717	56.4874	66.9498	57.1184	57.9292	67.9518	56.6599	69.2807	57.4487	50.6489	61.746	61.9004	62.0796	62.2391	106.113
IRAK2	47.0959	38.0488	35.1474	63.5767	47.9272	38.4744	51.9364	56.3857	49.3225	46.2256	17.5389	37.8504	43.1459	46.24	43.8082	50.6351	50.3715	59.6133	43.6339	38.9567	37.7005	48.0061	43.5117	32.5151	38.5525	35.5523	29.502	50.1968	45.6743	47.9996	47.4415	47.1991	41.4173	52.7345	43.6647	44.7129	43.4465	40.182	37.8139	41.0683	27.4305	31.0359	37.9403	32.1489	36.1059	44.7803	44.4016	41.3588	46.0658
IRAK3	30.8191	32.8872	28.7086	34.5134	24.1727	24.4028	29.1604	30.9716	31.01	31.6955	24.9566	34.5128	42.7817	34.8926	39.2509	37.245	31.7295	43.5158	33.8937	32.3152	33.4497	32.105	30.3969	26.9954	34.1081	36.2971	31.3549	43.0155	37.4044	40.5817	39.9816	39.1962	38.7492	43.0133	42.5915	43.1093	37.4889	35.5194	36.9508	33.4613	29.5145	30.1973	31.283	31.8886	31.5869	36.6741	34.1677	52.3211	28.4775
IRAK4	46.1779	41.4584	43.255	50.4206	46.7043	39.2132	53.7081	50.2439	44.8645	40.9709	32.4792	36.1777	53.1283	53.8368	50.1372	56.7241	56.7212	56.2054	52.8294	45.8838	52.4024	51.0057	49.2926	41.4759	53.3944	51.4917	43.5771	64.8567	53.8583	51.4134	55.8839	55.4375	46.1177	46.6754	51.3465	53.4246	53.0029	55.3843	50.2328	51.3741	52.0645	53.1681	55.3536	51.3135	55.5547	50.1508	48.0358	37.2246	36.2098
IRF1	35.5243	28.5831	38.9029	33.6039	43.7166	28.8941	33.4883	34.9059	36.4286	34.5846	35.2228	29.0579	40.2005	44.9586	47.9771	45.202	36.3572	40.9423	45.0626	53.7562	43.2077	39.3656	43.6805	40.3736	39.305	34.1721	32.1916	46.9483	47.73	39.2867	40.9721	44.7597	42.8795	41.3426	41.9467	44.989	45.5793	44.495	51.589	46.931	51.2789	46.2226	39.8529	52.088	46.6337	43.5518	39.2222	39.652	28.1595
IRF2	71.8823	67.0085	51.491	47.9668	61.8566	53.4742	54.7629	56.9128	59.6274	55.4416	42.9897	46.1838	52.2465	57.1452	61.7421	56.9685	46.787	53.9716	66.5528	64.4861	63.5188	65.1036	64.0614	49.4378	53.1011	53.9879	57.8051	48.8615	50.4726	58.2127	51.4175	53.4161	48.8971	48.9211	50.5203	60.5609	55.7387	58.7939	55.5684	58.9599	58.903	59.8091	54.8299	62.6566	53.8036	50.9204	49.9247	42.6781	44.721
IRF3	112.724	89.763	93.4902	69.6409	82.4698	112.822	83.5635	86.5944	99.3681	87.1673	93.2831	96.2508	86.1187	91.0979	84.6151	92.1618	81.641	84.2092	91.6553	75.0139	81.924	93.4669	82.1885	67.6439	89.9921	98.5908	94.8914	58.7	67.4067	79.0778	83.3419	82.0595	72.006	55.5609	62.4387	81.2542	86.6502	79.6017	83.8183	85.0829	80.1048	86.3142	81.8795	78.9976	85.5931	65.9818	75.5477	52.8667	108.859
IRF4	70.1479	39.8708	49.7514	43.7557	49.3733	40.3085	45.295	38.8922	45.6367	55.0979	31.2649	50.982	55.8609	60.6001	62.4274	62.7659	54.7761	56.648	62.8999	54.0128	51.6259	68.2778	46.1704	87.7086	60.6386	47.3908	54.6299	59.1496	61.0254	55.0343	60.1775	55.5743	53.3554	58.9887	60.6203	58.5906	61.4064	59.3817	59.1529	53.5483	64.0463	53.9022	46.6433	57.1023	60.9012	55.6448	58.4745	40.6638	27.2745
IRF5	24.632	43.0128	36.6409	16.2918	38.6667	35.3881	37.5724	26.7027	34.6722	37.7547	25.9651	67.2099	33.1887	34.9075	32.8034	35.6633	30.8193	38.6656	37.7279	34.896	32.8674	23.2067	19.9953	34.2618	37.4456	41.3126	22.7254	51.1478	39.9981	31.3578	37.0902	31.2115	40.9992	47.3848	55.1356	42.0781	41.3316	37.4596	29.4243	24.9611	27.4979	23.9567	24.7135	30.3984	19.0125	50.1195	30.9316	43.0015	33.8386
IRF7	65.6855	62.8649	104.137	48.8755	67.6667	63.6985	72.0137	61.0348	134.836	74.2075	129.826	113.417	105.888	83.457	106.485	84.217	66.0413	80.5533	87.2459	107.014	68.9414	73.101	94.2635	135.49	77.8166	63.6621	60.6011	65.3555	56.2135	48.2427	63.6715	67.4844	65.0332	48.8656	69.645	89.5856	88.2994	86.9715	89.525	116.381	72.0184	60.8132	107.68	87.0024	97.2994	76.5714	52.1419	107.504	37.1399
IRF8	317.36	464.566	277.622	255.615	428.966	660.339	368.529	393.523	602.736	487.791	688.909	651.329	158.801	212.187	205.369	238.127	132.293	183.979	213.437	227.575	316.035	260.406	562.506	309.115	113.256	72.9606	92.0293	85.0049	89.1668	108.5	101.313	133.613	109.158	93.7739	121.359	110.29	141.323	107.593	128.143	163.104	155.287	196.593	296.791	171.921	193.137	127.842	91.6126	62.3656	39.3327
IRF9	77.7807	69.3791	76.782	63.517	60.95	47.1362	51.9215	71.7506	72.8187	68.4434	79.1354	68.8477	103.043	86.776	95.0972	86.4561	71.9904	78.4791	93.47	92.5575	82.2223	104.803	106.066	79.0244	73.4853	62.6891	74.6747	57.7843	58.3121	57.2936	62.1884	60.1686	58.9401	62.6369	67.1079	69.8557	83.7726	81.5582	79.9619	86.2833	80.7432	83.7173	79.3268	92.0886	86.511	76.0033	68.7942	72.7953	107.032
IRGM	49.127	30.8073	32.1246	25.8208	31.896	30.2128	36.1766	38.7385	25.1085	36.5227	32.3455	26.8067	46.2349	39.5095	37.5998	42.3329	38.8881	39.3515	38.4692	20.2848	30.1617	26.3976	31.6718	27.2661	38.6334	38.7907	34.3329	44.8465	50.2692	43.4675	44.1851	41.4562	40.8676	45.8819	46.4532	39.6443	41.0321	40.7383	38.4331	36.4499	23.3285	28.2288	25.5601	30.2687	28.1129	40.1325	43.0371	49.2731	26.9083
IRS1	45.5493	41.6369	46.3486	46.0282	35.4932	46.846	58.7894	56.215	42.175	42.7743	49.2045	45.5836	46.9022	39.0732	39.9056	44.2477	35.7097	33.7276	34.3857	38.8713	34.9569	39.0344	32.8613	36.1994	37.4327	40.0115	40.625	44.7054	43.2762	43.8962	40.5774	43.4764	40.7991	52.0226	41.5911	33.1588	37.4423	37.9513	40.6377	34.4325	36.5745	31.0845	24.5324	32.7068	31.821	45.7082	41.957	36.0049	66.7611
ISG15	53.3695	43.0128	61.7109	38.0143	32.2222	26.5411	62.6206	53.4054	80.9018	40.3585	38.9477	109.216	47.4125	44.9384	62.074	39.9601	66.0413	22.5549	54.2339	51.1808	55.3135	38.291	67.127	45.1633	62.6043	53.5033	79.5389	59.6724	37.836	43.4185	42.6537	47.2391	53.7231	62.1926	65.2922	58.3664	61.1625	58.9582	53.8402	64.5867	49.7582	45.1492	44.1313	66.0379	49.2089	43.1584	42.4205	57.3353	93.2625
ISG20	60.0884	59.0221	63.0374	45.5688	64.5725	67.9342	50.7052	78.0859	80.1539	58.9787	50.0374	54.8039	64.5419	54.7193	57.3313	56.8104	56.8947	60.9848	55.9747	41.348	56.5612	45.8499	52.2861	43.0812	54.2075	54.245	54.4055	52.2226	60.8104	58.4262	54.2748	59.0459	61.3016	54.9317	58.841	54.393	55.6647	53.946	57.8548	54.6632	44.083	46.8206	35.0875	46.4588	44.4933	48.8997	50.8686	63.3029	34.6271
ITCH	62.0651	45.3518	46.0008	54.118	46.5589	45.7464	52.665	55.5154	48.8436	43.7744	47.6973	50.7357	55.0237	64.1497	60.8105	62.1706	59.0367	63.6721	59.7505	60.2038	60.1601	68.4316	58.8964	64.7557	57.9753	54.5855	48.4561	55.0537	54.5769	53.6784	57.5237	50.0209	52.8597	48.2592	51.8105	49.5777	58.222	59.7984	54.3761	54.4709	59.5704	58.5895	65.8899	60.745	64.8742	62.31	51.3016	45.7156	92.1865
ITGA1	46.7824	34.1422	42.1151	42.9944	29.3191	26.0028	33.887	27.8485	28.9588	28.2923	22.8459	21.8867	45.559	40.4269	38.8839	43.2017	44.171	42.8859	34.9804	46.0531	42.1329	34.7084	40.5871	46.2019	50.2576	38.4756	49.4296	53.2423	42.2284	41.0141	42.7858	36.3735	38.5006	46.7171	46.0643	41.6953	43.6513	43.4464	43.8443	41.2745	45.7796	39.8086	46.2439	50.6413	43.1163	47.1264	45.5392	53.6561	27.6632
ITGA2	35.0717	25.6646	36.0564	25.6266	36.2491	25.7463	29.3842	35.8158	29.408	30.5333	31.5212	18.3134	36.4433	37.3804	34.1022	35.7197	31.2947	41.0827	37.8074	43.1062	38.519	31.8948	30.2553	31.2917	35.8176	38.5432	31.5838	39.1098	42.0236	45.2243	39.5992	36.0979	38.1755	46.4145	43.1051	38.732	34.7582	37.4554	38.1696	34.6089	32.0846	33.8663	40.5142	37.6422	29.0295	44.7684	39.8635	35.8597	42.6188
ITGA2B	29.0757	29.571	29.0387	33.9862	31.6007	31.0983	32.2892	35.3973	31.5104	29.1588	29.7323	30.7928	31.1677	36.5807	33.9942	34.7105	32.4052	38.31	31.3441	19.6361	25.2219	23.0286	25.5941	23.9148	30.8308	32.9864	33.5582	38.793	37.3806	41.6447	36.1055	38.9142	43.8877	41.437	33.762	33.0589	34.2966	33.9023	38.2914	30.5599	23.5128	22.9779	20.7681	24.4792	25.5615	43.1363	36.9452	30.6905	25.6956
ITGA3	32.7468	37.7775	48.529	42.8474	38.5133	37.2093	37.862	46.2535	30.9923	38.509	43.1371	37.4282	45.7424	47.5977	46.2233	47.1414	45.1489	43.5065	51.2225	46.3624	44.2154	44.1754	34.6592	40.0348	40.4631	43.8822	29.8619	37.9224	53.1803	46.1437	46.6999	46.3302	42.0525	51.6903	55.0332	43.4456	45.9159	45.0679	43.6981	46.972	38.8758	38.6395	40.4003	35.2789	38.1973	48.644	47.8212	49.1182	52.9158
ITGA4	56.6886	52.8853	52.0792	65.8472	54.6586	37.1189	42.9322	46.9441	53.8697	32.0638	31.4931	41.8607	76.4145	69.3321	69.2305	63.1078	68.7237	60.9788	66.1584	58.5672	64.924	79.7996	63.8458	59.4002	59.6541	74.9699	56.2229	77.966	56.0768	59.6615	56.2543	52.3824	49.7164	60.6113	61.0909	64.7791	60.6052	66.463	71.3851	56.7674	67.0978	68.0821	82.3394	66.5047	74.7425	54.6595	55.7906	56.7758	29.0185
ITGA5	41.2466	43.9587	37.4263	35.8858	32.7944	33.3851	30.6302	49.1864	36.8505	34.2819	40.7252	38.2252	43.4599	45.6276	45.703	45.7442	56.4511	36.4273	43.1268	65.9012	53.6649	42.1266	49.3953	50.716	51.3953	64.051	51.5206	57.8502	57.9379	42.6721	46.9803	50.3992	37.9793	59.5921	46.3662	45.4865	51.9083	52.4839	55.4491	50.5475	49.0986	53.0144	50.1071	56.1509	53.7667	55.7797	58.7492	63.4995	48.6475
ITGA6	39.4138	30.4039	33.5626	21.4439	27.0213	17.9565	26.4718	40.393	29.2914	19.0859	21.8488	18.3343	44.3962	41.4731	35.9097	40.6478	24.5994	35.0388	34.0731	40.8035	38.4414	34.5258	25.3312	37.4318	35.8241	40.365	32.2748	40.9414	40.3459	39.633	37.6541	38.799	40.6696	37.3336	38.7823	30.8137	48.0115	41.8676	38.6452	42.1569	36.389	34.4143	38.3794	30.6727	41.2469	43.5862	34.5502	60.7446	51.0578
ITGA7	36.9919	27.861	30.9131	26.8237	32.5753	25.9001	35.0225	35.2484	33.0765	33.585	25.2809	33.7739	36.112	34.564	35.9927	33.9241	42.6731	33.9927	35.1634	22.5622	29.3212	31.3457	32.3755	29.0834	32.2172	34.9117	38.6662	43.9164	45.9633	27.8042	41.9612	42.3469	38.0722	46.0373	40.3979	37.8749	34.398	32.7788	34.1298	30.7001	27.7602	25.0725	24.3028	27.9585	26.7478	33.8342	34.4941	46.0703	26.073
ITGA8	40.067	30.5583	35.8417	34.196	40.3601	27.2215	33.7328	38.7039	31.6847	30.6715	18.7299	26.5464	41.1701	40.8563	39.0847	40.5809	46.7627	39.9707	40.4625	31.2507	34.2362	27.4807	34.3187	32.0349	39.1255	41.207	37.7237	53.3829	44.1641	42.5566	41.9263	35.8392	45.872	50.6945	42.5618	41.6654	45.0127	40.3853	41.4099	37.4907	29.0742	29.2449	31.6993	30.145	27.7447	46.1525	39.768	45.6896	30.9063
ITGA9	33.9556	33.7773	34.8061	42.0153	52.5084	27.1695	36.6465	42.2771	28.4721	36.2642	25.3034	21.9411	42.6595	38.9439	38.7104	42.1716	34.661	46.104	38.4083	31.5843	34.0674	33.1765	32.3779	35.6007	35.0793	37.4945	29.9411	38.2551	43.5973	42.345	42.7741	41.6275	44.2541	44.4747	39.7766	38.0999	42.2173	39.2486	43.4056	37.1721	27.463	28.1109	27.0099	32.1842	30.0014	44.0298	45.5573	27.2866	28.7648
ITGAE	49.9017	30.2676	35.9343	51.4368	46.042	36.4944	44.8734	59.8493	46.9593	44.3838	40.1671	37.9063	36.5023	43.6868	44.8848	39.9603	38.097	41.3826	40.7131	34.7949	36.8728	30.8759	28.2168	34.9997	45.9357	39.8941	41.7738	52.3517	59.8386	50.2114	53.9491	53.7836	52.1758	69.8405	62.15	48.2679	48.3311	46.0829	46.9858	47.85	36.1745	47.1605	45.2631	45.8418	38.0679	54.7663	61.854	53.5683	37.0508
ITGAL	124.839	143.92	94.4584	99.1938	137.057	180.173	160.109	99.5663	129.087	154.813	161.322	114.206	102.567	108.537	133.034	94.4697	84.4861	81.3071	97.4618	73.2075	117.661	125.2	132.721	88.1034	168.97	165.125	158.896	101.829	99.7451	150.543	127.314	134.336	130.708	96.6639	98.9467	136.903	128.634	152.992	116.254	155.931	158.998	182.142	213.428	162.79	203.473	121.629	119.534	57.6235	38.8546
ITGAM	44.8676	26.6025	49.57	46.7443	47.8743	48.4379	38.5286	55.1535	32.8208	46.8987	47.563	30.682	49.7177	48.9038	43.9033	49.7546	69.616	54.7722	47.4796	36.8736	36.4877	43.887	37.9701	39.0873	33.8296	33.3131	32.9621	31.7173	43.4476	36.2412	48.6568	41.2443	46.3579	52.5623	44.0877	32.9659	40.4591	42.3775	39.6245	37.6949	29.559	25.7628	29.4769	35.6706	34.8559	44.7254	61.9397	43.5828	33.6302
ITGAV	49.423	45.5127	67.2569	49.2188	36.9982	32.7077	31.8429	37.2108	44.9529	38.0177	28.6676	43.2288	45.1316	46.0307	42.8201	44.3696	59.4384	50.3341	48.7377	54.043	53.3903	48.5336	51.7693	61.1798	46.0398	47.5527	65.1121	48.9955	39.0846	50.0967	42.7283	45.2812	45.7996	38.4431	43.2919	43.5182	46.5242	40.3923	44.6775	41.1858	50.4684	45.3651	47.0453	47.3242	42.9345	50.5254	50.2809	69.5071	65.6827
ITGAX	44.4718	74.9455	66.8484	49.9537	81.8152	59.5251	69.3711	72.4666	70.4579	76.3772	79.8067	68.1696	54.2846	56.6635	62.3256	54.1413	78.6088	55.5327	60.5353	137.6	60.6245	62.7869	102.226	92.8533	63.1523	56.2935	69.6916	78.8968	63.1492	76.4867	79.2245	83.4235	59.9791	59.1622	61.6877	61.3668	69.6026	76.5894	66.6267	61.047	100.044	83.0267	90.4365	70.5558	89.8712	79.443	107.108	53.6561	47.5085
ITGB1	90.1152	84.898	144.574	118.516	137.334	91.2431	107.183	97.7952	92.689	81.6566	78.9484	79.5899	114.637	194.136	129.772	208.563	135.471	127.11	145.51	159.931	148.659	172.586	171.958	192.543	90.3344	106.824	138.571	94.9589	110.706	119.461	108.965	117.235	93.1681	83.56	81.4618	87.5669	143.944	111.209	107.596	130.083	189.356	157.257	144.643	184.41	169.861	118.406	109.269	182.628	110.865
ITGB2	118.397	117.2	103.951	86.1491	179.254	159.062	197.738	114.156	166.708	128.636	219.227	177.019	113.847	124.415	142.76	116.558	100.317	85.3774	130.854	186.748	150.967	182.024	241.208	139.791	147.501	160.155	165.328	99.4493	113.095	146.746	130.9	161.267	138.537	106.194	136.819	184.382	156.685	159.611	131.892	160.962	214.926	232.516	237.507	190.235	216.861	162.935	169.759	86.7614	52.9372
ITGB3	42.9955	39.8501	38.0541	44.7173	26.5552	26.2812	34.0846	55.4335	39.5753	36.6486	31.0892	31.2206	43.0895	42.8259	36.1621	45.5848	43.5322	33.5943	46.5666	39.8296	38.5805	30.0565	35.0695	38.0271	44.2671	41.81	31.7788	49.9916	55.1866	52.4797	45.121	44.6565	39.7527	48.0315	50.7522	40.2974	41.4097	44.2547	49.1188	37.6384	32.8166	34.1748	28.7804	33.742	28.854	54.986	45.5053	35.5999	31.9162
ITGB4	42.3847	36.6054	49.5415	59.0546	50.8433	57.6473	40.813	53.5382	42.6508	42.2409	48.0294	59.7469	32.8185	46.4726	49.1797	49.0242	49.5297	34.2902	59.774	40.3674	48.0919	44.4464	32.3384	45.0956	40.3856	41.3618	50.9539	35.2495	40.4396	43.2011	40.8407	46.56	46.9126	45.2376	51.5799	39.6302	46.263	37.9256	36.6287	47.5591	34.5086	44.1894	42.3476	33.9506	32.3051	44.1212	44.9693	52.3211	225.02
ITGB6	39.3671	26.918	34.261	43.1525	38.8726	27.7254	35.5818	29.3641	45.5991	36.672	23.0127	33.0697	42.7453	44.9042	40.7173	45.8851	36.8655	49.8293	44.8747	23.5679	32.0982	27.6977	27.855	33.147	35.7715	38.944	42.3854	47.3235	53.1019	51.219	41.7501	43.8572	46.8127	51.1256	45.1205	42.666	44.8272	39.7182	41.6856	45.5521	29.4533	27.7273	27.5027	29.9222	27.6878	45.8166	43.4737	64.686	39.4461
ITGB7	73.0362	53.205	62.6973	67.9086	81.3666	72.8513	67.6128	77.1817	63.4814	70.6135	56.694	49.871	79.206	84.9224	65.2978	91.3662	67.8765	49.3133	63.1213	58.8514	57.7345	81.8264	94.7466	79.5513	68.2716	77.3111	69.3391	62.6406	68.9712	71.6835	75.718	76.7808	60.814	74.4888	62.7414	73.9587	69.8647	73.2661	65.4133	65.8156	76.2096	76.9069	88.5083	75.8684	87.4075	57.7207	55.0074	64.8119	40.9845
ITGB8	37.9972	27.7608	34.8429	28.807	36.72	24.7199	40.3899	39.6265	30.5774	37.6683	19.0205	31.397	36.5188	36.2562	36.3087	37.0328	30.1261	30.8978	32.6919	31.9163	32.0632	34.4768	30.128	31.4285	37.3853	33.9364	34.2517	35.9542	39.1436	41.3278	42.8075	42.3146	37.5662	38.465	37.6797	40.8992	35.0563	32.9101	33.9009	30.547	24.9612	31.1175	36.6234	30.4797	31.8995	36.6484	41.1787	26.3515	56.4503
ITK	40.5916	43.4831	38.2669	39.137	37.4971	36.2287	56.5056	40.3891	44.0025	49.4853	51.6664	35.8852	50.4235	49.032	53.6453	44.1215	41.1451	49.8512	49.2619	39.9755	40.0634	35.6634	38.7692	36.4419	75.5488	80.7626	55.1209	62.7259	62.1768	60.9052	65.7498	68.0682	67.9624	66.5344	86.9517	108.72	59.7743	68.2473	58.4251	65.2336	82.4617	82.8984	65.2824	72.6088	73.898	58.3227	61.3782	49.0243	30.1911
ITPK1	57.4748	56.2475	61.7109	54.3061	54.7778	17.694	40.7034	49.5908	57.787	53.3773	19.4738	50.4074	58.4754	51.5587	47.4387	49.8427	61.6386	61.2205	42.4439	48.8544	45.6937	41.772	38.5624	32.7045	53.2429	44.0217	60.6011	42.6231	56.2135	50.6549	48.2172	47.2391	38.1717	42.9425	49.3319	33.9339	53.0214	51.1405	45.0755	54.9143	49.7582	33.1708	47.6617	51.3628	50.3273	57.0805	59.212	50.1684	65.6139
JADE1	49.3423	39.5746	56.3494	42.599	60.8159	49.5569	44.3253	56.9054	34.068	49.4774	46.4767	45.2562	61.3443	53.7122	46.5451	57.4089	57.1835	55.1452	42.4115	34.5003	40.4849	41.4167	47.3791	46.8182	47.2923	55.6578	48.3886	51.1228	55.3397	49.0432	51.738	52.8646	60.7969	61.4154	51.9231	48.8888	52.3891	54.1835	49.5413	47.9952	39.3506	37.6586	39.1054	42.2915	44.5193	56.131	48.7931	53.4631	34.5591
JAG1	43.3728	37.8966	54.9427	41.9301	44.2645	25.2163	36.8234	46.5655	26.5519	31.2894	20.0337	31.6262	42.1248	40.3962	42.9756	50.8524	55.7672	41.6075	51.2029	60.6707	51.4388	68.3625	45.4329	57.9936	45.0925	40.1901	34.7276	53.9845	51.5053	41.8523	43.4374	42.4848	43.4739	45.4802	46.9221	41.1245	44.0729	48.4562	38.3206	41.4831	48.3743	47.966	65.7011	46.269	45.3197	47.9107	45.8738	41.192	186.372
JAG2	40.4918	30.2145	50.8252	26.7133	35.4207	32.5008	50.7901	41.2492	34.9253	36.5405	40.0675	29.8895	38.0261	39.1019	35.6523	40.8056	51.4442	33.2832	50.2196	45.7285	41.8088	44.047	32.8332	42.7033	38.9366	34.8073	29.3035	41.8226	41.0776	45.7831	41.3711	42.8894	49.0656	50.6242	46.0506	38.9607	39.6597	39.1472	35.389	37.5037	31.7358	33.0146	38.6007	35.5391	36.63	43.122	40.3318	50.4476	72.2128
JAK1	134.297	166.402	159.869	118.349	152.442	167.977	126.724	146.396	172.3	131.759	156.274	152.233	108.229	119.864	119.649	123.479	83.7037	115.736	118.969	124.24	164.791	165.869	205.999	127.486	124.088	129.541	85.9657	90.7347	98.8891	101.492	108.153	111.459	108.861	90.9633	101.347	109.186	108.952	106.054	105.045	118.444	143.25	155.178	136.827	137.545	152.448	94.8803	92.9607	80.131	74.2596
JAK2	55.98	40.7849	52.7901	68.9968	47.2714	40.4386	41.3696	52.9031	54.9875	31.1835	48.5482	52.0363	46.4897	50.1853	53.228	50.1543	48.6442	47.07	54.6296	59.8103	59.0188	57.7253	76.4228	69.0138	47.6692	49.2996	43.357	45.2328	40.1271	47.142	44.37	45.1396	51.9549	49.9505	49.3436	57.8273	51.6819	48.7722	46.4857	52.3803	55.9587	51.0272	51.9922	61.7491	57.1741	51.2857	50.5613	40.4964	37.5809
JAK3	133.201	108.388	105.721	93.9332	118.922	132.992	137.586	121.394	151.273	112.164	141.761	124.994	113.815	108.778	143.979	107.488	97.677	87.2164	131.543	140.328	140.097	181.719	144.447	115.425	164.383	196.685	133.657	129.576	137.463	147.657	160.682	159.864	146.71	105.421	120.452	161.686	119.587	143.404	124.097	151.686	197.228	200.203	200.583	163.325	166.081	95.437	117.537	90.2997	38.6311
JAM3	52.5549	36.2749	40.3377	51.5403	41.1233	40.7262	42.8571	40.9689	41.2299	43.7804	44.924	40.6313	47.6973	46.7751	49.7327	47.7416	52.1362	53.5928	42.952	40.8433	40.79	41.9127	35.372	44.5115	42.0226	49.341	47.5545	37.8076	56.0228	49.0008	55.1087	48.2176	57.5573	54.3209	44.4273	51.8053	42.647	45.368	48.1099	38.0845	36.4787	35.931	39.8605	42.0503	36.6576	42.4768	46.0324	48.6412	31.531
JAML	31.4531	34.6212	36.2852	30.589	38.369	24.5079	34.1538	36.0023	30.9747	36.9499	17.957	34.4239	38.78	39.5033	42.4485	36.3571	41.8674	35.5417	34.6759	64.3558	33.4211	33.1942	36.4815	56.3596	57.6383	61.8033	52.339	60.2052	56.8658	50.25	53.1517	53.4958	54.1933	50.141	57.5626	48.9929	53.3477	50.9171	60.6793	46.1119	59.4622	44.2249	83.6058	49.5611	66.2369	61.5251	51.9206	54.0074	33.7925
JUN	59.4306	41.5162	59.6255	55.4395	40.871	26.6466	44.7547	44.1178	35.521	51.2558	44.1532	28.6434	63.4946	60.1408	62.3364	61.3471	61.4605	96.3033	62.9067	68.558	57.2314	76.1961	66.1782	74.7496	60.3691	49.0146	61.3743	40.5896	61.8424	57.0547	62.2522	65.5653	50.0344	47.7664	51.8245	65.2748	68.2329	58.643	67.2991	70.6591	59.9304	58.087	78.8788	65.8166	64.226	57.0315	55.7597	63.5274	245.281
JUNB	91.7817	72.0322	117.145	65.2097	71.3455	77.4249	80.5504	58.9732	73.2472	88.3696	81.7862	83.1999	112.817	95.4233	124.325	83.6805	111.681	132.847	146.298	136.365	87.346	128.817	95.7211	112.482	115.747	91.5101	188.452	114.876	70.9128	74.3063	73.2481	94.3569	85.6941	62.6748	75.7451	96.9932	131.35	91.5811	126.192	144.379	153.812	108.643	128.609	107.932	113.595	95.9295	84.2225	125.837	291.809
JUP	60.1621	56.6615	96.9593	46.3642	55.0649	43.2935	49.6695	44.3662	44.9486	52.7956	44.8125	75.8422	50.8396	55.0479	56.973	59.0421	45.1623	57.9701	56.0788	89.9457	65.5655	94.3959	44.5906	72.0586	60.8879	49.6827	71.4861	52.999	46.1938	40.7493	44.2142	48.2091	45.3706	47.5698	52.7431	41.5434	51.0138	45.7315	50.7778	49.4856	63.6614	62.4752	102.661	42.7185	46.8353	66.81	50.6824	66.2934	929.141
KAT2B	43.1921	51.8004	42.4363	42.8036	42.2303	46.6819	47.1263	45.9368	38.6821	39.8601	51.2909	41.581	52.2354	52.6143	48.9847	50.6487	57.39	59.8281	58.5762	52.439	54.5975	52.3414	53.4182	44.279	47.3377	42.3	41.5252	49.8952	58.6244	51.1586	47.9911	47.6647	50.1506	41.8676	55.5758	53.044	51.4856	49.7263	51.528	49.8555	46.1774	46.6169	44.4878	51.1513	49.4102	48.2025	53.7082	57.9491	31.9275
KBTBD8	44.507	52.6576	41.0692	53.3372	37.0373	55.7849	45.6517	48.4714	46.9488	44.7493	38.0409	49.1268	40.3137	46.2476	40.7892	49.7609	38.7482	42.2982	43.4215	30.5119	40.7444	32.6446	52.4525	29.696	36.8325	37.0099	22.0716	44.4162	47.1642	43.2257	38.8853	36.3103	46.0676	40.3175	38.8341	43.443	41.3831	42.965	41.2448	36.2212	28.8109	32.5958	27.2766	30.786	29.1208	44.2665	44.7429	40.8284	27.057
KDM5C	45.8972	60.1872	49.3303	46.3642	48.7466	37.4058	49.895	49.9493	53.803	36.2657	34.628	54.1963	44.679	46.1259	44.1297	50.0163	43.1095	37.3507	44.9559	39.8645	46.7731	45.9639	50.4833	38.8131	51.1361	50.6638	45.5225	44.4566	51.2364	47.6659	45.6164	43.0786	48.9938	42.749	50.3894	44.9742	46.7259	45.7879	45.5657	45.4858	42.1713	48.6611	37.0279	47.4704	43.3738	45.3104	51.1449	42.1547	51.6964
KDM6A	59.0548	53.6993	50.2885	49.2907	40.0603	30.9506	45.7807	40.5961	34.4426	33.7034	40.0675	33.0697	40.465	42.0685	39.9405	44.3541	36.7137	38.2542	41.9807	46.1711	41.3465	46.7255	33.0298	34.0446	48.2031	52.2572	39.0598	42.7876	43.9292	37.6106	43.8059	38.4033	42.5368	41.5421	39.327	36.6467	40.128	42.1224	40.5863	39.0273	40.1534	35.3636	38.7589	35.7205	37.5038	38.9709	43.8296	52.4537	41.9455
KDR	39.0637	32.7518	41.4483	38.7426	46.5705	27.3414	36.1131	38.1544	33.1308	30.4286	42.3069	30.2616	43.8415	38.7397	35.6145	40.2208	49.4953	43.4817	44.9545	38.3022	36.6505	27.3058	26.2587	45.3153	38.7588	36.9382	40.6778	39.9473	46.0547	55.7849	42.4797	39.6295	45.4863	48.7582	44.1639	40.4455	39.2011	39.203	38.5291	36.739	30.8582	27.9752	27.222	30.8618	36.0818	31.1767	40.255	41.937	25.96
KEAP1	40.7476	46.5793	44.7346	45.2342	40.9499	39.242	45.625	40.3072	41.4872	41.1557	29.066	47.0558	36.7839	42.359	41.8904	43.0821	43.9391	41.8874	45.7151	45.5335	40.2269	40.9689	40.2326	33.1679	45.7691	41.3838	24.035	54.6858	41.5982	32.0677	44.1467	43.4959	42.5257	48.4772	47.3529	38.6787	45.7996	42.8296	42.4648	45.072	42.1581	40.4417	33.145	47.8298	41.9404	43.9357	41.309	33.5559	77.6759
KIF2C	49.8207	74.3586	43.3132	47.2565	38.0194	65.9987	51.1208	42.6943	64.4495	59.1886	56.1398	64.0241	32.1859	42.9773	39.4091	43.6097	35.0008	46.5449	37.3731	29.0269	44.9592	32.2541	36.2852	27.5049	36.9818	41.7237	39.4382	42.5852	43.8612	39.8704	45.9733	41.9499	43.6354	42.2137	46.3556	41.7607	42.5207	40.8156	41.6046	40.7306	36.5761	39.5716	29.6985	30.2774	24.5086	45.7298	49.5553	50.6331	42.8323
KIR2DL1	55.9548	51.0441	58.3588	59.073	66.4417	57.4671	70.6682	73.2543	66.7706	73.1896	52.181	58.156	93.5992	82.721	76.1854	85.9922	77.9935	87.6452	76.936	40.5776	50.7577	43.834	47.9523	48.173	57.4651	62.5651	57.2263	67.1136	81.6436	69.3984	82.4859	78.7422	74.0692	94.8601	70.0073	67.6802	72.7181	74.5879	76.2115	66.8995	43.6898	43.3621	41.5493	43.1528	47.2552	82.9007	73.481	82.2512	44.3011
KIR3DL3	46.2517	33.1748	30.0406	43.67	33.9535	34.318	31.0153	32.7017	37.5229	35.7462	23.9141	34.7676	41.0096	39.9914	35.8242	42.3887	30.1144	38.3042	34.3588	20.8511	27.5051	24.0687	24.199	23.4637	28.5143	34.5799	28.0228	36.7315	45.2425	31.1084	43.1662	42.3882	31.4609	44.5021	42.6955	36.8247	39.0359	39.2174	34.9858	34.9371	24.8273	26.2037	29.5524	27.3228	29.648	30.728	41.5816	33.2659	28.8626
KIT	35.9071	32.1868	39.1021	34.7963	33.7851	27.4777	37.9642	35.9095	30.3288	39.7551	12.2567	28.3943	38.3573	36.3377	35.5845	37.9784	28.487	43.134	32.9332	26.1569	26.3244	30.5926	23.5928	30.2706	33.87	38.404	35.1971	44.6656	37.4771	28.2273	38.9355	38.6796	41.276	38.7056	34.7344	32.2321	34.8837	34.6985	34.0165	28.5039	21.5158	21.7167	32.1272	25.8634	27.3462	42.7019	32.3054	31.3441	28.5026
KITLG	31.9593	32.8701	21.8048	21.8316	21.869	21.2033	31.4715	27.9509	19.9777	25.7408	26.0956	25.8045	34.4491	32.3552	30.4953	34.7675	28.4487	36.248	33.3502	24.7221	28.4249	18.5644	26.4151	26.8497	32.9478	31.5382	27.4953	32.5578	36.2887	32.7112	36.0123	34.3659	40.8506	32.901	44.6863	28.8498	33.997	31.9736	37.7527	28.7004	22.0368	23.9489	23.3014	21.4589	20.4067	40.2801	36.9212	46.3719	24.2201
KLF4	40.9554	31.533	37.3412	28.7492	33.8004	25.7525	49.2803	36.4085	36.1512	33.8502	31.9307	45.018	35.7937	32.0441	30.6279	35.7902	41.7242	39.8851	31.9841	25.1561	31.8764	30.839	27.4928	35.5865	36.2486	35.8825	46.985	41.0871	36.7296	32.3059	43.9677	35.2751	38.4626	43.5544	39.609	37.132	32.3292	31.9398	31.714	30.9652	26.4114	24.3271	33.4027	31.8615	26.2967	35.8818	33.2088	22.2439	166.615
KLRB1	36.0598	37.747	38.4357	41.2904	27.7671	26.6495	46.1624	36.5725	31.2186	29.1794	30.1454	18.6562	34.7559	34.8392	33.225	36.4172	31.5872	38.6987	31.5569	36.2496	32.9057	24.365	27.4746	34.7377	47.982	48.7263	28.7979	45.3453	45.7627	50.7884	44.0177	44.1796	54.9997	41.7319	45.0765	36.8366	41.7903	36.3124	36.2049	37.6692	43.8784	40.7359	33.2641	45.3359	41.9125	36.25	39.7264	33.4054	30.4838
KLRC1	35.5194	23.6045	28.6183	17.6242	27.0898	20.5572	29.2605	23.8733	20.5511	27.7991	30.1454	22.7933	31.6285	34.189	32.7811	36.4472	29.8811	28.7261	33.1263	26.1486	30.3543	25.5734	24.6504	26.3902	29.6484	31.2235	25.8416	27.6577	41.367	34.179	34.5646	32.2452	42.182	38.1696	36.7442	26.7147	33.8078	35.5719	35.7653	32.2717	21.7321	20.6114	28.7859	27.7902	25.3578	32.6238	34.087	32.589	26.9939
KLRD1	32.5534	31.5351	34.6094	31.9566	36.3857	26.7263	36.2459	34.8351	31.8922	29.1113	16.1728	23.326	34.6608	35.5841	33.3035	37.0985	33.4198	47.5073	32.2975	27.4766	29.2422	23.252	28.9593	34.2849	38.0138	42.861	25.2624	50.8826	41.8122	39.8116	42.4023	46.3454	38.8191	39.3819	42.7807	39.8322	39.4999	38.8522	44.7203	34.4805	24.0115	23.5514	27.0617	32.1326	32.1687	40.342	39.2963	51.9277	28.5415
KLRF1	38.3594	29.4493	29.2278	32.6371	32.7742	26.216	24.3331	38.6281	34.2198	28.9611	29.0401	29.568	39.9981	32.4589	30.1646	35.0205	29.5206	44.9183	30.2821	28.5999	30.0318	25.6342	27.5579	32.2661	34.8852	32.7519	34.6939	47.0421	42.0271	33.2035	39.3337	38.9567	38.8933	45.4612	39.8281	31.364	34.1812	37.1992	34.0495	31.7736	24.6122	24.2009	25.4434	27.6076	29.4058	38.5243	36.5336	53.0284	30.9323
KLRG1	32.1328	30.2759	35.0943	26.3472	34.7763	19.3989	40.4081	33.6424	40.5601	37.0374	24.9566	33.0697	48.1585	47.0463	56.106	40.0529	31.8462	37.1139	37.8831	24.5095	34.2228	29.6192	33.2929	28.7104	53.9874	49.8674	62.7171	53.9084	52.723	58.5831	53.1789	47.0801	51.0724	49.817	56.7427	56.5799	65.5369	77.005	57.7637	71.3241	51.7882	69.879	75.0908	68.2314	75.2211	80.7982	71.6498	43.3154	30.3006
KLRC4-KLRK1	42.8272	38.4013	36.0606	47.0856	43.1923	30.9519	32.1552	44.4765	35.1643	38.659	41.2543	27.7022	58.5405	46.0329	58.0665	43.7847	37.8245	52.135	39.9855	45.1118	44.7472	47.3685	35.6407	44.9844	51.8258	58.4715	56.7124	48.3373	60.7538	63.7058	65.1535	69.5012	58.3485	71.6718	74.0804	97.2467	65.9439	84.1703	71.8384	70.5204	60.6741	55.3257	70.9334	70.087	65.0036	89.6621	79.4984	68.6502	31.2709
KMT2C	61.5864	67.8199	70.281	88.2143	52.8376	72.5858	69.1226	73.9007	73.5918	58.269	82.7341	69.9392	73.7632	79.1943	66.319	78.2524	60.222	67.6591	74.5212	75.0275	76.6195	85.4547	79.3491	70.9017	65.4123	76.1752	67.4234	76.0176	68.6342	61.7924	70.4146	73.207	86.4473	55.989	49.2634	62.176	71.3969	71.1489	74.2341	66.537	66.8991	75.1817	77.541	70.5631	74.3876	65.3566	59.3224	44.0987	72.313
KMT2D	96.1762	81.9372	87.7239	80.5705	91.4975	90.3696	90.0299	95.1741	76.4848	83.6996	97.9926	90.9192	79.9731	74.7209	70.4432	78.6805	66.7874	63.7304	65.0898	70.8273	70.6299	90.0511	83.8341	61.2897	79.0386	91.7934	83.3325	62.8125	74.7138	79.3057	77.6124	82.8045	71.1635	71.5886	76.0809	71.7244	67.349	68.1815	66.244	65.8823	68.7216	68.2632	82.0816	59.1603	67.1896	63.5344	63.5435	64.5212	76.267
KRAS	54.0054	53.955	55.6166	53.1844	40.978	44.3723	33.5433	51.0302	61.032	47.3464	29.5168	44.2255	53.1074	50.1479	49.632	53.0621	49.5158	58.7881	46.6889	53.1286	47.4245	43.0824	57.1846	46.5677	50.9588	59.7938	56.4348	50.3527	54.4931	60.9141	55.6945	57.6655	62.8914	69.1504	48.7316	49.3865	49.4831	53.3616	55.0634	50.0981	42.8103	43.2983	47.2764	47.9598	44.5548	58.4362	55.4968	40.8284	67.9842
KRT1	42.9092	24.7456	24.7131	36.5022	42.609	29.0823	37.06	28.9006	29.4569	30.0634	38.9477	28.2774	35.0374	42.0298	39.5496	44.8773	40.4575	38.4826	46.4674	34.5091	35.4633	29.1781	35.7344	34.0546	35.5577	36.4256	34.2517	45.4191	41.3698	37.0387	43.018	44.0663	40.2142	61.5697	42.2526	33.5705	41.8755	39.7557	42.4316	40.1552	29.1536	23.8264	33.014	41.0613	32.7317	62.7281	43.7193	79.5503	30.4811
KRT10	46.0409	46.3589	43.097	47.3516	44.7799	44.6032	37.9236	48.0631	42.4269	51.3966	42.6468	33.7739	46.7521	48.6552	48.1118	52.9985	32.0142	53.4475	50.3116	44.0301	51.5227	39.2003	41.9859	44.9851	45.285	42.9346	41.1875	46.337	48.8071	37.2918	43.2902	37.0618	45.192	45.8278	45.4651	42.7866	48.7403	43.3661	41.5833	45.1583	45.8516	41.1774	38.335	36.7995	46.7766	44.3758	43.9449	66.0591	67.4156
KRT14	56.8835	92.3021	57.7487	76.5708	80.4587	69.3297	81.1068	82.1391	60.8489	89.7555	90.1783	112.469	54.574	57.1805	67.2428	54.29	73.1434	63.8525	73.7901	39.6842	40.5232	35.1139	44.9855	41.0976	58.2824	124.524	53.1968	69.3775	85.5436	94.5167	93.1557	94.4128	76.5364	70.2986	61.1075	67.3962	53.7088	51.8139	48.3284	58.2847	34.7845	47.2962	54.5258	49.1318	39.3241	113.966	86.0112	99.3175	52.2798
KRT17	47.2114	115.804	86.781	43.4449	77.3334	44.2351	56.3586	83.9228	69.3444	87.2264	71.404	50.4074	55.3146	70.818	72.672	66.1705	88.0551	86.9976	68.3819	58.16	57.7184	58.0167	38.5624	37.3765	76.0613	135.451	90.9016	56.8308	79.9961	72.3641	83.4529	74.2329	83.4122	75.5196	84.1543	46.1501	65.5461	71.9877	65.1091	83.9316	51.7223	59.8918	67.0795	61.8451	36.9067	82.1402	85.7248	107.504	470.852
KRT18	55.4221	36.3955	75.2102	38.0143	32.2222	53.0821	43.8344	64.8495	84.7542	54.6792	25.9651	54.608	101.147	94.2903	67.6254	81.6389	61.6386	93.4418	86.0669	51.1808	50.5036	47.5737	35.7059	43.6059	50.3175	50.7942	68.1762	56.8308	52.9704	50.6549	63.0533	64.1102	66.447	48.8656	53.6847	50.2222	87.0469	72.6391	82.6385	91.7319	38.6281	44.2278	49.427	41.9288	46.9721	86.3169	102.516	121.837	134.116
KRT19	58.4682	65.4422	103.573	26.7577	31.8314	20.4725	19.3435	31.6311	36.0568	35.7772	29.351	60.1831	21.8954	27.6447	25.0423	25.2522	28.5769	30.9735	28.4516	44.3826	33.8561	51.7538	23.7554	27.6815	75.446	44.9905	100.002	56.056	38.121	32.0056	32.7793	37.1384	28.5835	39.5227	52.3466	37.1308	26.483	25.3164	25.1439	29.4556	35.5016	40.9614	74.9476	24.6576	28.2578	38.2548	31.0389	34.5191	1728.99
KRT5	414.387	307.743	460.219	131.736	164.571	85.0729	102.052	128.056	150.24	168.395	146.449	414.325	97.9529	109.428	121.339	105.558	108.024	109.515	157.262	719.042	308.17	696.852	155.581	298.415	507.12	226.685	376.623	167.791	108.492	93.9052	126.804	174.587	113.878	123.82	186.249	126.33	107.143	97.0021	84.2405	156.888	467.965	374.444	853.584	164.595	218.738	261.814	175.563	248.392	16072.7
KRT6A	87.9784	160.011	163.593	84.7502	66.0228	55.0061	62.0804	71.9977	68.9358	109.924	79.8829	219.332	82.2466	76.1401	84.9169	81.4429	124.587	81.2792	98.2692	206.378	148.349	194.473	80.5231	136.887	106.96	128.528	191.902	89.2333	70.5639	69.0366	68.4234	71.0385	66.5154	77.6575	79.4599	68.2314	75.5117	100.68	84.1016	97.2121	163.348	171.75	265.727	90.4817	105.495	192.805	113.409	204.279	2430.37
KRT7	28.583	33.9466	31.1144	32.2791	28.8802	26.9566	36.0787	42.977	34.6245	31.6733	23.5909	33.9514	39.3437	58.8666	54.1529	69.3036	31.3203	34.0105	57.0624	21.9505	28.2489	23.9558	29.239	20.5423	32.1142	36.7451	26.9439	35.0205	37.8257	28.8785	42.842	41.407	32.1854	43.7772	37.4897	33.7058	70.2122	36.4069	39.3828	73.9707	20.2069	24.1907	18.6958	25.7267	26.7007	45.2958	42.0261	51.8198	28.8614
KYAT1	45.5825	42.1772	45.0791	49.866	40.6235	51.4194	55.672	57.6593	44.7939	56.7537	40.2938	52.6346	49.9008	50.2293	47.6596	52.1532	41.6559	53.5928	47.8465	37.647	38.0893	28.4031	43.6592	37.8558	41.3305	49.1505	45.1235	50.0162	48.5133	52.4411	58.0286	52.0972	50.0155	60.2703	49.4499	44.5891	44.9596	44.9329	46.1193	42.3266	32.7969	32.8459	28.7916	35.3957	33.1064	44.8093	49.5849	46.3719	39.2672
L1CAM	41.5221	25.7949	40.7737	51.2533	32.722	18.6358	34.5368	30.6122	27.4481	31.7912	26.584	25.9515	35.2806	39.5869	36.2379	42.3712	32.4052	39.4519	39.5318	20.799	29.9077	25.401	45.73	24.0692	36.014	35.3156	27.021	37.1191	35.1974	30.9796	35.6802	36.4906	36.8594	39.6538	32.87	30.8855	35.7855	32.501	28.4336	36.9986	23.8512	21.618	21.9094	28.7508	27.0699	35.1709	37.8192	42.6918	27.8797
LAG3	32.3233	30.8088	31.5372	25.2197	42.9589	35.3906	42.9392	38.37	41.1705	43.914	54.6938	46.6763	33.3322	43.0962	45.0971	41.3252	46.4735	45.7859	36.5779	27.0284	31.3166	25.2669	28.5332	25.903	53.2607	55.8183	33.0983	52.766	63.9358	57.1555	51.9476	53.2476	54.9976	64.6874	77.8397	61.1484	50.594	51.8008	45.0932	52.7094	31.8429	33.2259	44.4381	43.282	34.3173	47.5172	45.1946	52.0272	33.1917
LAIR1	57.1089	44.1021	44.5823	45.8372	40.8676	38.2107	44.0276	43.9411	51.131	47.3072	49.4825	40.2368	44.1941	38.5663	43.1446	39.8231	36.9212	48.116	40.2985	44.7905	44.0676	52.5042	37.2544	57.1545	53.1545	53.8278	43.4204	60.7781	47.1409	51.8848	53.6465	51.9027	46.5477	50.6311	42.0637	45.5959	41.5373	44.3657	38.7496	38.2889	47.0713	33.0476	42.579	38.0177	44.0585	53.9199	46.2661	32.7747	30.7781
LAIR2	54.7379	39.635	40.6526	40.6842	46.5508	37.6173	65.9267	50.9886	49.4435	44.0612	30.7566	49.7024	55.1399	46.3384	45.4362	42.622	41.2159	54.6517	37.4691	39.7433	39.8447	42.1913	34.9757	44.3504	50.7741	54.3707	49.3411	55.0042	56.2782	63.7044	60.1976	58.1994	55.5867	56.9863	52.249	45.2104	42.0292	51.5329	47.2161	41.4635	36.861	31.844	42.0687	40.6331	34.6302	59.3008	52.8362	60.3865	32.777
LAMA1	37.8178	25.257	33.4531	28.5728	29.7704	27.16	31.7801	34.0241	34.0647	36.2009	19.1593	33.174	35.1253	38.3143	34.8869	36.5165	36.4701	42.2755	35.4565	29.9548	28.9883	26.8966	27.8747	22.8816	34.034	38.6263	27.4953	48.4818	48.3982	42.9809	42.8516	42.2526	38.6751	46.7795	43.1832	36.5007	35.1515	37.5286	35.314	33.0006	25.0538	24.8452	22.0409	31.627	26.3499	39.7913	36.6253	46.9743	23.7645
LAMA3	31.5671	26.5121	41.5325	51.5135	40.3751	41.2628	33.0815	43.4715	28.562	35.2919	23.3325	27.5322	38.1609	43.6904	38.657	44.3353	44.3469	38.2542	39.4858	24.8011	35.8159	39.3707	28.6459	36.4435	33.5	34.1252	26.6606	33.7285	38.4852	45.3779	41.3847	37.8368	39.2406	44.4256	41.1551	37.5489	35.9647	41.9654	41.8343	40.8253	27.5889	29.2281	30.0915	25.8676	26.8532	39.0027	41.2568	36.2272	34.6363
LAMA5	45.1028	43.6101	82.9944	55.5827	72.9716	53.0635	58.4867	50.7725	49.109	50.7955	64.4876	50.3372	42.0204	43.2052	42.1733	44.7158	76.6245	38.7857	48.3804	90.9709	74.2395	67.8623	64.1728	63.9327	49.837	46.5314	44.9701	53.0375	54.0444	47.6088	48.0311	55.4076	48.5509	52.4255	48.7524	41.7521	46.6746	43.8824	41.8736	41.6592	44.61	47.0418	50.8142	42.2029	45.0672	51.7005	42.5486	40.2689	239.474
LAMB3	53.1789	47.4813	46.3058	28.2064	42.8051	51.9509	41.023	40.556	46.1652	48.9224	36.046	37.3317	39.869	51.5266	46.2722	53.0706	29.58	34.0114	59.6938	85.0649	57.0669	85.4494	36.5127	51.9063	40.5833	41.5832	35.5238	44.1273	43.8284	40.9863	45.6085	48.48	41.1399	41.6108	47.2824	34.4469	53.1979	40.2433	40.0986	60.2725	65.4582	63.6561	91.5718	40.0116	42.0527	55.2033	48.7319	41.8683	308.784
LAMB4	29.6516	30.5583	26.1903	33.6039	38.0761	26.32	37.0389	33.3352	25.2503	34.0463	22.8459	21.8178	30.823	33.036	28.9935	34.7249	21.4923	29.877	31.1115	27.6444	27.0175	23.0004	27.1404	26.8362	32.6729	29.3434	26.922	35.6547	41.1792	37.4566	40.8391	34.1456	40.3759	40.3228	38.4266	38.4301	33.2635	30.2095	34.5385	29.3985	18.7344	22.2974	26.3234	27.2988	27.6431	32.5494	32.0841	39.0463	30.4469
LAMC2	32.3548	32.8994	40.9191	37.3553	49.1195	39.1558	34.8714	36.5833	32.6523	37.0321	30.537	32.113	38.2173	45.9515	47.434	45.9303	38.9227	48.344	53.2882	40.4669	46.238	35.9558	34.0182	43.7996	40.4673	34.136	32.6389	39.9098	47.352	40.6323	45.2225	42.2806	46.5593	44.2562	44.5201	39.7108	44.7828	44.5051	45.9011	51.8965	34.1893	35.081	42.8931	35.3374	30.5306	48.5577	66.2932	38.749	65.3565
LAMC3	34.9095	30.5729	27.6745	28.9698	31.7004	26.8832	28.2604	32.9912	34.3133	35.1539	18.3394	19.5076	37.3701	37.6341	33.0489	38.1451	29.0353	35.0763	35.3163	20.4333	25.6893	20.845	25.3436	27.7309	33.5957	34.5398	21.6114	35.7212	40.4086	39.8536	43.5225	38.6749	40.8077	48.4719	35.7836	27.448	36.4453	35.8968	34.3893	31.5201	20.6836	24.7303	25.4026	25.3653	25.2079	38.909	39.7925	26.0136	25.2017
LAMP1	91.3389	111.035	125.884	79.5372	114.475	115.644	85.5583	72.0619	82.4565	86.0612	137.405	89.8174	91.1733	84.4661	94.402	81.1533	74.782	97.222	86.3405	116.938	98.5845	105.333	124.911	123.507	99.1681	102.027	121.757	73.5586	57.194	83.8819	68.8353	75.0939	69.2601	68.1677	75.4645	104.984	89.1555	93.9842	99.8614	103.879	114.01	107.242	113.69	106.68	114.029	84.2368	81.4662	64.6762	129.821
LAMP2	29.0426	32.5678	28.7375	39.9705	18.2071	17.3733	26.5158	26.4001	27.3153	19.2033	19.4255	23.8335	34.33	30.336	24.1928	31.6713	33.854	27.1644	35.9716	26.736	22.5733	23.6379	28.5156	26.1762	42.0509	28.0339	22.8913	42.6911	31.3045	30.5148	32.4314	26.9383	26.3808	30.8078	25.4773	26.6654	31.0163	28.9254	31.9611	31.0784	25.1463	26.5701	21.4039	30.6902	23.917	37.5609	36.8145	35.0561	25.1169
LAMP3	28.077	33.7773	31.5372	34.3195	26.2767	25.3247	34.2698	31.7098	30.6884	25.8899	22.7176	33.5291	45.8437	39.0938	36.9315	39.5381	58.6978	40.9768	35.4787	54.8307	27.2903	24.3458	33.9398	44.1458	55.3496	63.6779	45.592	70.3399	48.1699	58.5471	43.1105	37.9412	38.8307	40.8289	57.9092	60.4615	43.5755	57.8909	77.2948	42.9791	95.072	37.838	26.8102	68.3522	48.9053	45.051	36.5743	33.7154	34.7121
LAT	41.2072	42.867	45.5406	43.0649	45.0168	67.9112	73.6162	58.2458	64.4495	58.0777	66.8302	57.7103	52.4936	51.7912	61.9965	44.5805	33.6087	42.847	48.3845	43.4564	39.7026	34.3558	31.9173	31.7717	103.839	127.043	85.2199	70.29	69.1937	73.8952	75	82.7288	78.5474	53.434	58.6233	73.5819	71.1331	77.6817	65.2495	75.5023	79.2938	87.0371	81.2887	89.2013	86.5716	67.1396	66.256	43.3379	39.1842
LBP	33.6731	25.0025	28.3755	39.8093	28.4862	23.614	20.1917	25.7444	29.4731	33.1662	19.616	28.2774	35.022	33.917	30.6661	35.2624	27.981	26.733	30.8417	22.2039	26.8391	26.4696	25.9426	25.1094	30.8197	33.8196	18.318	37.1969	36.0072	38.1353	37.7887	32.0511	39.3963	37.636	34.8921	31.7164	33.8332	33.7393	35.9792	31.6712	23.4501	24.1229	22.2514	29.0837	28.7824	34.6945	31.1649	40.8935	26.6225
LCK	63.1757	61.5611	51.0689	68.0276	63.9644	86.3935	94.4752	58.0005	59.0801	68.0638	72.0356	74.5987	50.1652	53.5399	64.7316	51.5754	50.0202	42.7055	51.8576	41.7672	47.7705	56.2365	40.9158	40.327	106.98	128.135	95.4504	69.5681	73.7153	77.8667	72.1248	90.3207	80.8311	57.6406	74.4374	81.3181	68.6865	72.677	64.0788	79.1598	87.5728	92.4036	91.2191	85.9777	101.234	72.9637	65.4769	49.8006	30.4139
LCN2	38.4341	26.8634	42.0721	30.9864	23.1641	21.8518	23.8416	31.1743	33.1981	34.4297	17.4404	36.986	32.6716	31.6052	28.8164	32.2068	26.9791	30.2225	30.9538	21.5316	26.4064	24.5303	23.8408	24.8494	29.0949	29.7549	23.2947	35.5645	37.1001	38.2267	33.067	30.3645	40.6688	36.1708	30.2535	30.6584	31.4712	29.8645	29.5377	27.775	20.376	19.9863	19.8067	23.1435	25.2578	36.0768	32.7471	29.8818	236.492
LCOR	47.7727	45.3164	43.0405	36.5764	41.2771	54.2146	49.1954	38.4235	32.7724	49.6052	37.6911	38.2216	45.0058	48.2059	44.4183	50.6768	37.8245	38.7857	40.3832	37.4309	43.7157	36.1768	33.5258	34.2699	42.5932	39.3296	40.7411	50.1221	50.6642	53.5006	47.8979	49.012	52.9936	50.1633	47.4148	42.6049	45.0901	44.6193	47.2027	41.4402	37.9994	34.5688	34.3518	38.1181	38.1041	47.0049	47.6859	55.1084	39.08
LCP1	283.502	482.759	235.758	225.719	259.641	558.321	332.606	254.691	462.251	425.159	510.136	537.621	124.67	163.878	232.62	161.15	132.861	97.3345	206.12	280.348	346.54	277.95	447.471	204.371	231.767	228.361	203.36	137.319	104.593	167.83	127.678	177.206	151.924	108.838	144.305	183.44	173.215	178.981	145.476	236.655	381.35	364.716	263.06	289.03	286.064	138.027	149.829	89.4228	48.2463
LDHA	29.1959	30.989	30.6238	47.7245	38.5406	25.3247	31.6699	36.2246	22.4578	30.316	25.6321	27.9044	35.5057	34.5933	35.4935	38.5993	27.8238	33.7649	40.9366	28.4217	32.2191	23.8188	30.7103	31.8494	31.8163	37.069	26.0399	37.1317	43.8857	31.3662	38.6805	33.8281	33.6687	43.4111	35.0571	32.8231	36.3611	35.1721	39.0095	36.0681	24.8349	26.3721	30.5096	28.0173	29.967	37.3591	36.3793	26.3515	27.5103
LDHB	148.891	187.503	127.949	116.719	101.238	184	129.975	95.1332	202.324	206.692	205.105	284.386	84.7528	99.4115	118.482	98.8585	87.5239	80.4282	103.345	134.397	134.669	86.8682	120.747	101.863	176.016	207.04	130.513	114.011	73.5659	107.506	88.6706	95.2543	82.438	83.8326	104.656	118.528	101.217	107.326	87.4375	128.551	219.885	170.454	106.982	135.509	148.92	78.4404	98.2946	92.4673	272.573
LEF1	31.4959	32.2375	24.0404	25.5473	30.2214	16.5953	31.2475	32.3798	30.7228	31.5521	29.4436	27.9044	43.6816	33.6388	37.4527	34.4559	56.1358	43.7594	38.0918	27.0161	29.9738	24.4418	22.8665	29.0307	69.3355	107.099	59.2441	71.233	44.6162	50.6507	47.648	49.2564	49.0679	47.7876	48.3075	73.2383	41.8805	53.192	57.1625	45.1983	79.1205	63.8701	44.8482	63.321	66.0904	50.8488	43.0977	61.76	35.4216
LEFTY1	34.0413	31.1741	27.7084	48.8621	32.6245	24.1768	37.06	43.5548	36.359	27.9251	30.7874	22.3079	37.2146	32.2356	32.9622	38.636	26.2681	36.9221	41.2263	22.5736	26.391	24.1284	32.7393	26.8362	33.7597	35.8132	23.1705	43.9686	48.9593	45.5035	39.9533	33.9291	42.7618	45.0194	41.1232	30.9243	36.0355	36.3505	34.497	34.5604	25.9839	27.7932	27.5831	29.0665	31.7641	37.2871	37.7164	28.5775	31.1853
LEFTY2	33.6551	30.0311	35.6507	30.7618	35.627	26.9883	39.675	34.3031	39.2195	39.6345	28.4599	29.8579	35.876	36.5564	32.4388	38.3383	31.9612	34.6659	33.1574	25.8127	23.64	25.5039	27.8396	26.3896	36.3841	34.6605	33.2119	40.2652	46.0476	52.222	44.2968	40.3486	42.6405	45.1	46.9896	37.2206	34.4956	33.899	32.8419	30.3306	21.6527	21.189	19.5016	27.7857	29.7174	40.7453	40.1123	26.1606	28.7178
LEP	27.1837	30.1664	24.9077	43.1721	33.2205	24.4318	33.8568	16.9421	22.5884	33.2079	21.5686	21.3099	38.9325	32.5825	29.4354	33.6722	25.8669	38.8279	29.272	16.3694	25.3817	24.6427	19.3364	24.5275	28.1219	30.4968	32.0758	31.2821	37.4916	37.5477	36.4608	31.7503	43.9646	39.2881	38.1284	33.8841	30.9866	32.3922	31.6077	29.4246	22.1457	17.9385	18.2044	22.617	21.6909	38.1419	39.7179	37.7082	27.8573
LEPR	36.6144	43.2626	36.3053	45.2848	36.4936	22.9513	37.7725	37.1398	37.2468	29.516	16.9109	21.6953	37.6595	37.6427	36.5209	41.9959	48.6752	49.1687	41.9051	41.8966	31.3349	32.6853	25.6286	30.1065	40.0843	37.1373	45.5751	39.6153	38.2408	27.3047	42.5981	43.1267	38.3812	47.0575	38.5535	36.5423	37.4699	40.8366	43.4594	34.1325	28.6587	27.2228	23.3427	31.3685	30.4619	41.2783	41.3193	30.9421	26.1328
LFNG	57.2307	38.846	41.3728	51.6416	32.6245	24.9521	41.065	34.6918	33.9895	28.5596	22.3141	31.8215	83.7585	68.3567	54.6853	63.2684	56.9238	94.4528	58.8308	54.7888	63.3845	79.6224	70.4122	69.6836	45.5012	48.902	51.9301	51.3041	55.2527	50.1337	48.1876	44.8836	48.184	41.4119	44.5484	37.6538	52.7601	53.2145	76.4095	46.0522	56.2639	59.5133	77.6861	53.9794	71.9524	66.4604	52.4853	74.9089	31.9616
LGALS3	45.5162	52.219	77.5162	30.9864	43.5734	34.3819	39.8984	24.8622	42.8076	46.7239	74.0768	32.0657	52.0025	42.0485	49.3759	40.8886	37.8245	51.7728	52.9382	77.2574	55.4824	61.0176	57.0729	90.0136	49.7981	54.6401	80.072	47.9682	42.6729	48.0278	46.0799	51.8228	43.9987	44.4853	53.535	63.1897	55.5423	56.4013	52.3498	54.6505	69.5079	61.5533	89.0566	75.5948	72.0085	75.0486	68.0449	79.3529	101.569
LGALS9	78.1634	66.1736	96.3461	53.7603	86.761	84.1537	103.939	78.1776	111.389	71.4853	119.693	124.256	72.2511	78.6554	95.9027	86.0162	78.1411	96.664	106.698	80.2524	103.035	78.6121	99.4138	87.0449	78.9412	80.5224	106.592	44.9287	55.8171	64.4542	72.1221	68.51	74.8095	80.0715	66.0455	95.4889	79.5488	89.9898	77.1845	88.7413	80.3992	83.0192	84.0674	84.1193	74.9234	88.1829	84.3147	75.8475	96.9256
LGR5	32.723	29.1809	40.3554	32.5028	28.1292	32.9321	31.2475	36.3554	24.3866	33.0107	24.5133	29.4019	37.4143	34.1677	32.423	40.7938	30.7578	31.9096	30.4459	24.1328	31.1084	29.2702	27.3713	21.4783	31.1897	34.0192	30.814	45.2586	37.0242	32.161	38.1469	33.8734	38.0263	45.2965	33.3215	33.1657	33.7828	33.9532	34.3675	32.8716	21.1673	23.2106	21.1139	25.7161	28.406	33.2382	38.4185	39.9415	25.37
LIF	38.007	39.4261	37.2652	39.4227	50.7457	46.3868	55.5797	52.9402	58.2921	42.3762	45.8807	50.564	44.2784	41.6937	39.8478	43.2146	32.4052	61.7832	43.9994	36.3682	33.7946	28.387	37.1676	32.4859	48.5601	45.2372	32.5727	43.1384	47.4245	43.7873	52.0118	47.0722	54.5074	48.8691	52.2927	45.9541	41.2937	41.4356	43.8451	41.3113	54.7376	36.3802	36.223	35.7102	32.2939	45.0188	50.5849	50.1642	38.539
LIFR	33.1184	14.2567	30.5563	28.4644	23.4207	24.3055	31.7223	39.138	37.1951	22.3506	20.1699	24.9682	29.1456	30.6998	32.519	29.8091	36.29	25.3331	29.2978	26.2707	22.4661	26.3418	20.7351	20.0752	30.7651	31.2539	26.3314	29.2614	39.1118	42.5991	31.0371	28.3103	33.4961	32.5883	36.713	32.9078	32.7806	32.3317	30.9123	26.0302	21.1015	20.4422	25.6279	28.9472	28.6709	28.9591	28.6758	35.3503	27.3173
LIG4	37.1356	43.883	34.9101	30.1698	33.0114	30.2128	42.8271	31.7433	29.2428	33.1841	31.9307	29.8104	40.6802	36.6666	37.1771	34.1287	49.8096	31.8304	41.5061	37.0326	36.7267	31.4432	35.8607	29.2779	34.9387	35.8945	23.2607	45.9124	44.1227	40.7955	36.2004	38.2985	40.0231	36.7685	36.4181	33.2892	35.9068	36.6817	37.9238	34.6928	29.6881	30.7149	29.7993	32.749	29.6169	32.3911	34.7073	59.5485	26.1314
LILRA1	43.6395	49.1313	40.9039	35.8067	58.1957	29.7391	62.7735	46.5178	42.4197	42.7844	26.313	50.6392	56.9891	52.8091	44.7093	54.1605	45.6751	51.3515	44.6082	30.6782	33.62	33.5711	31.4049	35.4858	46.9723	53.0312	41.7646	42.1434	56.1094	50.3658	55.534	57.0506	61.3152	58.8389	53.1681	57.9212	46.2981	49.2867	52.3258	45.4131	28.8067	31.2669	34.7399	32.0608	31.1483	51.3511	52.2864	48.5162	40.0287
LILRA3	24.632	49.6302	42.4263	43.4449	25.7778	51.3127	37.5724	49.5908	19.2623	32.5472	12.9825	21.0031	39.5104	35.9106	35.8314	37.8117	39.6248	70.8869	36.5489	18.6112	28.0575	19.7257	28.5647	24.9177	32.1798	35.2173	34.0881	45.4647	30.2688	38.5942	25.9631	39.6471	33.9304	42.9425	46.43	36.6486	37.5742	40.3913	38.815	30.2653	24.8791	18.4282	28.244	23.0609	21.2493	23.6675	22.094	28.6676	28.474
LILRA4	39.0007	39.7041	30.8555	38.0143	25.7778	33.6187	40.7034	41.9614	23.1148	28.6415	32.4564	37.8056	30.0279	47.1452	41.3827	40.8195	61.6386	70.8869	49.5179	20.9376	37.6773	42.9323	24.28	73.1957	40.9561	43.3444	30.3005	45.4647	48.6463	53.067	40.181	41.3342	36.7579	63.6734	44.9791	38.006	37.1567	42.9971	45.0755	32.7614	34.6998	31.328	56.488	37.736	36.9067	43.1584	46.8393	78.836	34.6639
LILRA5	23.8499	27.6824	37.3446	47.6534	30.2271	28.0884	32.8385	45.6169	32.6892	44.6834	27.5402	33.3414	28.7097	41.9871	38.1917	44.2569	37.3586	55.2481	35.3503	39.2742	26.8521	26.281	26.9857	33.4016	32.1745	33.8561	16.9385	31.1275	47.8592	38.5187	45.9487	47.209	43.8039	44.3244	43.5765	42.9019	38.4387	39.2238	38.7645	35.8584	24.1446	25.3011	25.5809	26.1005	28.2489	51.0392	39.7987	32.0514	25.2503
[truncated: 809 more rows]
[truncated: 26 more columns]
