# Supplementary material for: The prognostic value and molecular properties of tertiary lymphoid structures in oesophageal squamous cell carcinoma
Source: Clin Transl Med. 2022 Oct 17;12(10):e1074. doi: 10.1002/ctm2.1074 (PMC9574489; doi:10.1002/ctm2.1074)
Supplement: Supplementary file 4 — Table S5 information [file CTM2-12-e1074-s011.xlsx]

## Sheet: Table S5
Table S5 Differentially expression genes between B and T cell zones of TLSs
DE_Groups	Gene	Log2FC	Pvalue	Adjusted.pvalue
B cell zones vs T cell zones	GNLY	-0.475648	0.000782807	0.00539512
B cell zones vs T cell zones	ILF3	0.43507	0.00104386	0.00696537
B cell zones vs T cell zones	LILRB1	0.585327	1.87984e-14	5.74918e-13
B cell zones vs T cell zones	TLR1	0.250379	0.000685387	0.00474598
B cell zones vs T cell zones	SPIB	0.431914	2.05869e-09	3.24963e-08
B cell zones vs T cell zones	CR1	0.852062	1.59159e-22	8.65354e-21
B cell zones vs T cell zones	CTSH	0.648256	0.000200373	0.00163415
B cell zones vs T cell zones	NDUFA2	0.32869	0.00455397	0.0253228
B cell zones vs T cell zones	PIK3CG	0.255907	7.94567e-05	0.0006943
B cell zones vs T cell zones	CD37	1.27566	4.34247e-21	2.12492e-19
B cell zones vs T cell zones	STMN1	0.718715	2.27852e-05	0.000220057
B cell zones vs T cell zones	CD19	1.29639	3.57621e-37	6.56234e-35
B cell zones vs T cell zones	PRKDC	0.359905	0.00673426	0.0362121
B cell zones vs T cell zones	PIK3R1	-0.205657	0.00730169	0.0389778
B cell zones vs T cell zones	NDUFA13	0.514669	0.000206642	0.00167597
B cell zones vs T cell zones	CCL4	-0.407834	4.19692e-05	0.000382676
B cell zones vs T cell zones	ATP5F1D	0.470561	0.000278496	0.00214049
B cell zones vs T cell zones	GMIP	0.302543	0.000440026	0.00316646
B cell zones vs T cell zones	SIGIRR	-0.499971	4.49611e-10	7.67476e-09
B cell zones vs T cell zones	TNFRSF1B	-0.44417	1.84133e-05	0.00018264
B cell zones vs T cell zones	WDR76	0.361211	0.0016645	0.0102667
B cell zones vs T cell zones	LAG3	-0.364162	3.13784e-06	3.59871e-05
B cell zones vs T cell zones	TRAF1	-0.572697	4.0257e-08	5.62831e-07
B cell zones vs T cell zones	CXCL9	-1.1065	1.48384e-05	0.000150226
B cell zones vs T cell zones	POU2F2	0.943406	1.15828e-33	1.54577e-31
B cell zones vs T cell zones	HLA-DRB3	0.844958	0.00412748	0.0232151
B cell zones vs T cell zones	BCL2A1	0.249764	0.000943982	0.00635672
B cell zones vs T cell zones	CD2	-1.17249	4.09437e-28	4.00703e-26
B cell zones vs T cell zones	MAF	-0.560602	1.18604e-05	0.000121756
B cell zones vs T cell zones	HMGA1	0.741441	8.32872e-06	8.79608e-05
B cell zones vs T cell zones	PRDX5	0.370682	0.00796715	0.0417706
B cell zones vs T cell zones	ARID1B	0.488119	6.31083e-08	8.49936e-07
B cell zones vs T cell zones	SPN	-0.642799	1.276e-10	2.25682e-09
B cell zones vs T cell zones	DUSP4	-0.21855	0.00369207	0.0210076
B cell zones vs T cell zones	SELPLG	-0.273715	0.000117117	0.0009938
B cell zones vs T cell zones	ZAP70	-1.17735	1.79991e-33	2.20189e-31
B cell zones vs T cell zones	VHL	0.232582	0.00172376	0.0105878
B cell zones vs T cell zones	CD3D	-1.23838	2.75626e-26	2.12958e-24
B cell zones vs T cell zones	RORA	-0.349928	1.17765e-05	0.000121745
B cell zones vs T cell zones	CD3G	-0.516996	4.05423e-09	6.18202e-08
B cell zones vs T cell zones	VEGFB	0.256737	0.0058276	0.0318026
B cell zones vs T cell zones	MDM4	0.416872	2.32363e-06	2.70721e-05
B cell zones vs T cell zones	KLRK1	-0.579024	1.5736e-13	3.98285e-12
B cell zones vs T cell zones	HLA-DOA	0.867673	6.45699e-16	2.31192e-14
B cell zones vs T cell zones	UBE2C	0.663693	0.000261501	0.00203113
B cell zones vs T cell zones	CXXC5	0.5579	6.26619e-08	8.49936e-07
B cell zones vs T cell zones	CXCR4	0.607785	7.66191e-06	8.15049e-05
B cell zones vs T cell zones	PPP3CA	0.422209	6.96831e-05	0.000619036
B cell zones vs T cell zones	CTSW	-0.359972	1.33469e-05	0.000136064
B cell zones vs T cell zones	CCR6	0.330753	0.00013896	0.00116567
B cell zones vs T cell zones	SYK	0.8689	5.08507e-17	1.91407e-15
B cell zones vs T cell zones	ID2	-0.349352	0.00468206	0.0259368
B cell zones vs T cell zones	LILRB2	0.281402	0.000873019	0.00593692
B cell zones vs T cell zones	DAXX	0.340831	0.000873552	0.00593692
B cell zones vs T cell zones	FANCL	0.206823	0.00448343	0.0250254
B cell zones vs T cell zones	PTEN	0.321981	1.49766e-05	0.000150587
B cell zones vs T cell zones	TCF3	0.390696	3.45497e-07	4.29821e-06
B cell zones vs T cell zones	ENTPD1	0.220161	0.00145993	0.00915886
B cell zones vs T cell zones	CD180	0.677138	2.27571e-18	9.54498e-17
B cell zones vs T cell zones	NDUFA11	0.410822	0.000343258	0.00257093
B cell zones vs T cell zones	AKT2	0.38926	0.00115932	0.00756393
B cell zones vs T cell zones	RBL2	-0.281033	0.00983549	0.0497879
B cell zones vs T cell zones	GZMM	-0.448515	1.69912e-08	2.4454e-07
B cell zones vs T cell zones	ELMO1	0.321769	7e-05	0.000619036
B cell zones vs T cell zones	GADD45B	0.247743	0.00764704	0.0405265
B cell zones vs T cell zones	PHF6	0.378004	3.44643e-05	0.000317646
B cell zones vs T cell zones	CD1C	0.215182	0.00364864	0.0208413
B cell zones vs T cell zones	HLA-DMB	1.17841	3.17296e-14	9.13315e-13
B cell zones vs T cell zones	MCM5	0.809139	4.24671e-08	5.88129e-07
B cell zones vs T cell zones	RBX1	0.230699	0.00681206	0.0364967
B cell zones vs T cell zones	WEE1	0.477977	1.52605e-05	0.000152398
B cell zones vs T cell zones	TIGIT	-0.627193	1.17404e-15	4.00811e-14
B cell zones vs T cell zones	CCL19	-1.27341	3.37743e-07	4.23766e-06
B cell zones vs T cell zones	CD40	0.843945	7.60057e-14	2.06623e-12
B cell zones vs T cell zones	IL2RA	-0.232148	0.000858844	0.00589151
B cell zones vs T cell zones	CYFIP2	0.321127	0.000638322	0.00446218
B cell zones vs T cell zones	MAP3K1	0.313093	0.00138779	0.00881939
B cell zones vs T cell zones	FCER2	1.18634	1.30218e-25	9.55798e-24
B cell zones vs T cell zones	GZMK	-1.17603	5.74696e-23	3.24482e-21
B cell zones vs T cell zones	CXCR5	0.701762	8.30284e-11	1.52357e-09
B cell zones vs T cell zones	IL10RA	-0.341298	0.0011938	0.00772025
B cell zones vs T cell zones	BLNK	1.06988	8.11819e-29	8.5125e-27
B cell zones vs T cell zones	PRF1	-0.493355	6.61275e-12	1.47084e-10
B cell zones vs T cell zones	TFEB	0.562568	1.99659e-14	5.98161e-13
B cell zones vs T cell zones	H3-3A	0.707371	2.31609e-07	2.95654e-06
B cell zones vs T cell zones	CCL22	-0.462756	3.30889e-06	3.76547e-05
B cell zones vs T cell zones	H2AX	0.583576	0.000237944	0.00189838
B cell zones vs T cell zones	LCP1	0.664985	0.000469607	0.00336284
B cell zones vs T cell zones	SH2D1A	-0.620169	4.74168e-14	1.33861e-12
B cell zones vs T cell zones	CD6	-1.05521	7.16827e-15	2.28761e-13
B cell zones vs T cell zones	COX6B1	0.462396	0.00383899	0.0217592
B cell zones vs T cell zones	CD96	-0.530951	7.407e-11	1.37866e-09
B cell zones vs T cell zones	TYMS	0.425598	0.00275949	0.0163344
B cell zones vs T cell zones	HLA-DRB	0.852421	0.00253266	0.0151136
B cell zones vs T cell zones	SMARCB1	0.750747	2.16504e-11	4.54039e-10
B cell zones vs T cell zones	HLA-DPB1	0.296725	2.8346e-05	0.000268465
B cell zones vs T cell zones	TNFRSF13B	0.501927	2.78882e-08	3.93652e-07
B cell zones vs T cell zones	TRAC	-1.12713	3.32376e-12	7.50659e-11
B cell zones vs T cell zones	TLR10	0.463726	4.92948e-09	7.38416e-08
B cell zones vs T cell zones	NDUFA7	0.237392	0.00878643	0.0455425
B cell zones vs T cell zones	IRF8	1.51687	6.8583e-19	2.96117e-17
B cell zones vs T cell zones	BATF	-0.385405	4.58634e-06	5.10057e-05
B cell zones vs T cell zones	GATA3	-0.333825	0.00145687	0.00915886
B cell zones vs T cell zones	TFDP1	0.360073	0.000420491	0.00305584
B cell zones vs T cell zones	TRAT1	-0.718015	7.05727e-18	2.8778e-16
B cell zones vs T cell zones	MIF	0.503778	0.00142522	0.00901817
B cell zones vs T cell zones	MYBL2	1.37084	4.18203e-11	8.29624e-10
B cell zones vs T cell zones	GRB2	0.7298	4.08485e-09	6.18202e-08
B cell zones vs T cell zones	ST6GAL1	0.540172	7.37397e-11	1.37866e-09
B cell zones vs T cell zones	CD84	-0.267161	0.000523564	0.00373103
B cell zones vs T cell zones	BRD4	0.367879	0.000230992	0.00185298
B cell zones vs T cell zones	PNOC	0.346855	0.000330887	0.00250382
B cell zones vs T cell zones	CSF2RB	0.612608	4.73698e-11	9.27184e-10
B cell zones vs T cell zones	ITGAM	0.248003	0.000675178	0.00469745
B cell zones vs T cell zones	TNFRSF25	-0.603056	1.66408e-08	2.41868e-07
B cell zones vs T cell zones	FANCA	0.862886	1.72347e-09	2.81117e-08
B cell zones vs T cell zones	LAT	-0.634361	1.57048e-11	3.34125e-10
B cell zones vs T cell zones	ARID1A	0.3333	0.00174593	0.0106792
B cell zones vs T cell zones	CD81	0.536089	0.00284628	0.0167805
B cell zones vs T cell zones	SOS1	0.214047	0.00640857	0.0347151
B cell zones vs T cell zones	HLA-DMA	1.13078	3.32268e-09	5.13441e-08
B cell zones vs T cell zones	H3C8	1.2956	2.21839e-06	2.60528e-05
B cell zones vs T cell zones	IL4R	0.885678	2.39337e-08	3.41114e-07
B cell zones vs T cell zones	H3C10	1.92455	3.53967e-11	7.11812e-10
B cell zones vs T cell zones	IL2RB	-0.727601	4.07787e-13	9.9772e-12
B cell zones vs T cell zones	TXN2	0.364599	0.000633946	0.00445279
B cell zones vs T cell zones	CD83	0.729843	1.0571e-10	1.91583e-09
B cell zones vs T cell zones	CD3E	-1.28894	3.18968e-24	2.12839e-22
B cell zones vs T cell zones	PCNA	0.864528	8.68996e-05	0.000750404
B cell zones vs T cell zones	RPL7A	0.389496	0.00580631	0.0318026
B cell zones vs T cell zones	CD28	-0.622688	1.09575e-14	3.42248e-13
B cell zones vs T cell zones	HLA-DRB4	0.78258	0.00756232	0.0402227
B cell zones vs T cell zones	PLCG2	1.32523	1.71798e-40	8.40666e-38
B cell zones vs T cell zones	CD53	0.820471	7.67623e-10	1.28053e-08
B cell zones vs T cell zones	PRKCA	-0.189347	0.00935529	0.0480195
B cell zones vs T cell zones	BRD2	0.391473	0.00204569	0.0123401
B cell zones vs T cell zones	CBL	0.244053	0.00113113	0.00747973
B cell zones vs T cell zones	LAMP3	-0.530813	1.01269e-05	0.000106187
B cell zones vs T cell zones	NCF4	0.540537	5.69365e-13	1.34811e-11
B cell zones vs T cell zones	AICDA	0.392097	4.87543e-06	5.3813e-05
B cell zones vs T cell zones	SETD2	0.176554	0.00822056	0.0427936
B cell zones vs T cell zones	COX5B	0.379949	0.00805567	0.0420844
B cell zones vs T cell zones	IL32	-1.27867	1.55855e-11	3.34125e-10
B cell zones vs T cell zones	MCM4	0.618518	0.000311568	0.0023822
B cell zones vs T cell zones	LYN	0.734897	2.26441e-09	3.53634e-08
B cell zones vs T cell zones	CTLA4	-0.774061	1.46265e-23	9.33553e-22
B cell zones vs T cell zones	RHOA	0.506582	5.01389e-05	0.000454345
B cell zones vs T cell zones	CCR5	-0.503029	1.44718e-09	2.38703e-08
B cell zones vs T cell zones	PPP2R1A	0.444798	0.0010805	0.00717728
B cell zones vs T cell zones	NASP	0.572947	2.79646e-05	0.000266571
B cell zones vs T cell zones	BLK	1.24711	3.64846e-44	2.67797e-41
B cell zones vs T cell zones	UBA7	0.362104	0.00113956	0.00749468
B cell zones vs T cell zones	GNG7	0.480692	3.73365e-10	6.525e-09
B cell zones vs T cell zones	CD4	-0.614719	7.00799e-08	9.35248e-07
B cell zones vs T cell zones	MAP4K2	0.366033	9.04405e-08	1.1961e-06
B cell zones vs T cell zones	GPSM3	0.358049	0.000347502	0.00258951
B cell zones vs T cell zones	BTK	0.840463	2.38645e-21	1.20804e-19
B cell zones vs T cell zones	TNFSF13B	-0.21157	0.00948001	0.0483217
B cell zones vs T cell zones	NEIL1	1.14487	1.87519e-15	6.11729e-14
B cell zones vs T cell zones	NKG7	-1.02367	3.18356e-19	1.4162e-17
B cell zones vs T cell zones	VCAM1	0.498535	0.000102809	0.000877467
B cell zones vs T cell zones	ICOS	-0.403112	5.95495e-08	8.16997e-07
B cell zones vs T cell zones	MTF2	0.301572	9.50963e-05	0.000816382
B cell zones vs T cell zones	CXCL13	1.40506	5.41067e-10	9.12972e-09
B cell zones vs T cell zones	REL	0.455221	7.37072e-06	7.89797e-05
B cell zones vs T cell zones	CD79B	1.60373	1.65185e-37	3.46416e-35
B cell zones vs T cell zones	KLRB1	-0.277205	0.000358138	0.00264194
B cell zones vs T cell zones	HLA-DRA	0.984131	0.000179223	0.00147808
B cell zones vs T cell zones	TLR6	0.283777	0.000134395	0.00113386
B cell zones vs T cell zones	EOMES	-0.45567	1.22554e-08	1.79909e-07
B cell zones vs T cell zones	TCL1B	0.164356	0.00946584	0.0483217
B cell zones vs T cell zones	RASGRP1	-0.270377	0.00100684	0.00674905
B cell zones vs T cell zones	SRSF2	0.476213	0.000162172	0.00134502
B cell zones vs T cell zones	CLU	2.20258	3.30421e-11	6.73691e-10
B cell zones vs T cell zones	CD5	-0.842913	2.25159e-13	5.60226e-12
B cell zones vs T cell zones	ATP5ME	0.465102	0.00177373	0.0108043
B cell zones vs T cell zones	CD247	-0.908644	1.1598e-21	6.08066e-20
B cell zones vs T cell zones	H3C2	1.90812	6.47006e-11	1.24974e-09
B cell zones vs T cell zones	CCL5	-1.36154	1.5208e-15	5.07393e-14
B cell zones vs T cell zones	IL7R	-1.31415	6.62976e-25	4.63452e-23
B cell zones vs T cell zones	CDC20	0.555514	0.00132828	0.00851489
B cell zones vs T cell zones	BCL6	0.991027	1.87719e-09	2.99535e-08
B cell zones vs T cell zones	GNAS	0.587522	0.00287259	0.0168678
B cell zones vs T cell zones	MKI67	0.782951	8.73467e-07	1.05102e-05
B cell zones vs T cell zones	KBTBD8	0.236659	0.00121449	0.0078196
B cell zones vs T cell zones	CD8B	-0.372348	1.77762e-07	2.2967e-06
B cell zones vs T cell zones	BCOR	0.284116	0.0034453	0.0198341
B cell zones vs T cell zones	TOP2A	0.719023	2.87642e-05	0.000270678
B cell zones vs T cell zones	RPS6	0.473069	0.00206317	0.0123622
B cell zones vs T cell zones	HLA-DQA1	0.710619	0.00024339	0.00193133
B cell zones vs T cell zones	FAM30A	0.536424	1.09013e-11	2.38852e-10
B cell zones vs T cell zones	POU2AF1	1.45931	2.68935e-34	3.94796e-32
B cell zones vs T cell zones	JAK1	0.359296	0.00117953	0.00766172
B cell zones vs T cell zones	GIMAP4	-1.20871	5.16912e-27	4.32485e-25
B cell zones vs T cell zones	TYK2	0.315238	0.00043977	0.00316646
B cell zones vs T cell zones	ICOSLG	0.570333	2.79084e-07	3.53186e-06
B cell zones vs T cell zones	LTF	1.92886	4.42408e-10	7.64065e-09
B cell zones vs T cell zones	CR2	2.38797	1.8373e-38	5.39432e-36
B cell zones vs T cell zones	LEF1	-0.816165	7.41919e-11	1.37866e-09
B cell zones vs T cell zones	MS4A1	1.7753	5.30295e-27	4.32485e-25
B cell zones vs T cell zones	ACSF3	0.228771	0.00395076	0.0223066
B cell zones vs T cell zones	RASGRP2	0.451129	8.56789e-05	0.000744241
B cell zones vs T cell zones	RFC3	0.403429	0.000554279	0.00393083
B cell zones vs T cell zones	ANP32B	0.693351	2.62013e-06	3.02862e-05
B cell zones vs T cell zones	HLA-DPA1	0.482401	0.000397337	0.00290195
B cell zones vs T cell zones	HHEX	0.546735	2.08353e-14	6.11726e-13
B cell zones vs T cell zones	TMEM163	0.166951	0.00772078	0.0407702
B cell zones vs T cell zones	HDAC1	0.522883	3.84367e-06	4.30725e-05
B cell zones vs T cell zones	PRDM1	-0.397546	4.96156e-06	5.4355e-05
B cell zones vs T cell zones	PLK1	0.597996	0.000256319	0.00200147
B cell zones vs T cell zones	HLA-DOB	1.13473	5.26653e-36	8.5903e-34
B cell zones vs T cell zones	FYN	-0.733699	5.41456e-23	3.17943e-21
B cell zones vs T cell zones	GBP2	-0.235936	0.00504732	0.0278551
B cell zones vs T cell zones	GZMA	-0.856814	9.33193e-18	3.70251e-16
B cell zones vs T cell zones	NDUFS7	0.27479	0.00919222	0.047348
B cell zones vs T cell zones	TP53	0.45181	0.00417336	0.0233836
B cell zones vs T cell zones	SERINC5	-0.438263	6.07807e-05	0.000546618
B cell zones vs T cell zones	CXCR6	-0.245739	0.0011436	0.00749468
B cell zones vs T cell zones	DTX1	1.17252	1.78992e-12	4.10563e-11
B cell zones vs T cell zones	CD79A	1.83257	2.74291e-38	6.71099e-36
B cell zones vs T cell zones	RRM2	0.544837	0.000394353	0.00289455
B cell zones vs T cell zones	TARP/TRGC1/2	-0.285348	3.46209e-05	0.000317646
B cell zones vs T cell zones	TLR9	0.253298	0.000152	0.00126782
B cell zones vs T cell zones	IL6R	-0.214249	0.00604814	0.032884
B cell zones vs T cell zones	SLC25A1	0.374433	0.000196999	0.00161562
B cell zones vs T cell zones	LY9	0.279584	6.10664e-05	0.000546618
B cell zones vs T cell zones	GIMAP6	-0.534856	1.69785e-12	3.95627e-11
B cell zones vs T cell zones	LCK	-0.458475	1.19027e-06	1.42058e-05
B cell zones vs T cell zones	U2AF1	0.482729	0.000251179	0.00197182
B cell zones vs T cell zones	STAT6	0.636321	8.29453e-07	1.00631e-05
B cell zones vs T cell zones	TNFRSF17	0.220749	0.00205109	0.0123401
B cell zones vs T cell zones	CCR7	-0.6229	1.10165e-07	1.44394e-06
B cell zones vs T cell zones	PAX5	1.31555	1.25996e-39	4.62406e-37
B cell zones vs T cell zones	CD38	0.332587	0.000896879	0.00606736
B cell zones vs T cell zones	GZMH	-0.273382	0.00033852	0.00254845
B cell zones vs T cell zones	LY86	0.394959	1.75529e-09	2.8316e-08
B cell zones vs T cell zones	TNFRSF18	-0.623738	2.58858e-05	0.000248369
B cell zones vs T cell zones	CD24	0.614553	0.000632174	0.00445279
B cell zones vs T cell zones	CD74	1.16455	1.94174e-05	0.000190031
B cell zones vs T cell zones	IL16	0.219505	0.00305675	0.0177364
B cell zones vs T cell zones	RAD21	0.45233	0.00146782	0.00916919
B cell zones vs T cell zones	MAP2K2	0.317416	0.00355909	0.0204092
B cell zones vs T cell zones	STAT4	-0.677931	7.44615e-14	2.06244e-12
B cell zones vs T cell zones	FCRL2	0.734803	3.2991e-23	2.01795e-21
B cell zones vs T cell zones	CD22	2.19462	2.90025e-46	4.25757e-43
B cell zones vs T cell zones	PRKCB	0.203259	0.00137274	0.00876168
B cell zones vs T cell zones	TNFRSF13C	1.46045	5.70339e-31	6.44045e-29
B cell zones vs T cell zones	POLD4	0.254455	0.00152831	0.00950663
B cell zones vs T cell zones	MSH6	0.313524	0.00544965	0.0299629
B cell zones vs T cell zones	SMARCA4	0.543616	1.97878e-05	0.000192374
B cell zones vs T cell zones	SLAMF7	-0.291715	0.0025775	0.0153189
B cell zones vs T cell zones	CCR4	-0.789081	3.95581e-20	1.81473e-18
B cell zones vs T cell zones	FEN1	0.429707	0.000215111	0.00173507
B cell zones vs T cell zones	BIRC5	0.473737	0.00163205	0.0101091
B cell zones vs T cell zones	CD8A	-0.97887	3.86144e-20	1.81473e-18
B cell zones vs T cell zones	JAML	-0.506504	5.42679e-06	5.90114e-05
B cell zones vs T cell zones	NSD2	0.3681	0.00289718	0.0168853
B cell zones vs T cell zones	TCL1A	1.80741	3.05366e-27	2.80173e-25
B cell zones vs T cell zones	MX1	0.534324	0.00334421	0.019328
B cell zones vs T cell zones	MLLT3	-0.203158	0.00881067	0.0455425
B cell zones vs T cell zones	EWSR1	0.529412	3.05816e-05	0.000284138
B cell zones vs T cell zones	AURKB	0.685337	6.78478e-06	7.32357e-05
B cell zones vs T cell zones	COX6A1	0.624298	0.00024859	0.00196199
B cell zones vs T cell zones	PRKCD	0.572892	3.19372e-11	6.60335e-10
B cell zones vs T cell zones	CYBB	0.498917	7.76235e-05	0.000682343
B cell zones vs T cell zones	CDC14A	-0.310256	0.000327735	0.00249282
B cell zones vs T cell zones	ITGAE	-0.235056	0.00194817	0.0118178
B cell zones vs T cell zones	RAC2	0.616639	2.97325e-05	0.000278008
B cell zones vs T cell zones	CD7	-0.8706	9.82577e-18	3.79585e-16
B cell zones vs T cell zones	CARD11	0.433656	3.80391e-06	4.2955e-05
B cell zones vs T cell zones	TRBC1/2	-1.19877	1.01724e-13	2.71511e-12
B cell zones vs T cell zones	IL18R1	-0.192238	0.00961979	0.0488646
B cell zones vs T cell zones	PVRIG	0.278897	0.00778796	0.0409775
B cell zones vs T cell zones	TXK	-0.326097	1.90536e-05	0.000187722
B cell zones vs T cell zones	INPP5D	0.783536	7.44975e-16	2.60387e-14
B cell zones vs T cell zones	FLT3LG	-0.465253	2.17394e-06	2.57367e-05
B cell zones vs T cell zones	SH2B2	0.824661	1.13929e-16	4.1812e-15
B cell zones vs T cell zones	ITK	-0.616041	1.24449e-13	3.26235e-12
B cell zones vs T cell zones	TIAM1	-0.294282	1.14943e-05	0.000119672
B cell zones vs T cell zones	DNMT1	0.810283	6.70216e-07	8.19897e-06
B cell zones vs T cell zones	MCM7	0.685858	0.000274326	0.00211953
B cell zones vs T cell zones	IFNGR2	0.463557	4.16281e-07	5.1353e-06
B cell zones vs T cell zones	TCF7	-0.707775	5.75034e-09	8.52676e-08
B cell zones vs T cell zones	FOXP3	-0.622875	4.15654e-13	1.00029e-11
B cell zones vs T cell zones	TNFRSF4	-0.517666	1.08947e-10	1.95041e-09
B cell zones vs T cell zones	KLRG1	-0.666909	1.43982e-13	3.70816e-12
B cell zones vs T cell zones	CCNB1	0.578874	0.00289857	0.0168853
B cell zones vs T cell zones	LTB	0.649187	0.00035721	0.00264194
B cell zones vs T cell zones	HIF1A	0.420239	0.00656843	0.0354502
B cell zones vs T cell zones	HLA-DQB1	0.700236	1.78354e-07	2.2967e-06
