# Supplementary material for: The prognostic value and molecular properties of tertiary lymphoid structures in oesophageal squamous cell carcinoma
Source: Clin Transl Med. 2022 Oct 17;12(10):e1074. doi: 10.1002/ctm2.1074 (PMC9574489; doi:10.1002/ctm2.1074)
Supplement: Supplementary file 5 — Table S6 information [file CTM2-12-e1074-s009.xlsx]

## Sheet: Table S6
Table S6 Cell abundance in TLSs by GeoMX DSP
ROI ID	1	2	3	4	5	6	7	8	9	10	11	12	13	14	15	16	17	18	19	20	21	22	23	24	25	26	27	28	29	30	31	32	33	34	35	36	37	38	39	40	41	42	43	44	45	46	47	48
Case ID	Patient 1	Patient 1	Patient 1	Patient 1	Patient 2	Patient 2	Patient 2	Patient 2	Patient 3	Patient 3	Patient 3	Patient 3	Patient 4	Patient 4	Patient 4	Patient 4	Patient 5	Patient 5	Patient 5	Patient 5	Patient 5	Patient 6	Patient 6	Patient 6	Patient 1	Patient 1	Patient 1	Patient 1	Patient 2	Patient 2	Patient 2	Patient 2	Patient 3	Patient 3	Patient 3	Patient 3	Patient 4	Patient 4	Patient 4	Patient 4	Patient 5	Patient 5	Patient 5	Patient 5	Patient 5	Patient 6	Patient 6	Patient 6
ROI type	B cell zones	B cell zones	B cell zones	B cell zones	B cell zones	B cell zones	B cell zones	B cell zones	B cell zones	B cell zones	B cell zones	B cell zones	B cell zones	B cell zones	B cell zones	B cell zones	B cell zones	B cell zones	B cell zones	B cell zones	B cell zones	B cell zones	B cell zones	B cell zones	T cell zones	T cell zones	T cell zones	T cell zones	T cell zones	T cell zones	T cell zones	T cell zones	T cell zones	T cell zones	T cell zones	T cell zones	T cell zones	T cell zones	T cell zones	T cell zones	T cell zones	T cell zones	T cell zones	T cell zones	T cell zones	T cell zones	T cell zones	T cell zones
TLS status	Mature	Mature	Mature	Mature	Mature	Mature	Mature	Mature	Mature	Mature	Mature	Mature	Immature	Immature	Immature	Immature	Immature	Immature	Immature	Immature	Immature	Immature	Immature	Immature	Mature	Mature	Mature	Mature	Mature	Mature	Mature	Mature	Mature	Mature	Mature	Mature	Immature	Immature	Immature	Immature	Immature	Immature	Immature	Immature	Immature	Immature	Immature	Immature
B cells	0.723637	0.769759	0.614639	0.708157	0.611714	0.698858	0.596255	0.621449	0.633373	0.583882	0.681954	0.652222	0.504293	0.602823	0.575164	0.682008	0.50092	0.615941	0.67292	0.603299	0.824743	0.828963	0.870413	0.575499	0.136832	0.0761447	0.11116	0.0902576	0.14274	0.212302	0.180232	0.23467	0.217395	0.138436	0.128101	0.0982115	0.332624	0.253238	0.303709	0.321586	0.201976	0.390597	0.325504	0.259238	0.317864	0.12376	0.148114	0.0393032
Plasma cells	0.0363764	0.0287949	0.0371877	0.0455432	0.0451939	0.0387826	0.0390842	0.0405055	0.0290876	0.0398104	0.0207189	0.034321	0.042215	0.0427599	0.0226003	0.0448703	0.0336069	0.026359	0.0292436	0.00985157	0.00282824	0.00455876	0.00564286	0.0371924	0.033713	0.0257199	0.0381798	0.0380675	0.0599701	0.0444552	0.053845	0.039669	0.0452263	0.0567386	0.0343328	0.0285271	0.0443496	0.0330126	0.0359275	0.0272055	0.0105983	0.0065656	0.00786438	0.0133597	0.0121743	0.0252599	0.0349003	0.0391659
CD4+ Th cells	0.108748	0.086831	0.0618972	0.0819631	0.151277	0.0886346	0.155293	0.106433	0.0951266	0.099589	0.160321	0.0562039	0.108258	0.12349	0.144911	0.0770431	0.115944	0.04552	0.074281	0.0955432	0.0526108	0.0592448	0.0386412	0.0645324	0.455619	0.614177	0.25337	0.373127	0.329087	0.292364	0.277635	0.281475	0.366522	0.232568	0.190487	0.296271	0.214897	0.246246	0.157355	0.245782	0.386394	0.268778	0.176583	0.261962	0.281295	0.170354	0.174084	0.0614117
CD8+ T cells	0.0139059	0.0200954	0.0119884	0.0166227	0.0533024	0.0243464	0.0443689	0.0524836	0.0561811	0.062566	0.0216032	0.0398214	0.076486	0.0725586	0.109881	0.0506693	0.0441664	0.0467798	0.0563343	0.0241985	0.0203621	0.0142385	0.0123087	0.0273264	0.104482	0.0660401	0.163401	0.102363	0.148242	0.172014	0.168523	0.170126	0.125382	0.140302	0.237459	0.216578	0.157278	0.161224	0.122467	0.168293	0.130447	0.14266	0.219966	0.224006	0.198584	0.233753	0.234712	0.203824
Treg cells	0.0197031	0.021694	0.0368869	0.025521	0.00279674	0.041425	0.0433915	0.0346813	0.0436067	0.0513388	0.0147641	0.0545343	0.0684717	0.0284087	0.0433271	0.0280765	0.0216464	0.0586239	0.0289695	0.015821	0.00816654	0.00414695	0	0.00646821	0.107796	0.0772994	0.152865	0.142691	0.108832	0.0829181	0.0894167	0.0828571	0.0963176	0.129063	0.187017	0.167181	0.0628486	0.111471	0.161839	0.0879643	0.11925	0.0709668	0.110019	0.0850791	0.0519232	0.0807171	0.105625	0.142207
NK cells	0.0101285	0.00770988	0.0162425	0.0226531	0.0197356	0.0184383	0.0211342	0.0253533	0.0245628	0.0198688	0.00753412	0.0219187	0.0340327	0.018086	0.00801703	0.0144193	0.0199144	0.0387878	0.00705877	0.0153383	0.00084486	0.00128765	0	0.0201766	0.00968925	0.0163256	0.00941252	0.0249906	0.0511694	0.0468013	0.0573867	0.0448489	0.028492	0.0771544	0.0393159	0.00983548	0.0186341	0.0173916	0.0350291	0.0116421	0.00263328	0	0	0.00281248	0.00694954	0.0319633	0.0230541	0.124078
Mast cells	0.0013607	0.00134628	0.00191774	0.00212653	0.00179859	0.0015141	0.0018139	0.00252931	0.00221774	0.00199891	0.000453491	0.00196034	0.00170238	0.00203944	0.001253	0.00166143	0.00200975	0.00261202	0.0014162	9.2e-05	0.000557822	0.00188541	0.000688565	0.000769436	0.00158987	0.00243425	0.00351052	0.00263809	0.00296257	0.00315872	0.00337115	0.00268674	0.00331708	0.00374371	0.0026708	0.00152425	0.00262022	0.00166756	0.00211835	0.0015926	0.00038145	0.00125971	0.00319183	0.000771033	0.000348675	0.00304058	0.00307574	0.00428443
Endothelial cells	0.0300965	0.018811	0.0700749	0.0370801	0.0287148	0.0245278	0.0341199	0.037851	0.0348276	0.0355532	0.0251256	0.0361228	0.0561064	0.0419659	0.0397755	0.0400903	0.117066	0.0481971	0.0672922	0.0773367	0.0477004	0.0275385	0.0282065	0.0800234	0.0414023	0.0291127	0.0726403	0.0598447	0.0505049	0.0450515	0.0507298	0.0338903	0.0355956	0.0571817	0.0484879	0.0448134	0.0527316	0.0471011	0.0470348	0.0475353	0.0379219	0.0351492	0.0222869	0.0413846	0.0382586	0.0493567	0.0481974	0.0578686
Fibroblasts	0.00531196	0.00422665	0.0386738	0.00494828	0.00701513	0.00510862	0.0024028	0.00380879	0.00477305	0.00488276	0.00634066	0.00473967	0.0144782	0.00965848	0.0076188	0.00852926	0.0173682	0.0224792	0.00962178	0.0643393	0.0223803	0.0265508	0.0281346	0.0636925	0.00924846	0.0109328	0.0347267	0.0197757	0.00818765	0.0110737	0.0115987	0.00893192	0.00673983	0.0107049	0.0085237	0.0135856	0.0165659	0.013889	0.0186564	0.0107214	0.0284485	0.0290617	0.0302585	0.0424178	0.0291599	0.0549526	0.038841	0.174246
Myeloid cells	0.0507325	0.0407315	0.110492	0.0553854	0.0784513	0.0583645	0.0621366	0.074906	0.0762434	0.10051	0.0611851	0.0981561	0.0939563	0.0582091	0.0474518	0.0526325	0.127357	0.0947001	0.0528624	0.0941804	0.0198056	0.0315859	0.0159647	0.12432	0.099628	0.0818132	0.160734	0.146246	0.0983043	0.0898609	0.107262	0.100845	0.0750128	0.154107	0.123605	0.123473	0.0974504	0.114759	0.115865	0.0776772	0.0819491	0.0549619	0.104327	0.0689689	0.0634425	0.226843	0.189397	0.153611
