# Supplementary material for: The prognostic value and molecular properties of tertiary lymphoid structures in oesophageal squamous cell carcinoma
Source: Clin Transl Med. 2022 Oct 17;12(10):e1074. doi: 10.1002/ctm2.1074 (PMC9574489; doi:10.1002/ctm2.1074)
Supplement: Supplementary file 7 — Table S8 information [file CTM2-12-e1074-s010.xlsx]

## Sheet: Table S8
Table S8 Differentially expressed chemokines in B and T cell zones between mature and immature TLSs and in tumor areas among TLS-mature, TLS-immature, and TLS-negative ESCCs
DE_Groups	Filtered_ROI	Gene	Log2FC	Pvalue	Adjusted.pvalue
Immature TLS vs Mature TLS	B cell zones	CCL4	-0.467089	0.000486675	0.00406225
Immature TLS vs Mature TLS	B cell zones	CXCL9	0.815881	0.00148863	0.0100582
Immature TLS vs Mature TLS	B cell zones	CCL2	0.774943	0.000185269	0.00187872
Immature TLS vs Mature TLS	B cell zones	CCL19	1.61272	4.57006e-07	1.14438e-05
Immature TLS vs Mature TLS	B cell zones	CCL3/L1	-0.5627	2.61444e-05	0.000364536
Immature TLS vs Mature TLS	B cell zones	CCL15	-1.18	5.48173e-13	7.47343e-11
TLS-negative vs TLS-immature	Tumor areas	CXCL11	-1.4946	8.09118e-05	0.000836475
TLS-negative vs TLS-immature	Tumor areas	CXCL9	-1.33393	4.01552e-07	8.6219e-06
TLS-negative vs TLS-immature	Tumor areas	CXCL14	2.94059	1.05179e-10	5.09949e-09
TLS-negative vs TLS-immature	Tumor areas	CXCL10	-2.26588	2.07769e-09	7.43518e-08
TLS-negative vs TLS-mature	Tumor areas	CCL1	-0.369273	0.000619621	0.00457388
TLS-negative vs TLS-mature	Tumor areas	CCL26	-0.491511	0.00281498	0.0151753
TLS-negative vs TLS-mature	Tumor areas	CXCL6	-0.694227	0.000435436	0.0034028
TLS-negative vs TLS-mature	Tumor areas	CXCL14	1.56484	0.000561516	0.00419411
TLS-negative vs TLS-mature	Tumor areas	CXCL13	-0.523938	0.0111107	0.046182
TLS-negative vs TLS-mature	Tumor areas	CCL20	-1.62547	9.76544e-07	1.82871e-05
TLS-negative vs TLS-mature	Tumor areas	CCL5	0.80507	0.00513326	0.0248745
TLS-negative vs TLS-mature	Tumor areas	CXCL8	-1.44596	8.19489e-06	0.000118526
TLS-negative vs TLS-mature	Tumor areas	CXCL1	-0.990809	0.00556919	0.0264909
TLS-negative vs TLS-mature	Tumor areas	CCL15	-1.18687	1.71728e-15	2.77731e-13
TLS-mature vs TLS-immature	Tumor areas	CXCL11	-1.71305	6.25118e-06	0.000146327
TLS-mature vs TLS-immature	Tumor areas	CXCL9	-1.57685	2.17891e-09	1.93814e-07
TLS-mature vs TLS-immature	Tumor areas	CCL26	0.532404	0.000852635	0.00686352
TLS-mature vs TLS-immature	Tumor areas	CXCL14	1.37575	0.00256033	0.0163256
TLS-mature vs TLS-immature	Tumor areas	CCL20	1.5237	3.53786e-06	9.29203e-05
TLS-mature vs TLS-immature	Tumor areas	CXCL8	1.52236	2.32152e-06	6.55552e-05
TLS-mature vs TLS-immature	Tumor areas	CXCL1	1.58557	9.2204e-06	0.000202507
TLS-mature vs TLS-immature	Tumor areas	CCL18	0.428462	0.00519158	0.0280724
TLS-mature vs TLS-immature	Tumor areas	CCL3/L1	0.328432	0.00510474	0.0277717
TLS-mature vs TLS-immature	Tumor areas	CXCL10	-2.41099	1.7603e-10	2.12527e-08
TLS-mature vs TLS-immature	Tumor areas	CCL15	1.21484	1.38839e-16	8.23314e-14
Immature TLS vs Mature TLS	T cell zones	CCL14	-0.297728	0.00708212	0.0443348
Immature TLS vs Mature TLS	T cell zones	CCL5	0.621331	0.000269851	0.00435325
Immature TLS vs Mature TLS	T cell zones	CXCL1	-0.300761	0.00231629	0.0202085
Immature TLS vs Mature TLS	T cell zones	CCL3/L1	-0.323964	0.00162196	0.0162955
Immature TLS vs Mature TLS	T cell zones	CCL15	-0.854756	1.37593e-08	1.9607e-06
