# Supplementary material for: The prognostic value and molecular properties of tertiary lymphoid structures in oesophageal squamous cell carcinoma
Source: Clin Transl Med. 2022 Oct 17;12(10):e1074. doi: 10.1002/ctm2.1074 (PMC9574489; doi:10.1002/ctm2.1074)
Supplement: Supplementary file 8 — Table S9 information [file CTM2-12-e1074-s002.xlsx]

## Sheet: Table S9
Table S9 Differentially expressed genes in B cell zones between immature and mature TLSs
DE_Groups	Filtered_ROI	Gene	Log2FC	Pvalue	Adjusted.pvalue
Immature TLS vs Mature TLS	B cell zones	HLA-DRB5	2.75493	8.11599e-12	7.66025e-10
Immature TLS vs Mature TLS	B cell zones	COL3A1	1.91796	3.50398e-05	0.000447852
Immature TLS vs Mature TLS	B cell zones	COL1A1	1.90465	5.27365e-06	9.11375e-05
Immature TLS vs Mature TLS	B cell zones	THBS1	1.85619	6.648e-09	2.26586e-07
Immature TLS vs Mature TLS	B cell zones	CCL19	1.61272	4.57006e-07	1.14438e-05
Immature TLS vs Mature TLS	B cell zones	COL1A2	1.5142	4.92785e-05	0.000604647
Immature TLS vs Mature TLS	B cell zones	ID1	1.38241	1.69502e-09	7.42781e-08
Immature TLS vs Mature TLS	B cell zones	FN1	1.3311	0.00133681	0.00931971
Immature TLS vs Mature TLS	B cell zones	COL6A3	1.31845	0.000567606	0.00455198
Immature TLS vs Mature TLS	B cell zones	A2M	1.20603	0.000454003	0.00392297
Immature TLS vs Mature TLS	B cell zones	PECAM1	1.0395	6.43119e-05	0.000758757
Immature TLS vs Mature TLS	B cell zones	SELL	1.02528	3.31998e-11	2.03681e-09
Immature TLS vs Mature TLS	B cell zones	ENG	0.946198	0.000980988	0.00733947
Immature TLS vs Mature TLS	B cell zones	SFRP2	0.943768	0.00133269	0.00931971
Immature TLS vs Mature TLS	B cell zones	THY1	0.921894	1.28136e-06	2.75829e-05
Immature TLS vs Mature TLS	B cell zones	C1R	0.916027	0.00544248	0.0285249
Immature TLS vs Mature TLS	B cell zones	HLA-DQA1	0.91428	1.51326e-06	3.14706e-05
Immature TLS vs Mature TLS	B cell zones	LFNG	0.875116	1.57313e-08	4.82558e-07
Immature TLS vs Mature TLS	B cell zones	TGFBR2	0.863012	2.79645e-07	7.62588e-06
Immature TLS vs Mature TLS	B cell zones	HSP90B1	0.838482	4.00342e-05	0.000498154
Immature TLS vs Mature TLS	B cell zones	CXCL9	0.815881	0.00148863	0.0100582
Immature TLS vs Mature TLS	B cell zones	SOCS3	0.794133	1.09983e-06	2.45362e-05
Immature TLS vs Mature TLS	B cell zones	B2M	0.775477	4.01934e-05	0.000498154
Immature TLS vs Mature TLS	B cell zones	CCL2	0.774943	0.000185269	0.00187872
Immature TLS vs Mature TLS	B cell zones	APP	0.770171	0.000646409	0.0050199
Immature TLS vs Mature TLS	B cell zones	SERPING1	0.767263	0.00639528	0.0321599
Immature TLS vs Mature TLS	B cell zones	FOS	0.7639	0.000283337	0.00261394
Immature TLS vs Mature TLS	B cell zones	HLA-B	0.754942	0.000146567	0.00152405
Immature TLS vs Mature TLS	B cell zones	CD63	0.723612	0.0024637	0.0146037
Immature TLS vs Mature TLS	B cell zones	CD44	0.710865	3.64378e-06	6.67302e-05
Immature TLS vs Mature TLS	B cell zones	IFI16	0.694228	1.87402e-06	3.67798e-05
Immature TLS vs Mature TLS	B cell zones	FLNA	0.693543	3.46848e-05	0.000447852
Immature TLS vs Mature TLS	B cell zones	LRP1	0.687019	0.00116189	0.0083861
Immature TLS vs Mature TLS	B cell zones	CAPN2	0.676268	1.88845e-06	3.67798e-05
Immature TLS vs Mature TLS	B cell zones	SOD2	0.674817	0.0054632	0.0285249
Immature TLS vs Mature TLS	B cell zones	ITGB1	0.672275	1.65335e-06	3.38111e-05
Immature TLS vs Mature TLS	B cell zones	HLA-C	0.665475	7.53844e-05	0.000864455
Immature TLS vs Mature TLS	B cell zones	DUSP1	0.658507	0.000145988	0.00152405
Immature TLS vs Mature TLS	B cell zones	TAPBP	0.64962	6.92505e-06	0.000114825
Immature TLS vs Mature TLS	B cell zones	RASGRP2	0.64917	2.59565e-05	0.000364536
Immature TLS vs Mature TLS	B cell zones	TYMP	0.631909	0.00135481	0.00934911
Immature TLS vs Mature TLS	B cell zones	C1QA	0.623955	0.00560148	0.0288782
Immature TLS vs Mature TLS	B cell zones	ACTA2	0.600626	0.00552344	0.0287172
Immature TLS vs Mature TLS	B cell zones	APOL6	0.600592	7.72896e-05	0.000878096
Immature TLS vs Mature TLS	B cell zones	MCL1	0.590192	8.08146e-05	0.00090972
Immature TLS vs Mature TLS	B cell zones	STAT1	0.576413	0.00470015	0.0254056
Immature TLS vs Mature TLS	B cell zones	CDKN1A	0.570933	0.00122834	0.00876264
Immature TLS vs Mature TLS	B cell zones	CCR6	0.561695	0.000741984	0.00572587
Immature TLS vs Mature TLS	B cell zones	CCND2	0.560197	6.38256e-05	0.000758757
Immature TLS vs Mature TLS	B cell zones	HLA-F	0.554752	0.000230593	0.00220757
Immature TLS vs Mature TLS	B cell zones	JUN	0.53909	0.00024471	0.00229205
Immature TLS vs Mature TLS	B cell zones	HLA-DOA	0.530691	5.29275e-05	0.000642991
Immature TLS vs Mature TLS	B cell zones	ITGA4	0.521296	0.000105841	0.00112698
Immature TLS vs Mature TLS	B cell zones	AKT3	0.520786	0.000501997	0.00413389
Immature TLS vs Mature TLS	B cell zones	GBP1	0.51812	0.00130077	0.0091727
Immature TLS vs Mature TLS	B cell zones	IL3RA	0.517338	0.00159816	0.0103753
Immature TLS vs Mature TLS	B cell zones	IFNAR1	0.517309	0.000471601	0.0039749
Immature TLS vs Mature TLS	B cell zones	CDH5	0.508149	0.002017	0.0124365
Immature TLS vs Mature TLS	B cell zones	CD48	0.50259	3.95774e-06	7.0379e-05
Immature TLS vs Mature TLS	B cell zones	CD47	0.502571	3.43717e-05	0.000447852
Immature TLS vs Mature TLS	B cell zones	SERPINH1	0.500098	0.00681814	0.0337333
Immature TLS vs Mature TLS	B cell zones	IFITM1	0.500068	0.000611472	0.00480947
Immature TLS vs Mature TLS	B cell zones	LY6E	0.498451	0.0103348	0.0465118
Immature TLS vs Mature TLS	B cell zones	DSC3	0.495161	0.00510876	0.0269032
Immature TLS vs Mature TLS	B cell zones	HLA-E	0.492643	0.000472971	0.0039749
Immature TLS vs Mature TLS	B cell zones	MAP3K1	0.490221	9.59877e-05	0.00104227
Immature TLS vs Mature TLS	B cell zones	HLA-DQB1	0.483113	0.0105728	0.0473462
Immature TLS vs Mature TLS	B cell zones	GBP4	0.47679	0.00484074	0.0260508
Immature TLS vs Mature TLS	B cell zones	NT5E	0.476633	0.0021572	0.0131686
Immature TLS vs Mature TLS	B cell zones	EGR1	0.475451	0.00239957	0.0143833
Immature TLS vs Mature TLS	B cell zones	GZMK	0.472302	0.00855699	0.0405383
Immature TLS vs Mature TLS	B cell zones	TNC	0.470173	0.00178296	0.0111617
Immature TLS vs Mature TLS	B cell zones	TGFB1	0.459681	0.0010613	0.00784469
Immature TLS vs Mature TLS	B cell zones	JUNB	0.457693	0.00141687	0.00965835
Immature TLS vs Mature TLS	B cell zones	CCR7	0.455573	0.00231556	0.013996
Immature TLS vs Mature TLS	B cell zones	CD99	0.45236	0.00151418	0.0101045
Immature TLS vs Mature TLS	B cell zones	MCAM	0.449515	0.00369237	0.0208097
Immature TLS vs Mature TLS	B cell zones	PIK3R5	0.444132	0.00149192	0.0100582
Immature TLS vs Mature TLS	B cell zones	IFITM2	0.441776	0.00167829	0.0106697
Immature TLS vs Mature TLS	B cell zones	CD46	0.44011	0.00135627	0.00934911
Immature TLS vs Mature TLS	B cell zones	GNG7	0.439067	0.00137064	0.00939537
Immature TLS vs Mature TLS	B cell zones	IL10RA	0.433613	0.000599274	0.00474393
Immature TLS vs Mature TLS	B cell zones	IRF9	0.429633	0.00049381	0.00409396
Immature TLS vs Mature TLS	B cell zones	JAG1	0.429057	0.00977365	0.0445809
Immature TLS vs Mature TLS	B cell zones	TAP1	0.428779	0.00312101	0.0179788
Immature TLS vs Mature TLS	B cell zones	MAGEA12	0.423374	0.00346461	0.0197725
Immature TLS vs Mature TLS	B cell zones	NFKBIZ	0.421698	0.00162533	0.0104962
Immature TLS vs Mature TLS	B cell zones	IFIT3	0.417327	0.00490164	0.0262633
Immature TLS vs Mature TLS	B cell zones	TDO2	0.416945	0.00557168	0.0288458
Immature TLS vs Mature TLS	B cell zones	SOS2	0.413427	0.00578639	0.0295829
Immature TLS vs Mature TLS	B cell zones	CASP10	0.406694	0.00700627	0.0343868
Immature TLS vs Mature TLS	B cell zones	IL16	0.404342	0.00165708	0.0105898
Immature TLS vs Mature TLS	B cell zones	NLRC5	0.400324	0.000160769	0.00165768
Immature TLS vs Mature TLS	B cell zones	CD24	0.399485	0.00153173	0.0101045
Immature TLS vs Mature TLS	B cell zones	CFB	0.393737	0.00874203	0.0410976
Immature TLS vs Mature TLS	B cell zones	DTX3L	0.392078	0.00509576	0.0269032
Immature TLS vs Mature TLS	B cell zones	ENTPD1	0.390513	0.00467124	0.0253611
Immature TLS vs Mature TLS	B cell zones	TLR6	0.389021	0.00155684	0.0102152
Immature TLS vs Mature TLS	B cell zones	HHEX	0.376801	0.003953	0.0221476
Immature TLS vs Mature TLS	B cell zones	THBD	0.375863	0.00934341	0.0430991
Immature TLS vs Mature TLS	B cell zones	TNFRSF10B	0.368689	0.00598361	0.0304575
Immature TLS vs Mature TLS	B cell zones	SERINC3	0.357835	0.0106771	0.0476392
Immature TLS vs Mature TLS	B cell zones	TLR7	0.354846	0.0084498	0.0403243
Immature TLS vs Mature TLS	B cell zones	IFIH1	0.351149	0.00970595	0.0444373
Immature TLS vs Mature TLS	B cell zones	HLA-DQA2	0.34837	0.00629946	0.0318084
Immature TLS vs Mature TLS	B cell zones	IGF2R	0.339963	0.00847895	0.0403243
Immature TLS vs Mature TLS	B cell zones	CASP8	0.337887	0.00573712	0.0294538
Immature TLS vs Mature TLS	B cell zones	H3-5	0.336025	0.00196364	0.0121686
Immature TLS vs Mature TLS	B cell zones	CDKN1B	0.323402	0.00458033	0.025135
Immature TLS vs Mature TLS	B cell zones	BCL2	0.306491	0.00983165	0.0446794
Immature TLS vs Mature TLS	B cell zones	ELMO1	-0.29028	0.00775075	0.0374179
Immature TLS vs Mature TLS	B cell zones	PEBP1	-0.299997	0.0060071	0.0304575
Immature TLS vs Mature TLS	B cell zones	MAP4K2	-0.322026	0.00645018	0.0321722
Immature TLS vs Mature TLS	B cell zones	MTF2	-0.329574	0.00948475	0.0435872
Immature TLS vs Mature TLS	B cell zones	MAP2K1	-0.33352	0.00268795	0.0156308
Immature TLS vs Mature TLS	B cell zones	MSH2	-0.338997	0.00895716	0.0416576
Immature TLS vs Mature TLS	B cell zones	CD27	-0.341178	0.0088403	0.041401
Immature TLS vs Mature TLS	B cell zones	HAMP	-0.343077	0.00902465	0.0417858
Immature TLS vs Mature TLS	B cell zones	TIGIT	-0.343366	0.0103486	0.0465118
Immature TLS vs Mature TLS	B cell zones	RFC4	-0.348109	0.00777634	0.0374179
Immature TLS vs Mature TLS	B cell zones	GPT	-0.354726	0.00896301	0.0416576
Immature TLS vs Mature TLS	B cell zones	BRCA1	-0.367128	0.0087011	0.0410625
Immature TLS vs Mature TLS	B cell zones	DTX3	-0.368328	0.00425395	0.0236181
Immature TLS vs Mature TLS	B cell zones	RELB	-0.371007	0.00652607	0.032419
Immature TLS vs Mature TLS	B cell zones	BCL2A1	-0.372938	0.00730601	0.0357151
Immature TLS vs Mature TLS	B cell zones	APOC2	-0.373251	0.00642208	0.0321628
Immature TLS vs Mature TLS	B cell zones	SERINC2	-0.375281	0.00826564	0.0396169
Immature TLS vs Mature TLS	B cell zones	PDGFD	-0.37917	0.00735872	0.0358299
Immature TLS vs Mature TLS	B cell zones	E2F5	-0.383073	0.00755483	0.0366394
Immature TLS vs Mature TLS	B cell zones	PRDX5	-0.385441	0.00185402	0.0115476
Immature TLS vs Mature TLS	B cell zones	UBE2T	-0.388731	0.00458862	0.025135
Immature TLS vs Mature TLS	B cell zones	NDUFB4	-0.390896	0.000106544	0.00112698
Immature TLS vs Mature TLS	B cell zones	TTK	-0.392028	0.0046127	0.0251546
Immature TLS vs Mature TLS	B cell zones	CSF2RB	-0.393785	0.0100086	0.0453155
Immature TLS vs Mature TLS	B cell zones	CENPF	-0.395594	0.0040337	0.022497
Immature TLS vs Mature TLS	B cell zones	FANCG	-0.396429	0.00241579	0.0143892
Immature TLS vs Mature TLS	B cell zones	ELOB	-0.400213	0.00152802	0.0101045
Immature TLS vs Mature TLS	B cell zones	SLC25A1	-0.404615	0.000339797	0.00304329
Immature TLS vs Mature TLS	B cell zones	NDC80	-0.405973	0.00240307	0.0143833
Immature TLS vs Mature TLS	B cell zones	TNFRSF18	-0.4061	0.00315628	0.018097
Immature TLS vs Mature TLS	B cell zones	POLD1	-0.406907	0.00259425	0.0151578
Immature TLS vs Mature TLS	B cell zones	PHGDH	-0.408432	0.00210262	0.0128996
Immature TLS vs Mature TLS	B cell zones	AKT1	-0.412381	0.00125653	0.00891191
Immature TLS vs Mature TLS	B cell zones	NDUFB10	-0.41256	0.000297434	0.00271587
Immature TLS vs Mature TLS	B cell zones	EWSR1	-0.417895	0.00506166	0.0268859
Immature TLS vs Mature TLS	B cell zones	PIM1	-0.420169	0.00256723	0.0151362
Immature TLS vs Mature TLS	B cell zones	NDUFA12	-0.421567	0.00108436	0.00796713
Immature TLS vs Mature TLS	B cell zones	NDUFB1	-0.423705	0.000278217	0.00258616
Immature TLS vs Mature TLS	B cell zones	CTAG1B	-0.427371	0.00226986	0.0137877
Immature TLS vs Mature TLS	B cell zones	TPI1	-0.428182	0.00152972	0.0101045
Immature TLS vs Mature TLS	B cell zones	C1QBP	-0.431254	0.00500655	0.0267089
Immature TLS vs Mature TLS	B cell zones	MELK	-0.434803	0.00112262	0.00819913
Immature TLS vs Mature TLS	B cell zones	ILF3	-0.435534	0.00257821	0.0151362
Immature TLS vs Mature TLS	B cell zones	AXIN2	-0.43662	0.00369724	0.0208097
Immature TLS vs Mature TLS	B cell zones	IDH2	-0.440918	0.00351526	0.0199686
Immature TLS vs Mature TLS	B cell zones	LCK	-0.441902	0.000527087	0.00428302
Immature TLS vs Mature TLS	B cell zones	COX5B	-0.442291	0.00164775	0.0105853
Immature TLS vs Mature TLS	B cell zones	MAP2K2	-0.443703	0.00023386	0.00220757
Immature TLS vs Mature TLS	B cell zones	SMC1A	-0.447381	0.00088121	0.0066334
Immature TLS vs Mature TLS	B cell zones	NDUFS7	-0.45125	0.000229551	0.00220757
Immature TLS vs Mature TLS	B cell zones	WNT3	-0.451933	0.00054232	0.00437781
Immature TLS vs Mature TLS	B cell zones	SFXN1	-0.456503	0.000332264	0.0029977
Immature TLS vs Mature TLS	B cell zones	AURKA	-0.457162	0.000413843	0.00365313
Immature TLS vs Mature TLS	B cell zones	CSF3R	-0.460753	0.000434522	0.00378127
Immature TLS vs Mature TLS	B cell zones	SOD1	-0.463152	0.0017611	0.0110814
Immature TLS vs Mature TLS	B cell zones	PTTG1	-0.46486	0.000465616	0.00396744
Immature TLS vs Mature TLS	B cell zones	CCL4	-0.467089	0.000486675	0.00406225
Immature TLS vs Mature TLS	B cell zones	CDK1	-0.468912	0.00115926	0.0083861
Immature TLS vs Mature TLS	B cell zones	TNFSF8	-0.470276	0.000583456	0.00464871
Immature TLS vs Mature TLS	B cell zones	TXN2	-0.475393	6.80389e-05	0.000787582
Immature TLS vs Mature TLS	B cell zones	NDUFA11	-0.475708	0.000383077	0.00340606
Immature TLS vs Mature TLS	B cell zones	HDAC1	-0.486774	0.000752519	0.00575704
Immature TLS vs Mature TLS	B cell zones	PAX5	-0.489543	0.0068985	0.0339938
Immature TLS vs Mature TLS	B cell zones	ATP5ME	-0.489746	0.000785479	0.00594927
Immature TLS vs Mature TLS	B cell zones	NGFR	-0.491133	0.000298812	0.00271587
Immature TLS vs Mature TLS	B cell zones	NDUFA7	-0.494187	2.70847e-05	0.000373404
Immature TLS vs Mature TLS	B cell zones	TFDP1	-0.50255	6.12166e-06	0.000102894
Immature TLS vs Mature TLS	B cell zones	AICDA	-0.503977	0.000755406	0.00575704
Immature TLS vs Mature TLS	B cell zones	NDUFA2	-0.505627	2.51141e-05	0.000358313
Immature TLS vs Mature TLS	B cell zones	MSH6	-0.506145	5.74226e-05	0.00069076
Immature TLS vs Mature TLS	B cell zones	PRKCD	-0.50733	3.25461e-05	0.000434066
Immature TLS vs Mature TLS	B cell zones	MAF	-0.513838	0.000165889	0.00169622
Immature TLS vs Mature TLS	B cell zones	PRKDC	-0.525189	1.73945e-05	0.000263495
Immature TLS vs Mature TLS	B cell zones	KIF2C	-0.525768	8.93599e-05	0.000996769
Immature TLS vs Mature TLS	B cell zones	GOT2	-0.533195	6.42384e-07	1.5455e-05
Immature TLS vs Mature TLS	B cell zones	COX6B1	-0.535771	0.000430801	0.00377566
Immature TLS vs Mature TLS	B cell zones	IL21R	-0.553757	0.000230561	0.00220757
Immature TLS vs Mature TLS	B cell zones	TOX	-0.554852	0.000233891	0.00220757
Immature TLS vs Mature TLS	B cell zones	ALDOA	-0.55799	0.0110682	0.0492053
Immature TLS vs Mature TLS	B cell zones	KRT14	-0.559794	2.48112e-05	0.000358157
Immature TLS vs Mature TLS	B cell zones	CCL3/L1	-0.5627	2.61444e-05	0.000364536
Immature TLS vs Mature TLS	B cell zones	DIPK2B	-0.562876	3.06769e-05	0.000413632
Immature TLS vs Mature TLS	B cell zones	NDUFA1	-0.571755	0.00119172	0.00855109
Immature TLS vs Mature TLS	B cell zones	SRSF2	-0.57244	3.54345e-05	0.000448228
Immature TLS vs Mature TLS	B cell zones	NDUFS8	-0.581261	3.57248e-06	6.64156e-05
Immature TLS vs Mature TLS	B cell zones	COX4I1	-0.588625	0.0016924	0.010704
Immature TLS vs Mature TLS	B cell zones	SMARCB1	-0.594051	3.48036e-05	0.000447852
Immature TLS vs Mature TLS	B cell zones	IL4R	-0.596664	0.00439553	0.0242942
Immature TLS vs Mature TLS	B cell zones	MME	-0.599649	1.0626e-05	0.000171554
Immature TLS vs Mature TLS	B cell zones	BCAT1	-0.600998	1.21376e-05	0.000190825
Immature TLS vs Mature TLS	B cell zones	RAD51	-0.604049	5.76796e-06	9.82956e-05
Immature TLS vs Mature TLS	B cell zones	NASP	-0.613956	2.3341e-05	0.000345053
Immature TLS vs Mature TLS	B cell zones	HELLS	-0.61645	1.14674e-05	0.000182733
Immature TLS vs Mature TLS	B cell zones	RAD21	-0.622756	1.83888e-05	0.000275159
Immature TLS vs Mature TLS	B cell zones	ATP5F1D	-0.62554	1.22862e-05	0.000190825
Immature TLS vs Mature TLS	B cell zones	ADA	-0.627898	1.12664e-06	2.46854e-05
Immature TLS vs Mature TLS	B cell zones	PRC1	-0.628435	6.9875e-07	1.61767e-05
Immature TLS vs Mature TLS	B cell zones	ATOX1	-0.628693	0.000617104	0.00482285
Immature TLS vs Mature TLS	B cell zones	SGK1	-0.632505	0.000100108	0.00107748
Immature TLS vs Mature TLS	B cell zones	MIF	-0.637489	0.000230497	0.00220757
Immature TLS vs Mature TLS	B cell zones	CD38	-0.640796	4.90893e-07	1.20465e-05
Immature TLS vs Mature TLS	B cell zones	PHF6	-0.651508	7.48907e-07	1.70168e-05
Immature TLS vs Mature TLS	B cell zones	POU2AF1	-0.655164	0.00051137	0.00418301
Immature TLS vs Mature TLS	B cell zones	LDHB	-0.656404	9.37541e-05	0.00103636
Immature TLS vs Mature TLS	B cell zones	WEE1	-0.660458	2.11943e-06	4.06334e-05
Immature TLS vs Mature TLS	B cell zones	NSD2	-0.676041	4.82073e-06	8.45005e-05
Immature TLS vs Mature TLS	B cell zones	CD79A	-0.676281	0.00156641	0.0102233
Immature TLS vs Mature TLS	B cell zones	U2AF1	-0.693306	3.21562e-07	8.21994e-06
Immature TLS vs Mature TLS	B cell zones	COX6A1	-0.697342	9.54969e-05	0.00104227
Immature TLS vs Mature TLS	B cell zones	CCNA2	-0.721511	1.16435e-07	3.48453e-06
Immature TLS vs Mature TLS	B cell zones	SOCS1	-0.72162	2.98656e-07	7.79682e-06
Immature TLS vs Mature TLS	B cell zones	EZH2	-0.72711	2.18626e-07	6.23846e-06
Immature TLS vs Mature TLS	B cell zones	H3-3A	-0.738189	1.82545e-06	3.67185e-05
Immature TLS vs Mature TLS	B cell zones	LCP1	-0.745236	0.00305581	0.0176862
Immature TLS vs Mature TLS	B cell zones	XCR1	-0.760296	4.70962e-09	1.75112e-07
Immature TLS vs Mature TLS	B cell zones	PKM	-0.76693	0.000215672	0.00213411
Immature TLS vs Mature TLS	B cell zones	MCM5	-0.770631	3.78933e-06	6.83752e-05
Immature TLS vs Mature TLS	B cell zones	CD22	-0.774541	0.00101627	0.00755738
Immature TLS vs Mature TLS	B cell zones	CDK6	-0.777991	8.95035e-06	0.000146428
Immature TLS vs Mature TLS	B cell zones	MCM2	-0.779307	1.34717e-08	4.23841e-07
Immature TLS vs Mature TLS	B cell zones	SMARCA4	-0.805894	6.79297e-07	1.60288e-05
Immature TLS vs Mature TLS	B cell zones	RFC3	-0.810288	6.94522e-09	2.30318e-07
Immature TLS vs Mature TLS	B cell zones	SSX1	-0.821925	2.41196e-05	0.000352318
Immature TLS vs Mature TLS	B cell zones	SH2B2	-0.848748	1.89023e-12	2.10847e-10
Immature TLS vs Mature TLS	B cell zones	NDUFA13	-0.854264	1.45585e-06	3.07988e-05
Immature TLS vs Mature TLS	B cell zones	IRF8	-0.868283	0.000203032	0.00202537
Immature TLS vs Mature TLS	B cell zones	DUSP2	-0.868879	6.35783e-09	2.22887e-07
Immature TLS vs Mature TLS	B cell zones	PTCRA	-0.875958	2.94385e-11	1.99222e-09
Immature TLS vs Mature TLS	B cell zones	FEN1	-0.906912	2.51418e-10	1.40223e-08
Immature TLS vs Mature TLS	B cell zones	ANP32B	-0.922145	2.84322e-07	7.62588e-06
Immature TLS vs Mature TLS	B cell zones	WDR76	-0.93915	7.90651e-10	3.59307e-08
Immature TLS vs Mature TLS	B cell zones	BIRC5	-0.941375	3.72841e-10	1.90615e-08
Immature TLS vs Mature TLS	B cell zones	PDCD1	-0.963108	2.00876e-09	8.21582e-08
Immature TLS vs Mature TLS	B cell zones	PKMYT1	-0.974011	6.53503e-11	3.81833e-09
Immature TLS vs Mature TLS	B cell zones	CCNB1	-0.982957	2.4696e-11	1.78247e-09
Immature TLS vs Mature TLS	B cell zones	CDC20	-1.00112	2.91015e-10	1.5525e-08
Immature TLS vs Mature TLS	B cell zones	STMN1	-1.00196	2.85893e-07	7.62588e-06
Immature TLS vs Mature TLS	B cell zones	RRM2	-1.0036	5.48077e-09	1.97791e-07
Immature TLS vs Mature TLS	B cell zones	DDIT4	-1.01264	1.28025e-08	4.13387e-07
Immature TLS vs Mature TLS	B cell zones	TCL1A	-1.03037	0.000465074	0.00396744
Immature TLS vs Mature TLS	B cell zones	E2F1	-1.03735	2.62018e-14	9.69905e-12
Immature TLS vs Mature TLS	B cell zones	TYMS	-1.06139	2.08701e-09	8.26052e-08
Immature TLS vs Mature TLS	B cell zones	HMGA1	-1.07365	4.51199e-09	1.73007e-07
Immature TLS vs Mature TLS	B cell zones	PLK1	-1.09037	1.17055e-12	1.43627e-10
Immature TLS vs Mature TLS	B cell zones	MCM7	-1.09669	7.73214e-10	3.59307e-08
Immature TLS vs Mature TLS	B cell zones	NEIL1	-1.1327	2.22139e-06	4.1933e-05
Immature TLS vs Mature TLS	B cell zones	HLA-DRB3	-1.13329	0.000187763	0.00188841
Immature TLS vs Mature TLS	B cell zones	UBE2C	-1.13557	1.68599e-13	2.58588e-11
Immature TLS vs Mature TLS	B cell zones	MCM4	-1.16418	4.60752e-14	1.13068e-11
Immature TLS vs Mature TLS	B cell zones	AURKB	-1.1792	7.84603e-12	7.66025e-10
Immature TLS vs Mature TLS	B cell zones	CCL15	-1.18	5.48173e-13	7.47343e-11
Immature TLS vs Mature TLS	B cell zones	H2AX	-1.18079	1.8662e-15	2.28983e-12
Immature TLS vs Mature TLS	B cell zones	TOP2A	-1.23079	9.33679e-12	8.18303e-10
Immature TLS vs Mature TLS	B cell zones	FANCA	-1.26605	4.8122e-15	2.95228e-12
Immature TLS vs Mature TLS	B cell zones	DNMT1	-1.26695	1.31549e-11	1.07607e-09
Immature TLS vs Mature TLS	B cell zones	BCL6	-1.2812	5.70362e-10	2.79934e-08
Immature TLS vs Mature TLS	B cell zones	MKI67	-1.28855	1.45569e-11	1.11633e-09
Immature TLS vs Mature TLS	B cell zones	CR2	-1.29703	1.35528e-05	0.000207865
Immature TLS vs Mature TLS	B cell zones	CLU	-1.32343	6.51153e-05	0.000760919
Immature TLS vs Mature TLS	B cell zones	PCNA	-1.39383	3.08494e-11	1.99222e-09
Immature TLS vs Mature TLS	B cell zones	LTF	-1.43337	2.76681e-05	0.000377208
Immature TLS vs Mature TLS	B cell zones	MYBL2	-1.43881	1.91285e-09	8.09334e-08
Immature TLS vs Mature TLS	B cell zones	DTX1	-1.56686	1.36492e-13	2.39251e-11
Immature TLS vs Mature TLS	B cell zones	H3C8	-1.75666	1.48921e-07	4.35063e-06
Immature TLS vs Mature TLS	B cell zones	H3C2	-2.51139	6.05116e-14	1.23746e-11
Immature TLS vs Mature TLS	B cell zones	H3C10	-2.52713	3.16187e-14	9.69905e-12
