# Supplementary material for: The prognostic value and molecular properties of tertiary lymphoid structures in oesophageal squamous cell carcinoma
Source: Clin Transl Med. 2022 Oct 17;12(10):e1074. doi: 10.1002/ctm2.1074 (PMC9574489; doi:10.1002/ctm2.1074)
Supplement: Supplementary file 9 — Table S10 information [file CTM2-12-e1074-s006.xlsx]

## Sheet: Table S10
Table S10 Genes for immune signatures
B immature	B memory	B activated	T cytotoxic	T exhausted	T naive	T regulatory	Th1 cells	Th2 cells	Th17 cells	Tfh cells	LAMP3+ DCs
CD22	AICDA	CD180	CCND3	ALDOA	CCR7	CD3D	CCR5	CCR2	IL17A	BCL6	BIRC3
CYBB	CCNA2	CD2	CD300A	ARNT	LEF1	CD3E	CD48	DUSP6	IL17B	CCR7	CCL19
ETS1	FCER1A	CD27	CTSW	CCL3	SELL	CD3G	CD53	GATA3	IL17F	CD200	CCR7
FCRL2	MYC	CD37	CX3CR1	CCND2	TCF7	CD4	CD6	IL4	IL22	CD83	CD83
HLA-DOB	STAT5B	CD38	FCGR3A	CD2		CD5	CD68	IL5	IL23A	CD84	DUSP4
HLA-DQA1	TLR9	CLECL1	GNLY	CD200		CTLA4	CD7	LAMP3	LTK	CXCL13	DUSP5
PNOC		GIMAP4	GZMA	CD27		EBI3	CD96	PLA2G4A		CXCR5	GPX4
TXNIP		PAX5	GZMB	CD7		ENTPD1	EBI3	SMAD2		FGF2	ID2
		TNFRSF17	GZMH	CD8A		FOXP3	HAVCR2			PDCD1	IDO1
			IFNG	CD8B		IL10	ICAM1				IL32
			KLRB1	CSF1		IL12A	ICAM3				IL7R
			KLRD1	CTLA4		IL2RA	IFNG				LAMP3
			KLRF1	CXCL13		ITGAE	IL12A
			KLRG1	CXCR6		LAG3	IL7R
			NKG7	DUSP2		LRRC32	IRF1
			PRF1	DUSP4		NT5E	ITGA4
			TRDC	ENTPD1		SELL	ITGAM
				ETV1		STAT5B	ITGAX
				EWSR1		TGFB1	ITGB2
				FASLG		TNFRSF18	ITGB4
				FYN		TNFRSF4	ITGB7
				GBP2			LTA
				HAVCR2			LTB
				HLA-DMA			PTPRC
				HLA-DPA1			SPN
				HLA-DQB1			TBX21
				HSPA1A			TLR6
				HSPB1			TNFRSF1A
				IDH2			TNFRSF9
				IFI16			TRAT1
				IL2RG
				IRF9
				ITGAE
				ITK
				LAG3
				LDHA
				NFATC1
				PDCD1
				PRF1
				PSMB9
				PTPN11
				ROCK1
				SPRY2
				STAT1
				STAT3
				TAP1
				TBL1XR1
				TIGIT
				TNFRSF1B
				TNFRSF9
				TOX
				TPI1
				TRAC
				VCAM1
