# Supplementary material for: The prognostic value and molecular properties of tertiary lymphoid structures in oesophageal squamous cell carcinoma
Source: Clin Transl Med. 2022 Oct 17;12(10):e1074. doi: 10.1002/ctm2.1074 (PMC9574489; doi:10.1002/ctm2.1074)
Supplement: Supplementary file 10 — Table S11 information [file CTM2-12-e1074-s007.xlsx]

## Sheet: Table S11
Table S11 Differentially expression genes between immature and mature TLSs in T cell zones
DE_Groups	Filtered_ROI	Gene	Log2FC	Pvalue	Adjusted.pvalue
Immature TLS vs Mature TLS	T cell zones	HLA-DRB5	3.02916	3.30453e-22	5.65074e-19
Immature TLS vs Mature TLS	T cell zones	COL1A1	2.74628	2.14818e-10	9.18346e-08
Immature TLS vs Mature TLS	T cell zones	COL3A1	2.50851	1.30895e-08	1.9607e-06
Immature TLS vs Mature TLS	T cell zones	COL1A2	1.96186	2.43651e-07	2.08322e-05
Immature TLS vs Mature TLS	T cell zones	FN1	1.87316	8.61481e-10	2.45522e-07
Immature TLS vs Mature TLS	T cell zones	HLA-DRB	1.35702	2.47349e-09	6.04239e-07
Immature TLS vs Mature TLS	T cell zones	HLA-DRB4	1.16548	4.08078e-05	0.00122423
Immature TLS vs Mature TLS	T cell zones	HLA-DRA	1.14092	9.40996e-07	7.31411e-05
Immature TLS vs Mature TLS	T cell zones	HLA-DQA1	1.09971	3.40231e-13	1.93932e-10
Immature TLS vs Mature TLS	T cell zones	ID1	1.09729	5.70073e-09	1.08314e-06
Immature TLS vs Mature TLS	T cell zones	IFI16	1.09144	5.63428e-20	4.81731e-17
Immature TLS vs Mature TLS	T cell zones	MS4A1	1.04352	7.97024e-06	0.000405408
Immature TLS vs Mature TLS	T cell zones	COL6A3	1.01887	5.36495e-05	0.00146204
Immature TLS vs Mature TLS	T cell zones	CD63	0.977949	2.33168e-06	0.000173355
Immature TLS vs Mature TLS	T cell zones	HLA-B	0.973726	0.00029065	0.00460196
Immature TLS vs Mature TLS	T cell zones	CD74	0.968643	6.94012e-05	0.00174524
Immature TLS vs Mature TLS	T cell zones	THBS1	0.954282	7.37344e-06	0.000394018
Immature TLS vs Mature TLS	T cell zones	CD68	0.861585	3.25072e-06	0.000205879
Immature TLS vs Mature TLS	T cell zones	HLA-DMA	0.852832	2.63206e-08	3.46217e-06
Immature TLS vs Mature TLS	T cell zones	MCL1	0.808173	4.80103e-06	0.000273659
Immature TLS vs Mature TLS	T cell zones	B2M	0.805477	0.00189171	0.017872
Immature TLS vs Mature TLS	T cell zones	HLA-C	0.801715	0.000210118	0.00387369
Immature TLS vs Mature TLS	T cell zones	IRF8	0.780369	5.46304e-05	0.00146204
Immature TLS vs Mature TLS	T cell zones	TYMP	0.779519	1.34039e-05	0.000566589
Immature TLS vs Mature TLS	T cell zones	KRT6A/B/C	0.771666	0.000972678	0.0118806
Immature TLS vs Mature TLS	T cell zones	HSP90B1	0.763156	2.77798e-05	0.000969458
Immature TLS vs Mature TLS	T cell zones	CD37	0.762138	0.00028752	0.00459494
Immature TLS vs Mature TLS	T cell zones	UBC	0.757678	4.29806e-05	0.00126719
Immature TLS vs Mature TLS	T cell zones	THY1	0.753757	1.96323e-07	1.76691e-05
Immature TLS vs Mature TLS	T cell zones	MMP9	0.74086	0.00522334	0.0364568
Immature TLS vs Mature TLS	T cell zones	HLA-A	0.728539	0.00774848	0.0471691
Immature TLS vs Mature TLS	T cell zones	FLNA	0.709623	0.00142034	0.0150856
Immature TLS vs Mature TLS	T cell zones	CD81	0.691263	0.00103458	0.0125372
Immature TLS vs Mature TLS	T cell zones	HLA-DMB	0.68916	4.56014e-07	3.71326e-05
Immature TLS vs Mature TLS	T cell zones	TAPBP	0.685106	8.53307e-06	0.000416901
Immature TLS vs Mature TLS	T cell zones	RHOA	0.679197	1.511e-05	0.000587229
Immature TLS vs Mature TLS	T cell zones	A2M	0.676911	0.00159897	0.016179
Immature TLS vs Mature TLS	T cell zones	TNFRSF13C	0.671246	3.5708e-05	0.00113075
Immature TLS vs Mature TLS	T cell zones	CTSS	0.670725	5.04259e-05	0.00141358
Immature TLS vs Mature TLS	T cell zones	HLA-F	0.669674	0.00135599	0.0147691
Immature TLS vs Mature TLS	T cell zones	ITGB1	0.668805	8.06075e-06	0.000405408
Immature TLS vs Mature TLS	T cell zones	TAP1	0.654486	0.000133545	0.00278477
Immature TLS vs Mature TLS	T cell zones	GNAS	0.654138	0.005315	0.0369458
Immature TLS vs Mature TLS	T cell zones	LCP1	0.649527	0.00688772	0.0437562
Immature TLS vs Mature TLS	T cell zones	H3-5	0.646221	7.15954e-09	1.22428e-06
Immature TLS vs Mature TLS	T cell zones	CD83	0.644674	4.29895e-08	4.9008e-06
Immature TLS vs Mature TLS	T cell zones	IL2RG	0.636996	0.00185504	0.0176228
Immature TLS vs Mature TLS	T cell zones	CCL5	0.621331	0.000269851	0.00435325
Immature TLS vs Mature TLS	T cell zones	EGR1	0.609844	0.000634244	0.00821634
Immature TLS vs Mature TLS	T cell zones	GRB2	0.605871	2.47539e-05	0.000881859
Immature TLS vs Mature TLS	T cell zones	GZMK	0.60366	2.00611e-05	0.000745749
Immature TLS vs Mature TLS	T cell zones	CCND2	0.590318	0.00121154	0.0140023
Immature TLS vs Mature TLS	T cell zones	HLA-DQB1	0.578408	2.93739e-06	0.00019319
Immature TLS vs Mature TLS	T cell zones	CD22	0.573808	0.000913782	0.011323
Immature TLS vs Mature TLS	T cell zones	CD99	0.571406	9.83014e-05	0.0023554
Immature TLS vs Mature TLS	T cell zones	CTSH	0.568401	0.000505384	0.0071422
Immature TLS vs Mature TLS	T cell zones	LY6E	0.567464	0.000234527	0.00416423
Immature TLS vs Mature TLS	T cell zones	CYBB	0.567339	2.80743e-06	0.00019319
Immature TLS vs Mature TLS	T cell zones	PSMB9	0.565296	0.00147862	0.0155119
Immature TLS vs Mature TLS	T cell zones	DSP	0.563713	0.000462879	0.00670782
Immature TLS vs Mature TLS	T cell zones	APP	0.562962	9.14085e-05	0.00223298
Immature TLS vs Mature TLS	T cell zones	TGFB1	0.561378	0.000119428	0.00261823
Immature TLS vs Mature TLS	T cell zones	HLA-DOA	0.560549	5.52716e-08	5.90715e-06
Immature TLS vs Mature TLS	T cell zones	SOCS3	0.560329	5.11832e-06	0.000282333
Immature TLS vs Mature TLS	T cell zones	CTNNB1	0.559412	0.000131154	0.00278477
Immature TLS vs Mature TLS	T cell zones	NDUFB7	0.555771	5.17429e-09	1.08314e-06
Immature TLS vs Mature TLS	T cell zones	TGFBR2	0.555455	2.83961e-06	0.00019319
Immature TLS vs Mature TLS	T cell zones	STAT6	0.548211	0.000187627	0.00360497
Immature TLS vs Mature TLS	T cell zones	CD44	0.547741	0.00299389	0.0240354
Immature TLS vs Mature TLS	T cell zones	CD48	0.544828	0.00162955	0.0162955
Immature TLS vs Mature TLS	T cell zones	IRF7	0.544815	2.84828e-05	0.000974113
Immature TLS vs Mature TLS	T cell zones	CD53	0.532086	0.00338544	0.0260751
Immature TLS vs Mature TLS	T cell zones	GPX1	0.531085	0.0038372	0.0282828
Immature TLS vs Mature TLS	T cell zones	RBL2	0.511967	0.000305097	0.00474287
Immature TLS vs Mature TLS	T cell zones	GPSM3	0.511772	0.000762306	0.00965587
Immature TLS vs Mature TLS	T cell zones	ITGB2	0.511611	0.00197821	0.0182851
Immature TLS vs Mature TLS	T cell zones	PKM	0.50777	0.00610122	0.0405886
Immature TLS vs Mature TLS	T cell zones	KLRG1	0.506004	7.67306e-08	7.28941e-06
Immature TLS vs Mature TLS	T cell zones	IRF9	0.503425	6.84688e-08	6.88716e-06
Immature TLS vs Mature TLS	T cell zones	SFRP2	0.50169	0.0040089	0.0292958
Immature TLS vs Mature TLS	T cell zones	LGALS3	0.501672	5.7406e-05	0.00148088
Immature TLS vs Mature TLS	T cell zones	SFN	0.499876	0.000104527	0.00238323
Immature TLS vs Mature TLS	T cell zones	LAMB3	0.496183	0.00030231	0.00474266
Immature TLS vs Mature TLS	T cell zones	BRD2	0.491133	0.00011686	0.0025952
Immature TLS vs Mature TLS	T cell zones	NFKB2	0.491035	0.000155514	0.00309221
Immature TLS vs Mature TLS	T cell zones	IFI27	0.491013	0.00059678	0.00791081
Immature TLS vs Mature TLS	T cell zones	JUNB	0.488736	0.00324152	0.0253105
Immature TLS vs Mature TLS	T cell zones	CD164	0.48758	3.8788e-05	0.00118442
Immature TLS vs Mature TLS	T cell zones	PLCG2	0.482559	1.12473e-05	0.000534247
Immature TLS vs Mature TLS	T cell zones	NKG7	0.482383	0.00461306	0.032868
Immature TLS vs Mature TLS	T cell zones	LFNG	0.482306	3.10298e-05	0.0010204
Immature TLS vs Mature TLS	T cell zones	MX1	0.480472	0.00020803	0.00387369
Immature TLS vs Mature TLS	T cell zones	CD79B	0.479579	0.000250151	0.00421472
Immature TLS vs Mature TLS	T cell zones	HLA-DPA1	0.476833	1.38242e-05	0.000566589
Immature TLS vs Mature TLS	T cell zones	CDKN1A	0.470574	0.000548174	0.00746443
Immature TLS vs Mature TLS	T cell zones	VCAM1	0.467771	0.00536539	0.0370837
Immature TLS vs Mature TLS	T cell zones	IL4R	0.466387	0.000210675	0.00387369
Immature TLS vs Mature TLS	T cell zones	KRT18	0.460718	0.000357806	0.00551214
Immature TLS vs Mature TLS	T cell zones	CAPN2	0.456807	3.74337e-05	0.00116385
Immature TLS vs Mature TLS	T cell zones	ADGRE5	0.456634	0.00248601	0.0211497
Immature TLS vs Mature TLS	T cell zones	WIPF1	0.453226	0.00649436	0.0420657
Immature TLS vs Mature TLS	T cell zones	CMTM6	0.44494	1.16704e-05	0.000539363
Immature TLS vs Mature TLS	T cell zones	DTX3L	0.440961	1.40863e-05	0.000566589
Immature TLS vs Mature TLS	T cell zones	CD47	0.439786	0.000208627	0.00387369
Immature TLS vs Mature TLS	T cell zones	ARID1B	0.428194	3.47991e-05	0.00112276
Immature TLS vs Mature TLS	T cell zones	GLS	0.425667	0.000240332	0.00416423
Immature TLS vs Mature TLS	T cell zones	IL10RA	0.424035	0.00125623	0.0141326
Immature TLS vs Mature TLS	T cell zones	LAMP1	0.423963	0.00214076	0.019077
Immature TLS vs Mature TLS	T cell zones	EWSR1	0.419255	0.00361895	0.0270236
Immature TLS vs Mature TLS	T cell zones	GZMA	0.416823	4.92022e-05	0.00140226
Immature TLS vs Mature TLS	T cell zones	ENG	0.415481	0.00095749	0.0117792
Immature TLS vs Mature TLS	T cell zones	PECAM1	0.414787	5.80226e-05	0.00148088
Immature TLS vs Mature TLS	T cell zones	IFI6	0.413235	0.00115134	0.0136721
Immature TLS vs Mature TLS	T cell zones	GBP4	0.412766	0.00221039	0.0193834
Immature TLS vs Mature TLS	T cell zones	TANK	0.410068	1.36473e-05	0.000566589
Immature TLS vs Mature TLS	T cell zones	IL2RB	0.407658	0.00460816	0.032868
Immature TLS vs Mature TLS	T cell zones	TRAF1	0.40572	0.00656602	0.0422102
Immature TLS vs Mature TLS	T cell zones	CCR5	0.403636	1.70169e-05	0.000646641
Immature TLS vs Mature TLS	T cell zones	TAP2	0.403008	0.00040708	0.00600092
Immature TLS vs Mature TLS	T cell zones	BLNK	0.402226	0.000249129	0.00421472
Immature TLS vs Mature TLS	T cell zones	ITGAX	0.398838	0.0010411	0.0125372
Immature TLS vs Mature TLS	T cell zones	TNC	0.397494	0.00571512	0.0387745
Immature TLS vs Mature TLS	T cell zones	ILF3	0.395212	0.00294663	0.0240057
Immature TLS vs Mature TLS	T cell zones	LILRB4	0.392844	0.000135025	0.00278477
Immature TLS vs Mature TLS	T cell zones	ICAM1	0.392804	0.000149766	0.0030488
Immature TLS vs Mature TLS	T cell zones	FUBP1	0.385717	0.00141276	0.0150856
Immature TLS vs Mature TLS	T cell zones	DAXX	0.382251	0.000252201	0.00421472
Immature TLS vs Mature TLS	T cell zones	FCER2	0.38207	0.00206125	0.0188905
Immature TLS vs Mature TLS	T cell zones	RAC3	0.381454	3.86522e-06	0.000227915
Immature TLS vs Mature TLS	T cell zones	GBP1	0.380459	0.0021762	0.0191819
Immature TLS vs Mature TLS	T cell zones	BTK	0.379324	0.000182031	0.00357785
Immature TLS vs Mature TLS	T cell zones	IFNGR2	0.378081	5.7834e-05	0.00148088
Immature TLS vs Mature TLS	T cell zones	MAPKAPK2	0.375889	0.00336708	0.026053
Immature TLS vs Mature TLS	T cell zones	STAT3	0.37483	0.00734619	0.0455144
Immature TLS vs Mature TLS	T cell zones	HIF1A	0.373216	0.00212979	0.019077
Immature TLS vs Mature TLS	T cell zones	ST6GAL1	0.371758	0.000668863	0.00859967
Immature TLS vs Mature TLS	T cell zones	SERPINH1	0.368451	0.00139598	0.0150134
Immature TLS vs Mature TLS	T cell zones	EP300	0.367542	0.0027933	0.0230751
Immature TLS vs Mature TLS	T cell zones	PSMB8	0.36693	0.0054045	0.0371152
Immature TLS vs Mature TLS	T cell zones	TFE3	0.36389	0.000101381	0.00237482
Immature TLS vs Mature TLS	T cell zones	HLA-DQA2	0.362462	0.00018527	0.00360013
Immature TLS vs Mature TLS	T cell zones	BLK	0.361201	0.00209043	0.019014
Immature TLS vs Mature TLS	T cell zones	NR4A1	0.360591	0.00121537	0.0140023
Immature TLS vs Mature TLS	T cell zones	CEBPB	0.36029	0.000240254	0.00416423
Immature TLS vs Mature TLS	T cell zones	NCF4	0.356175	4.84845e-05	0.00140226
Immature TLS vs Mature TLS	T cell zones	LRP1	0.354257	0.00314228	0.0248287
Immature TLS vs Mature TLS	T cell zones	CREBBP	0.352442	0.00174945	0.0170946
Immature TLS vs Mature TLS	T cell zones	PLAU	0.347363	0.000400889	0.00597911
Immature TLS vs Mature TLS	T cell zones	TNFSF10	0.347168	0.000402104	0.00597911
Immature TLS vs Mature TLS	T cell zones	SAMSN1	0.346511	0.00184878	0.0176228
Immature TLS vs Mature TLS	T cell zones	INPP5D	0.3438	0.00537822	0.0370837
Immature TLS vs Mature TLS	T cell zones	TBL1XR1	0.343708	0.000583241	0.00779173
Immature TLS vs Mature TLS	T cell zones	SERINC3	0.34122	0.00211483	0.019077
Immature TLS vs Mature TLS	T cell zones	CD24	0.340345	0.00125501	0.0141326
Immature TLS vs Mature TLS	T cell zones	CD19	0.339325	0.00585518	0.0392642
Immature TLS vs Mature TLS	T cell zones	STAT2	0.334069	0.00183376	0.0176228
Immature TLS vs Mature TLS	T cell zones	POU2F2	0.33384	0.00062189	0.00811779
Immature TLS vs Mature TLS	T cell zones	CD40	0.331914	0.000241087	0.00416423
Immature TLS vs Mature TLS	T cell zones	MAPK1	0.330536	0.000566343	0.00762556
Immature TLS vs Mature TLS	T cell zones	CD96	0.330216	0.0029818	0.0240354
Immature TLS vs Mature TLS	T cell zones	OAS2	0.330033	0.000135167	0.00278477
Immature TLS vs Mature TLS	T cell zones	STAG2	0.328498	0.00155699	0.0161361
Immature TLS vs Mature TLS	T cell zones	IFNGR1	0.327915	0.00232937	0.0202194
Immature TLS vs Mature TLS	T cell zones	NFKBIZ	0.325971	0.00116718	0.0137647
Immature TLS vs Mature TLS	T cell zones	HLA-G	0.325774	0.000549807	0.00746443
Immature TLS vs Mature TLS	T cell zones	EIF2AK2	0.325516	0.000253869	0.00421472
Immature TLS vs Mature TLS	T cell zones	MAP3K1	0.324607	0.00126981	0.014192
Immature TLS vs Mature TLS	T cell zones	BST2	0.32352	0.00551997	0.0377276
Immature TLS vs Mature TLS	T cell zones	CD46	0.322675	0.00171208	0.0168256
Immature TLS vs Mature TLS	T cell zones	STAT5B	0.32249	0.0029621	0.0240057
Immature TLS vs Mature TLS	T cell zones	ROCK1	0.320764	0.00049588	0.00706629
Immature TLS vs Mature TLS	T cell zones	NCOR1	0.319753	0.000457617	0.00668825
Immature TLS vs Mature TLS	T cell zones	IGF2R	0.319326	0.00051578	0.00722938
Immature TLS vs Mature TLS	T cell zones	CDKN1B	0.317581	0.00489439	0.034442
Immature TLS vs Mature TLS	T cell zones	TPR	0.314809	0.00237015	0.0204695
Immature TLS vs Mature TLS	T cell zones	JUN	0.313876	0.00118466	0.0138752
Immature TLS vs Mature TLS	T cell zones	LGALS9	0.312748	0.00123169	0.0140412
Immature TLS vs Mature TLS	T cell zones	APOL6	0.312057	0.00476786	0.0336902
Immature TLS vs Mature TLS	T cell zones	IRF1	0.308765	0.00256663	0.0215144
Immature TLS vs Mature TLS	T cell zones	PSMB7	0.307401	0.00357072	0.0268984
Immature TLS vs Mature TLS	T cell zones	ATP2A2	0.307302	0.00439854	0.0316029
Immature TLS vs Mature TLS	T cell zones	IFNAR1	0.306014	0.0029217	0.0240057
Immature TLS vs Mature TLS	T cell zones	UBA7	0.305651	0.00158772	0.016179
Immature TLS vs Mature TLS	T cell zones	SLAMF7	0.303618	0.00181344	0.0176193
Immature TLS vs Mature TLS	T cell zones	HLA-DOB	0.303611	0.00592802	0.0395973
Immature TLS vs Mature TLS	T cell zones	TNFRSF10B	0.303587	0.000490553	0.00704912
Immature TLS vs Mature TLS	T cell zones	IFNAR2	0.302609	0.00655964	0.0422102
Immature TLS vs Mature TLS	T cell zones	RASA4	0.29395	0.00241111	0.0207186
Immature TLS vs Mature TLS	T cell zones	LYN	0.292615	0.00169835	0.0167871
Immature TLS vs Mature TLS	T cell zones	NR3C1	0.292476	0.00158183	0.016179
Immature TLS vs Mature TLS	T cell zones	SYK	0.289985	0.00128785	0.0143002
Immature TLS vs Mature TLS	T cell zones	SRP54	0.289382	0.00194819	0.0181055
Immature TLS vs Mature TLS	T cell zones	MDM4	0.285685	0.00617136	0.0405886
Immature TLS vs Mature TLS	T cell zones	CSF1R	0.284701	0.00131396	0.0144959
Immature TLS vs Mature TLS	T cell zones	TICAM1	0.284311	0.00214333	0.019077
Immature TLS vs Mature TLS	T cell zones	TNFRSF1A	0.283832	0.00617076	0.0405886
Immature TLS vs Mature TLS	T cell zones	REL	0.281586	0.00302399	0.0241637
Immature TLS vs Mature TLS	T cell zones	TLR10	0.280648	0.00341679	0.0260835
Immature TLS vs Mature TLS	T cell zones	KLRK1	0.277355	0.00329471	0.0256089
Immature TLS vs Mature TLS	T cell zones	TLR4	0.277113	0.00139011	0.0150134
Immature TLS vs Mature TLS	T cell zones	IL16	0.27683	0.00429327	0.031108
Immature TLS vs Mature TLS	T cell zones	IKBKB	0.275901	0.00250515	0.021207
Immature TLS vs Mature TLS	T cell zones	TGFB3	0.273769	0.00340044	0.0260751
Immature TLS vs Mature TLS	T cell zones	ATRX	0.273625	0.00712987	0.0443348
Immature TLS vs Mature TLS	T cell zones	TNFRSF14	0.272704	0.00432987	0.0312408
Immature TLS vs Mature TLS	T cell zones	NRAS	0.26959	0.00348449	0.026365
Immature TLS vs Mature TLS	T cell zones	SOS1	0.267202	0.00317809	0.0249291
Immature TLS vs Mature TLS	T cell zones	NFATC3	0.264443	0.00629601	0.0410923
Immature TLS vs Mature TLS	T cell zones	CNOT2	0.261563	0.00574375	0.0387745
Immature TLS vs Mature TLS	T cell zones	ITCH	0.259866	0.00553779	0.0377276
Immature TLS vs Mature TLS	T cell zones	PARP9	0.25819	0.00748789	0.0460586
Immature TLS vs Mature TLS	T cell zones	TARP/TRGC1/2	0.252007	0.00347673	0.026365
Immature TLS vs Mature TLS	T cell zones	TCF3	0.251629	0.00310414	0.0246887
Immature TLS vs Mature TLS	T cell zones	RANBP2	0.248756	0.00623763	0.0408672
Immature TLS vs Mature TLS	T cell zones	PTEN	0.248325	0.00359278	0.0269459
Immature TLS vs Mature TLS	T cell zones	RAG1	-0.257123	0.00748462	0.0460586
Immature TLS vs Mature TLS	T cell zones	PRDM1	-0.258086	0.00664155	0.0425358
Immature TLS vs Mature TLS	T cell zones	RNF43	-0.264418	0.00822603	0.049705
Immature TLS vs Mature TLS	T cell zones	TNFSF13	-0.270452	0.00473485	0.0335959
Immature TLS vs Mature TLS	T cell zones	ROBO4	-0.272252	0.00614308	0.0405886
Immature TLS vs Mature TLS	T cell zones	TNN	-0.275079	0.00827433	0.0498208
Immature TLS vs Mature TLS	T cell zones	FAM124B	-0.279009	0.00757494	0.0464271
Immature TLS vs Mature TLS	T cell zones	MUC4	-0.281963	0.00427297	0.0310927
Immature TLS vs Mature TLS	T cell zones	FGF8	-0.282027	0.00782197	0.0474311
Immature TLS vs Mature TLS	T cell zones	LEFTY2	-0.282118	0.00775118	0.0471691
Immature TLS vs Mature TLS	T cell zones	LTK	-0.284985	0.00690888	0.0437562
Immature TLS vs Mature TLS	T cell zones	IL34	-0.285987	0.00253324	0.0213391
Immature TLS vs Mature TLS	T cell zones	MAF	-0.288093	0.00134706	0.0147658
Immature TLS vs Mature TLS	T cell zones	SOX2	-0.288491	0.00707064	0.0443348
Immature TLS vs Mature TLS	T cell zones	SERPINB2	-0.290692	0.00575948	0.0387745
Immature TLS vs Mature TLS	T cell zones	APOC3	-0.291807	0.00315078	0.0248287
Immature TLS vs Mature TLS	T cell zones	BMP2	-0.295231	0.00704356	0.0443348
Immature TLS vs Mature TLS	T cell zones	ICAM2	-0.295404	0.00510644	0.035787
Immature TLS vs Mature TLS	T cell zones	CTAG1B	-0.297204	0.00712932	0.0443348
Immature TLS vs Mature TLS	T cell zones	CCL14	-0.297728	0.00708212	0.0443348
Immature TLS vs Mature TLS	T cell zones	WNT2	-0.298058	0.0039424	0.0289335
Immature TLS vs Mature TLS	T cell zones	CXCL1	-0.300761	0.00231629	0.0202085
Immature TLS vs Mature TLS	T cell zones	CXCR1	-0.302652	0.00676447	0.0431613
Immature TLS vs Mature TLS	T cell zones	E2F1	-0.303337	0.0024457	0.0209107
Immature TLS vs Mature TLS	T cell zones	RAD51	-0.306475	0.00159035	0.016179
Immature TLS vs Mature TLS	T cell zones	PPP2R3A	-0.307293	0.00274838	0.0228142
Immature TLS vs Mature TLS	T cell zones	FSTL3	-0.307425	0.00183824	0.0176228
Immature TLS vs Mature TLS	T cell zones	PAX8	-0.30839	0.0019395	0.0181055
Immature TLS vs Mature TLS	T cell zones	REN	-0.309613	0.00296131	0.0240057
Immature TLS vs Mature TLS	T cell zones	BDNF	-0.313081	0.00367035	0.0271701
Immature TLS vs Mature TLS	T cell zones	ARNT2	-0.314852	0.00215314	0.019077
Immature TLS vs Mature TLS	T cell zones	TNFSF8	-0.315616	0.000868571	0.0108413
Immature TLS vs Mature TLS	T cell zones	WIF1	-0.315739	0.00364142	0.0270732
Immature TLS vs Mature TLS	T cell zones	CCNO	-0.31747	0.00266071	0.0221942
Immature TLS vs Mature TLS	T cell zones	RASGRF2	-0.318701	0.000852334	0.0107168
Immature TLS vs Mature TLS	T cell zones	ASCL1	-0.321987	0.00192337	0.0180712
Immature TLS vs Mature TLS	T cell zones	CCL3/L1	-0.323964	0.00162196	0.0162955
Immature TLS vs Mature TLS	T cell zones	ADM	-0.324122	0.00149138	0.0155504
Immature TLS vs Mature TLS	T cell zones	IFNA7/17	-0.326433	0.00122008	0.0140023
Immature TLS vs Mature TLS	T cell zones	RET	-0.326471	0.00143186	0.0151141
Immature TLS vs Mature TLS	T cell zones	WT1	-0.3331	0.0016768	0.0166705
Immature TLS vs Mature TLS	T cell zones	PTPN5	-0.33952	0.000267864	0.00435325
Immature TLS vs Mature TLS	T cell zones	PRG2	-0.342899	0.000550011	0.00746443
Immature TLS vs Mature TLS	T cell zones	PDGFD	-0.350048	0.000604143	0.0079468
Immature TLS vs Mature TLS	T cell zones	CACNA2D1	-0.357502	0.000365349	0.0055781
Immature TLS vs Mature TLS	T cell zones	CSF3R	-0.35877	0.00026278	0.00432071
Immature TLS vs Mature TLS	T cell zones	CT45A1	-0.366629	0.00641397	0.041703
Immature TLS vs Mature TLS	T cell zones	MAGEA4	-0.368217	0.00012652	0.00273861
Immature TLS vs Mature TLS	T cell zones	FUT5	-0.369528	0.000535388	0.00744319
Immature TLS vs Mature TLS	T cell zones	HSPA6	-0.370281	0.00206581	0.0188905
Immature TLS vs Mature TLS	T cell zones	CAMP	-0.372862	0.000369493	0.00559144
Immature TLS vs Mature TLS	T cell zones	PPP3R2	-0.37351	0.000235877	0.00416423
Immature TLS vs Mature TLS	T cell zones	FCGR1A	-0.37624	0.00107936	0.0129071
Immature TLS vs Mature TLS	T cell zones	CREB5	-0.382977	0.000237611	0.00416423
Immature TLS vs Mature TLS	T cell zones	WNT3	-0.386005	5.47196e-05	0.00146204
Immature TLS vs Mature TLS	T cell zones	COL2A1	-0.389747	0.000106869	0.00240455
Immature TLS vs Mature TLS	T cell zones	CACNG1	-0.399731	8.55534e-05	0.00212024
Immature TLS vs Mature TLS	T cell zones	PTPRR	-0.425741	1.38938e-05	0.000566589
Immature TLS vs Mature TLS	T cell zones	SHC2	-0.434199	2.14895e-05	0.000781853
Immature TLS vs Mature TLS	T cell zones	CEACAM3	-0.435729	0.000103836	0.00238323
Immature TLS vs Mature TLS	T cell zones	DIPK2B	-0.436723	1.42476e-05	0.000566589
Immature TLS vs Mature TLS	T cell zones	MPO	-0.441122	3.83751e-06	0.000227915
Immature TLS vs Mature TLS	T cell zones	CD7	-0.453382	0.000155092	0.00309221
Immature TLS vs Mature TLS	T cell zones	AXIN2	-0.460548	3.09115e-05	0.0010204
Immature TLS vs Mature TLS	T cell zones	DDIT4	-0.528087	9.91746e-05	0.0023554
Immature TLS vs Mature TLS	T cell zones	XCR1	-0.569345	3.2113e-08	3.92238e-06
Immature TLS vs Mature TLS	T cell zones	PTCRA	-0.59058	8.20866e-10	2.45522e-07
Immature TLS vs Mature TLS	T cell zones	SSX1	-0.827645	0.000677378	0.00864415
Immature TLS vs Mature TLS	T cell zones	CCL15	-0.854756	1.37593e-08	1.9607e-06
