# Supplementary material for: The prognostic value and molecular properties of tertiary lymphoid structures in oesophageal squamous cell carcinoma
Source: Clin Transl Med. 2022 Oct 17;12(10):e1074. doi: 10.1002/ctm2.1074 (PMC9574489; doi:10.1002/ctm2.1074)
Supplement: Supplementary file 11 — Table S12 information [file CTM2-12-e1074-s008.xlsx]

## Sheet: Table S12
Table S12 Differentially expression genes in tumor areas among TLS-mature, TLS-immature, TLS-negative ESCCs
DE_Groups	Filtered_ROI	Gene	Log2FC	Pvalue	Adjusted.pvalue
TLS-negative vs TLS-immature	Tumor areas	HSP90B1	1.31502	1.4903e-06	2.76534e-05
TLS-negative vs TLS-immature	Tumor areas	NOTCH1	-0.606173	0.0108479	0.0402577
TLS-negative vs TLS-immature	Tumor areas	GAS1	0.894612	6.14074e-07	1.23587e-05
TLS-negative vs TLS-immature	Tumor areas	HRAS	1.20404	3.3268e-18	7.14312e-16
TLS-negative vs TLS-immature	Tumor areas	ADA	0.840782	4.1671e-08	1.15984e-06
TLS-negative vs TLS-immature	Tumor areas	NDUFA2	0.80139	5.79777e-07	1.19371e-05
TLS-negative vs TLS-immature	Tumor areas	FCER1G	-0.606236	5.82637e-06	9.316e-05
TLS-negative vs TLS-immature	Tumor areas	PSMD7	0.728368	0.00405312	0.019037
TLS-negative vs TLS-immature	Tumor areas	IFITM2	1.15566	5.00711e-06	8.18009e-05
TLS-negative vs TLS-immature	Tumor areas	KRT10	3.89137	5.43219e-08	1.41084e-06
TLS-negative vs TLS-immature	Tumor areas	CIC	0.494664	1.70283e-05	0.000215072
TLS-negative vs TLS-immature	Tumor areas	CACNA2D3	-0.462585	0.00234317	0.0124006
TLS-negative vs TLS-immature	Tumor areas	PRKDC	0.678846	0.00397668	0.0187954
TLS-negative vs TLS-immature	Tumor areas	BIRC3	0.580901	0.00780711	0.0307981
TLS-negative vs TLS-immature	Tumor areas	NPM1	0.747911	0.000469625	0.00332946
TLS-negative vs TLS-immature	Tumor areas	API5	0.572955	1.42751e-06	2.72475e-05
TLS-negative vs TLS-immature	Tumor areas	NDUFA13	0.500374	0.00332828	0.0164553
TLS-negative vs TLS-immature	Tumor areas	CD276	1.76133	5.08752e-11	2.73091e-09
TLS-negative vs TLS-immature	Tumor areas	ANXA1	1.49028	0.000882283	0.00557173
TLS-negative vs TLS-immature	Tumor areas	IL20RA	-0.271448	0.00652671	0.0266408
TLS-negative vs TLS-immature	Tumor areas	ITGB1	1.41992	1.93823e-20	8.203e-18
TLS-negative vs TLS-immature	Tumor areas	NT5E	1.08488	3.07401e-05	0.000369618
TLS-negative vs TLS-immature	Tumor areas	FCGR1A	-0.341549	0.000745981	0.00485372
TLS-negative vs TLS-immature	Tumor areas	ATP5F1D	0.590645	0.00341018	0.01675
TLS-negative vs TLS-immature	Tumor areas	CXCL11	-1.4946	8.09118e-05	0.000836475
TLS-negative vs TLS-immature	Tumor areas	NFKBIA	-1.2833	4.8777e-05	0.000547103
TLS-negative vs TLS-immature	Tumor areas	NR3C1	0.314093	0.00362978	0.0175643
TLS-negative vs TLS-immature	Tumor areas	SERPINB5	1.38602	6.39233e-10	2.6688e-08
TLS-negative vs TLS-immature	Tumor areas	MFGE8	0.821316	9.39566e-06	0.000138448
TLS-negative vs TLS-immature	Tumor areas	MSR1	-0.27785	0.00363439	0.0175643
TLS-negative vs TLS-immature	Tumor areas	ITPK1	0.638394	0.00433593	0.0200367
TLS-negative vs TLS-immature	Tumor areas	COL1A1	1.97683	8.27526e-11	4.1459e-09
TLS-negative vs TLS-immature	Tumor areas	ITGB8	-1.15416	9.32041e-05	0.000933905
TLS-negative vs TLS-immature	Tumor areas	RPTOR	0.680881	4.47651e-08	1.22331e-06
TLS-negative vs TLS-immature	Tumor areas	COL4A5	1.58729	9.88027e-15	9.28128e-13
TLS-negative vs TLS-immature	Tumor areas	ITGA6	1.72926	1.41225e-11	8.49044e-10
TLS-negative vs TLS-immature	Tumor areas	CXCL9	-1.33393	4.01552e-07	8.6219e-06
TLS-negative vs TLS-immature	Tumor areas	ITGAV	0.815181	0.0113608	0.0419638
TLS-negative vs TLS-immature	Tumor areas	CCND3	0.320115	0.00168962	0.00961932
TLS-negative vs TLS-immature	Tumor areas	CD2	-0.273391	0.00515532	0.0223944
TLS-negative vs TLS-immature	Tumor areas	CBLC	1.38529	1.66218e-06	3.04665e-05
TLS-negative vs TLS-immature	Tumor areas	SOCS1	-0.646978	0.00233293	0.0123901
TLS-negative vs TLS-immature	Tumor areas	MAF	0.823555	1.23885e-05	0.000167747
TLS-negative vs TLS-immature	Tumor areas	HLA-DQA2	-0.417412	0.00456551	0.0207938
TLS-negative vs TLS-immature	Tumor areas	MAPK9	0.250402	0.00272831	0.0139274
TLS-negative vs TLS-immature	Tumor areas	PRDX5	0.987918	3.55026e-06	6.06368e-05
TLS-negative vs TLS-immature	Tumor areas	RIMKLB	0.418478	0.00328761	0.0163079
TLS-negative vs TLS-immature	Tumor areas	SPN	-0.325566	0.00133051	0.00775098
TLS-negative vs TLS-immature	Tumor areas	PDGFC	0.522008	2.16385e-05	0.000264412
TLS-negative vs TLS-immature	Tumor areas	PLA2G4A	0.284529	0.00390525	0.0185161
TLS-negative vs TLS-immature	Tumor areas	BLVRA	0.365976	0.00410134	0.0191439
TLS-negative vs TLS-immature	Tumor areas	CD68	-0.971913	0.000485255	0.00340812
TLS-negative vs TLS-immature	Tumor areas	SLC7A5	2.43182	5.97892e-08	1.5231e-06
TLS-negative vs TLS-immature	Tumor areas	SERINC3	0.631338	0.0113634	0.0419638
TLS-negative vs TLS-immature	Tumor areas	XPA	0.279474	0.00352099	0.017238
TLS-negative vs TLS-immature	Tumor areas	ETS2	0.74666	0.00583345	0.0244225
TLS-negative vs TLS-immature	Tumor areas	ITGB2	-0.657705	0.00029582	0.00228009
TLS-negative vs TLS-immature	Tumor areas	PTTG1	0.456255	0.000273593	0.00215294
TLS-negative vs TLS-immature	Tumor areas	GNAQ	0.291407	0.00355976	0.0173712
TLS-negative vs TLS-immature	Tumor areas	RIPK3	-0.353167	0.0010337	0.00631565
TLS-negative vs TLS-immature	Tumor areas	VEGFB	0.382115	0.00246793	0.0129244
TLS-negative vs TLS-immature	Tumor areas	LY6E	1.48101	7.63649e-05	0.000802633
TLS-negative vs TLS-immature	Tumor areas	IL1R1	0.49614	0.000292716	0.0022678
TLS-negative vs TLS-immature	Tumor areas	NSD1	0.338165	0.00690128	0.0278087
TLS-negative vs TLS-immature	Tumor areas	GADD45A	0.425559	0.00152935	0.00884082
TLS-negative vs TLS-immature	Tumor areas	GBP4	-0.783326	0.00564791	0.0239122
TLS-negative vs TLS-immature	Tumor areas	DUSP6	0.543671	0.012009	0.0437034
TLS-negative vs TLS-immature	Tumor areas	MXI1	-0.354135	0.00574755	0.0241977
TLS-negative vs TLS-immature	Tumor areas	HLA-DOA	-0.345455	0.00973429	0.0371336
TLS-negative vs TLS-immature	Tumor areas	ADH1A/B/C	-0.528023	0.0136278	0.0490013
TLS-negative vs TLS-immature	Tumor areas	PPP3CA	0.455342	0.000510409	0.00354575
TLS-negative vs TLS-immature	Tumor areas	NDUFA1	0.746226	0.000207039	0.0017482
TLS-negative vs TLS-immature	Tumor areas	RNLS	0.254779	0.00434595	0.0200367
TLS-negative vs TLS-immature	Tumor areas	ID2	-0.595088	0.00555249	0.0236413
TLS-negative vs TLS-immature	Tumor areas	DAXX	0.367946	0.00499859	0.0219374
TLS-negative vs TLS-immature	Tumor areas	ENDOG	0.591484	0.000242775	0.00195792
TLS-negative vs TLS-immature	Tumor areas	MAPK12	0.423589	0.000698772	0.00460638
TLS-negative vs TLS-immature	Tumor areas	ATG12	0.334712	0.000273148	0.00215294
TLS-negative vs TLS-immature	Tumor areas	CDH3	0.894913	0.000196976	0.00169174
TLS-negative vs TLS-immature	Tumor areas	PIK3CD	0.29149	0.000572579	0.00385913
TLS-negative vs TLS-immature	Tumor areas	MMP1	2.85292	1.0938e-06	2.16314e-05
TLS-negative vs TLS-immature	Tumor areas	COL5A1	1.91212	6.65222e-18	1.24979e-15
TLS-negative vs TLS-immature	Tumor areas	ISG20	-0.265661	0.0117323	0.0429041
TLS-negative vs TLS-immature	Tumor areas	IRF9	-0.53391	0.00287307	0.0145886
TLS-negative vs TLS-immature	Tumor areas	CD63	0.897375	4.65991e-05	0.000530594
TLS-negative vs TLS-immature	Tumor areas	CD3EAP	0.552457	5.79664e-05	0.00063658
TLS-negative vs TLS-immature	Tumor areas	LILRB4	-0.364311	0.000511206	0.00354575
TLS-negative vs TLS-immature	Tumor areas	AKT2	0.762922	6.31213e-06	9.88243e-05
TLS-negative vs TLS-immature	Tumor areas	STAT2	0.548853	0.0106584	0.0397508
TLS-negative vs TLS-immature	Tumor areas	OAS3	0.588808	0.00765313	0.0302701
TLS-negative vs TLS-immature	Tumor areas	PDPN	2.06522	2.12599e-31	3.19537e-28
TLS-negative vs TLS-immature	Tumor areas	PSMB7	0.965516	6.16704e-07	1.23587e-05
TLS-negative vs TLS-immature	Tumor areas	COL6A3	1.33447	7.30599e-11	3.78652e-09
TLS-negative vs TLS-immature	Tumor areas	GATA2	0.462	1.43217e-06	2.72475e-05
TLS-negative vs TLS-immature	Tumor areas	SERPINB2	1.29717	0.000383878	0.00281448
TLS-negative vs TLS-immature	Tumor areas	MTOR	0.567485	7.87718e-05	0.00082218
TLS-negative vs TLS-immature	Tumor areas	NLRP3	-0.252772	0.00500635	0.0219374
TLS-negative vs TLS-immature	Tumor areas	LAMP1	1.63575	1.44705e-08	4.67889e-07
TLS-negative vs TLS-immature	Tumor areas	TLR5	-0.25106	0.00412556	0.0191973
TLS-negative vs TLS-immature	Tumor areas	PVR	0.552877	1.49237e-09	5.75136e-08
TLS-negative vs TLS-immature	Tumor areas	IL7	-0.264538	0.00525872	0.0226472
TLS-negative vs TLS-immature	Tumor areas	KRT6A/B/C	1.288	0.000230652	0.00189437
TLS-negative vs TLS-immature	Tumor areas	HLA-DMB	-0.755485	0.00177351	0.00999069
TLS-negative vs TLS-immature	Tumor areas	IFITM1	1.56013	6.91577e-05	0.000742457
TLS-negative vs TLS-immature	Tumor areas	MAD2L2	0.257603	0.00634411	0.0261238
TLS-negative vs TLS-immature	Tumor areas	TGFBR2	0.433621	0.00045428	0.00323593
TLS-negative vs TLS-immature	Tumor areas	KMT2D	0.381933	0.00163489	0.0093788
TLS-negative vs TLS-immature	Tumor areas	SPOP	0.332529	0.000953772	0.005973
TLS-negative vs TLS-immature	Tumor areas	FAP	0.944377	1.30609e-12	9.81526e-11
TLS-negative vs TLS-immature	Tumor areas	LGALS3	1.34494	8.77488e-12	5.73419e-10
TLS-negative vs TLS-immature	Tumor areas	LAMA3	1.859	6.17664e-17	8.43954e-15
TLS-negative vs TLS-immature	Tumor areas	ATF1	0.301325	0.00625708	0.0258362
TLS-negative vs TLS-immature	Tumor areas	FUBP1	0.608173	0.000796958	0.00509714
TLS-negative vs TLS-immature	Tumor areas	ENO1	0.408003	0.00268047	0.01375
TLS-negative vs TLS-immature	Tumor areas	STAT3	0.590072	0.0012858	0.00754906
TLS-negative vs TLS-immature	Tumor areas	CD48	-0.438633	6.87969e-06	0.0001066
TLS-negative vs TLS-immature	Tumor areas	SLC16A2	1.02566	3.6437e-05	0.000424534
TLS-negative vs TLS-immature	Tumor areas	COL3A1	1.91359	2.88953e-10	1.31605e-08
TLS-negative vs TLS-immature	Tumor areas	FSTL3	1.31749	2.36045e-15	2.53411e-13
TLS-negative vs TLS-immature	Tumor areas	CDK6	2.10903	7.49625e-20	2.25337e-17
TLS-negative vs TLS-immature	Tumor areas	P2RY13	-0.24323	0.0102415	0.0386759
TLS-negative vs TLS-immature	Tumor areas	INHBA	0.414681	0.00102699	0.00630025
TLS-negative vs TLS-immature	Tumor areas	RB1	0.538763	3.89412e-05	0.000450221
TLS-negative vs TLS-immature	Tumor areas	P4HA2	1.27585	1.08368e-17	1.80975e-15
TLS-negative vs TLS-immature	Tumor areas	HSPA2	0.901191	2.86273e-08	8.11827e-07
TLS-negative vs TLS-immature	Tumor areas	PTPRC	-0.492295	0.00375551	0.0179762
TLS-negative vs TLS-immature	Tumor areas	MICA	0.697342	0.000605074	0.00404189
TLS-negative vs TLS-immature	Tumor areas	SNAI2	1.44239	8.03721e-19	2.01332e-16
TLS-negative vs TLS-immature	Tumor areas	HSPB1	0.958218	0.00378567	0.0180059
TLS-negative vs TLS-immature	Tumor areas	COL1A2	1.53069	8.99402e-08	2.253e-06
TLS-negative vs TLS-immature	Tumor areas	PIK3R3	-0.417661	0.000440914	0.00317078
TLS-negative vs TLS-immature	Tumor areas	TREM2	0.98931	3.13641e-05	0.000374129
TLS-negative vs TLS-immature	Tumor areas	TNC	2.56015	9.83621e-10	3.99563e-08
TLS-negative vs TLS-immature	Tumor areas	PKM	1.64163	4.02984e-10	1.78142e-08
TLS-negative vs TLS-immature	Tumor areas	NFATC1	-0.292812	0.00071968	0.00472349
TLS-negative vs TLS-immature	Tumor areas	BLNK	-0.318201	0.00614688	0.0254511
TLS-negative vs TLS-immature	Tumor areas	NR4A3	-0.326619	0.00177479	0.00999069
TLS-negative vs TLS-immature	Tumor areas	FOXL2	0.30432	0.00194029	0.0106823
TLS-negative vs TLS-immature	Tumor areas	MERTK	-0.26078	0.0048213	0.0214391
TLS-negative vs TLS-immature	Tumor areas	SPRY4	0.41558	8.49251e-05	0.000862362
TLS-negative vs TLS-immature	Tumor areas	TBXAS1	-0.465046	1.46313e-08	4.67889e-07
TLS-negative vs TLS-immature	Tumor areas	BAMBI	0.3282	0.000992086	0.00616159
TLS-negative vs TLS-immature	Tumor areas	MS4A6A	-0.537223	0.000143279	0.00132115
TLS-negative vs TLS-immature	Tumor areas	L1CAM	1.23468	0.000563419	0.0038145
TLS-negative vs TLS-immature	Tumor areas	TCF7L1	0.449693	0.00203111	0.0110208
TLS-negative vs TLS-immature	Tumor areas	MNAT1	0.39375	0.000788132	0.00506223
TLS-negative vs TLS-immature	Tumor areas	COX6B1	0.904003	0.000817099	0.00518186
TLS-negative vs TLS-immature	Tumor areas	WNT7A	0.66159	1.46341e-06	2.74938e-05
TLS-negative vs TLS-immature	Tumor areas	KRT14	3.24691	1.97812e-05	0.000245712
TLS-negative vs TLS-immature	Tumor areas	CXCL14	2.94059	1.05179e-10	5.09949e-09
TLS-negative vs TLS-immature	Tumor areas	HLA-DRB	-1.34488	0.00577004	0.0242245
TLS-negative vs TLS-immature	Tumor areas	CD99	0.865534	0.000134676	0.00127307
TLS-negative vs TLS-immature	Tumor areas	LTBP1	1.69164	2.21167e-12	1.58292e-10
TLS-negative vs TLS-immature	Tumor areas	RAD50	0.290004	0.0093291	0.0360453
TLS-negative vs TLS-immature	Tumor areas	C1QB	-0.91448	1.908e-05	0.000238977
TLS-negative vs TLS-immature	Tumor areas	ITGA3	1.98472	1.24834e-12	9.81526e-11
TLS-negative vs TLS-immature	Tumor areas	FANCF	0.353062	0.00119892	0.00717916
TLS-negative vs TLS-immature	Tumor areas	CD47	0.630531	0.000367313	0.00273303
TLS-negative vs TLS-immature	Tumor areas	ATRX	0.627756	0.0082746	0.0324719
TLS-negative vs TLS-immature	Tumor areas	TRAC	-0.607823	0.00112742	0.00677802
TLS-negative vs TLS-immature	Tumor areas	PGR	0.489763	0.0025027	0.0130158
TLS-negative vs TLS-immature	Tumor areas	TLR10	-0.218917	0.0139934	0.0498389
TLS-negative vs TLS-immature	Tumor areas	IL18	1.16593	1.23877e-09	4.89964e-08
TLS-negative vs TLS-immature	Tumor areas	SMC1A	0.493493	0.0068927	0.0278087
TLS-negative vs TLS-immature	Tumor areas	IRF8	-0.585675	1.33028e-05	0.000178518
TLS-negative vs TLS-immature	Tumor areas	SLC2A1	1.373	0.000100705	0.000989279
TLS-negative vs TLS-immature	Tumor areas	FOXC1	0.522441	0.00127797	0.00753252
TLS-negative vs TLS-immature	Tumor areas	CAPN2	0.722646	1.07802e-05	0.000154311
TLS-negative vs TLS-immature	Tumor areas	PYCR3	0.377448	0.00451062	0.0206691
TLS-negative vs TLS-immature	Tumor areas	BATF	-0.313075	0.00213017	0.0115167
TLS-negative vs TLS-immature	Tumor areas	TFDP1	0.590185	0.000165919	0.00150227
TLS-negative vs TLS-immature	Tumor areas	FCGR3A/B	-0.647067	1.49113e-05	0.000189929
TLS-negative vs TLS-immature	Tumor areas	NDUFA6	0.442412	0.000125357	0.00120008
TLS-negative vs TLS-immature	Tumor areas	MYBL2	0.838436	0.00509685	0.0222691
TLS-negative vs TLS-immature	Tumor areas	KDM6A	0.323071	0.00750538	0.029922
TLS-negative vs TLS-immature	Tumor areas	SPANXB1	0.542077	0.00369339	0.0177922
TLS-negative vs TLS-immature	Tumor areas	RHOB	0.96887	0.000182156	0.00158255
TLS-negative vs TLS-immature	Tumor areas	CD84	-0.356532	0.000242905	0.00195792
TLS-negative vs TLS-immature	Tumor areas	TFE3	0.683623	0.000206664	0.0017482
TLS-negative vs TLS-immature	Tumor areas	AREG	1.33855	4.36166e-07	9.23321e-06
TLS-negative vs TLS-immature	Tumor areas	SERINC2	0.978303	0.000359845	0.00270424
TLS-negative vs TLS-immature	Tumor areas	TPM1	0.598331	0.000202555	0.00172978
TLS-negative vs TLS-immature	Tumor areas	BCAT1	0.568303	0.00202696	0.0110208
TLS-negative vs TLS-immature	Tumor areas	TLR7	-0.244654	0.0101641	0.0384804
TLS-negative vs TLS-immature	Tumor areas	LTBR	0.730441	0.0003395	0.00256416
TLS-negative vs TLS-immature	Tumor areas	PEBP1	0.961142	2.12103e-08	6.64147e-07
TLS-negative vs TLS-immature	Tumor areas	CD81	0.892347	0.000362423	0.00271006
TLS-negative vs TLS-immature	Tumor areas	WNT3A	0.531661	0.000136797	0.00128504
TLS-negative vs TLS-immature	Tumor areas	HDAC6	0.454964	0.00820181	0.0322705
TLS-negative vs TLS-immature	Tumor areas	MCAM	0.360499	0.00655812	0.0266408
TLS-negative vs TLS-immature	Tumor areas	CDKN1C	0.255828	0.00757501	0.0301197
TLS-negative vs TLS-immature	Tumor areas	LAMA5	1.70856	0.000169666	0.001527
TLS-negative vs TLS-immature	Tumor areas	AMH	0.32893	0.00646325	0.0264694
TLS-negative vs TLS-immature	Tumor areas	DDIT3	0.499677	0.00091596	0.0057602
TLS-negative vs TLS-immature	Tumor areas	NDUFA3	0.536708	0.000229158	0.00189244
TLS-negative vs TLS-immature	Tumor areas	NDUFB1	0.602005	0.00232406	0.0123867
TLS-negative vs TLS-immature	Tumor areas	HLA-DMA	-0.808997	0.00727375	0.0290757
TLS-negative vs TLS-immature	Tumor areas	SLC16A1	1.13528	2.0133e-05	0.000248032
TLS-negative vs TLS-immature	Tumor areas	TGFBR1	0.299947	0.00489109	0.0216215
TLS-negative vs TLS-immature	Tumor areas	APP	1.31666	5.44435e-08	1.41084e-06
TLS-negative vs TLS-immature	Tumor areas	HSPA1A	1.11817	0.000146206	0.00133408
TLS-negative vs TLS-immature	Tumor areas	IL2RB	-0.312821	0.00244688	0.012859
TLS-negative vs TLS-immature	Tumor areas	TXN2	0.463317	0.00673599	0.0272889
TLS-negative vs TLS-immature	Tumor areas	CD83	-0.34133	0.000286973	0.00223482
TLS-negative vs TLS-immature	Tumor areas	TLR4	-0.362689	1.09935e-05	0.000155127
TLS-negative vs TLS-immature	Tumor areas	RPL7A	0.82291	0.00180247	0.0100431
TLS-negative vs TLS-immature	Tumor areas	RGMB	0.268748	0.00299128	0.0150364
TLS-negative vs TLS-immature	Tumor areas	IL1RAP	1.23125	5.26307e-14	4.39466e-12
TLS-negative vs TLS-immature	Tumor areas	IL12A	-0.245802	0.0108435	0.0402577
TLS-negative vs TLS-immature	Tumor areas	TNFRSF1A	0.74632	1.36572e-05	0.00018006
TLS-negative vs TLS-immature	Tumor areas	TRAF6	0.249336	0.00477491	0.0212958
TLS-negative vs TLS-immature	Tumor areas	COL27A1	1.28563	1.71053e-17	2.57093e-15
TLS-negative vs TLS-immature	Tumor areas	MST1R	0.483284	1.18632e-05	0.000163985
TLS-negative vs TLS-immature	Tumor areas	SHC1	0.500437	0.000809922	0.0051581
TLS-negative vs TLS-immature	Tumor areas	CLEC4A	-0.27481	0.00294217	0.0148392
TLS-negative vs TLS-immature	Tumor areas	PTGS2	1.62588	2.72754e-07	6.02866e-06
TLS-negative vs TLS-immature	Tumor areas	ADM	1.21243	5.28458e-07	1.10316e-05
TLS-negative vs TLS-immature	Tumor areas	CD53	-0.53492	0.000100134	0.000989279
TLS-negative vs TLS-immature	Tumor areas	SBNO2	0.65923	0.00178866	0.0100312
TLS-negative vs TLS-immature	Tumor areas	PTCD2	0.262616	0.00512211	0.0223146
TLS-negative vs TLS-immature	Tumor areas	CX3CL1	-1.1362	3.56169e-05	0.000418221
TLS-negative vs TLS-immature	Tumor areas	NDUFA12	0.571775	0.00919572	0.0356515
TLS-negative vs TLS-immature	Tumor areas	LRP6	0.308141	0.0125355	0.0455094
TLS-negative vs TLS-immature	Tumor areas	JAG2	1.03121	0.000211548	0.00176643
TLS-negative vs TLS-immature	Tumor areas	HMGN5	-0.320502	0.00655828	0.0266408
TLS-negative vs TLS-immature	Tumor areas	IL15	-0.330077	0.00225217	0.0120463
TLS-negative vs TLS-immature	Tumor areas	COX5B	0.773358	0.00121028	0.00721848
TLS-negative vs TLS-immature	Tumor areas	RPL23	0.932693	0.000445268	0.00318685
TLS-negative vs TLS-immature	Tumor areas	SYT17	-0.864703	0.0139672	0.0498389
TLS-negative vs TLS-immature	Tumor areas	GNG4	0.381445	0.000432433	0.00312475
TLS-negative vs TLS-immature	Tumor areas	CCR5	-0.305789	0.00130248	0.00761723
TLS-negative vs TLS-immature	Tumor areas	FCGRT	0.443189	0.00458425	0.0208161
TLS-negative vs TLS-immature	Tumor areas	PPP2R1A	1.09309	2.62951e-11	1.46502e-09
TLS-negative vs TLS-immature	Tumor areas	C1QA	-0.92731	8.12544e-05	0.000836475
TLS-negative vs TLS-immature	Tumor areas	FLNA	1.79524	7.38957e-06	0.000112584
TLS-negative vs TLS-immature	Tumor areas	CYP4A11/22	-0.29054	0.00488855	0.0216215
TLS-negative vs TLS-immature	Tumor areas	IGF1	-0.273187	0.00531399	0.0228198
TLS-negative vs TLS-immature	Tumor areas	PKP3	1.82831	1.65572e-14	1.46385e-12
TLS-negative vs TLS-immature	Tumor areas	UBA7	-0.610576	0.00148578	0.00862209
TLS-negative vs TLS-immature	Tumor areas	IL1R2	0.603788	0.00605389	0.0251354
TLS-negative vs TLS-immature	Tumor areas	EIF4EBP1	1.40698	5.79824e-06	9.316e-05
TLS-negative vs TLS-immature	Tumor areas	ITGAL	-0.33544	0.000248791	0.001989
TLS-negative vs TLS-immature	Tumor areas	TET2	-0.31383	0.00401265	0.018906
TLS-negative vs TLS-immature	Tumor areas	BCL2L1	0.786888	0.000660373	0.00437242
TLS-negative vs TLS-immature	Tumor areas	CD4	-0.428714	0.000114547	0.00111074
TLS-negative vs TLS-immature	Tumor areas	ITGA5	1.16431	1.83441e-10	8.61601e-09
TLS-negative vs TLS-immature	Tumor areas	TWIST1	0.400883	0.000326535	0.00250399
TLS-negative vs TLS-immature	Tumor areas	GNG12	0.781332	0.000776679	0.00501008
TLS-negative vs TLS-immature	Tumor areas	NODAL	-0.272925	0.00359093	0.0174666
TLS-negative vs TLS-immature	Tumor areas	SIGLEC1	-0.241306	0.0070165	0.0281221
TLS-negative vs TLS-immature	Tumor areas	SRD5A2	-0.2899	0.00268023	0.01375
TLS-negative vs TLS-immature	Tumor areas	GOT1	0.495206	0.000129214	0.00122917
TLS-negative vs TLS-immature	Tumor areas	KRT18	1.48982	0.000548179	0.00374506
TLS-negative vs TLS-immature	Tumor areas	SFN	0.781498	0.00201124	0.0109923
TLS-negative vs TLS-immature	Tumor areas	ERCC2	0.51568	7.41569e-06	0.000112584
TLS-negative vs TLS-immature	Tumor areas	SIX1	0.377356	0.000375008	0.00276293
TLS-negative vs TLS-immature	Tumor areas	CLEC5A	-0.367292	0.000284654	0.0022283
TLS-negative vs TLS-immature	Tumor areas	RRAS2	0.642934	1.06305e-05	0.000153631
TLS-negative vs TLS-immature	Tumor areas	SRSF2	0.681958	0.000473887	0.0033439
TLS-negative vs TLS-immature	Tumor areas	HLA-DRB5	-2.00726	2.31101e-08	7.08867e-07
TLS-negative vs TLS-immature	Tumor areas	MMP9	1.35776	0.00637588	0.0261829
TLS-negative vs TLS-immature	Tumor areas	CLU	0.950101	0.00521375	0.0225214
TLS-negative vs TLS-immature	Tumor areas	ATP5ME	0.969795	0.000118844	0.00114501
TLS-negative vs TLS-immature	Tumor areas	FN1	2.76057	2.41023e-08	7.24515e-07
TLS-negative vs TLS-immature	Tumor areas	ETS1	0.498659	0.000211033	0.00176643
TLS-negative vs TLS-immature	Tumor areas	AURKA	0.492463	0.0115105	0.0422991
TLS-negative vs TLS-immature	Tumor areas	NOTCH2	-0.613369	0.000178425	0.00157749
TLS-negative vs TLS-immature	Tumor areas	XRCC4	0.305936	0.00293168	0.0148361
TLS-negative vs TLS-immature	Tumor areas	NSD3	0.513216	0.00184529	0.0101966
TLS-negative vs TLS-immature	Tumor areas	IL7R	0.313279	0.00127441	0.00753252
TLS-negative vs TLS-immature	Tumor areas	SLC39A6	0.369724	0.0119473	0.0435845
TLS-negative vs TLS-immature	Tumor areas	CDC20	0.910275	0.00194766	0.0106837
TLS-negative vs TLS-immature	Tumor areas	JAK2	-0.470029	1.10436e-05	0.000155127
TLS-negative vs TLS-immature	Tumor areas	KITLG	0.485859	1.41566e-05	0.000183425
TLS-negative vs TLS-immature	Tumor areas	VCAN	0.456353	1.20016e-05	0.000163985
TLS-negative vs TLS-immature	Tumor areas	IL34	-1.2754	1.03392e-05	0.000150872
TLS-negative vs TLS-immature	Tumor areas	EP300	0.321044	0.00861434	0.0337171
TLS-negative vs TLS-immature	Tumor areas	PRR5	0.451182	6.04274e-06	9.56024e-05
TLS-negative vs TLS-immature	Tumor areas	TOLLIP	0.656794	1.44663e-05	0.000185836
TLS-negative vs TLS-immature	Tumor areas	GPX4	0.523352	0.0103356	0.0388663
TLS-negative vs TLS-immature	Tumor areas	DKK1	0.363677	0.0037335	0.0179279
TLS-negative vs TLS-immature	Tumor areas	HLA-DQA1	-0.904013	6.66859e-05	0.000721071
TLS-negative vs TLS-immature	Tumor areas	GIMAP4	-0.420922	8.71763e-06	0.000129729
TLS-negative vs TLS-immature	Tumor areas	LYZ	-1.8212	3.03474e-07	6.61045e-06
TLS-negative vs TLS-immature	Tumor areas	ICOSLG	-0.454433	0.00407666	0.0190879
TLS-negative vs TLS-immature	Tumor areas	IGF1R	0.684632	7.59655e-05	0.000802633
TLS-negative vs TLS-immature	Tumor areas	LAMC2	2.75706	2.1831e-20	8.203e-18
TLS-negative vs TLS-immature	Tumor areas	IL24	0.432194	0.00164325	0.00939089
TLS-negative vs TLS-immature	Tumor areas	PYCR1	0.470161	0.0018043	0.0100431
TLS-negative vs TLS-immature	Tumor areas	ACSF3	0.299447	0.00572672	0.0241777
TLS-negative vs TLS-immature	Tumor areas	BAX	0.664511	0.000146455	0.00133408
TLS-negative vs TLS-immature	Tumor areas	KRT17	2.17503	3.18235e-05	0.000376619
TLS-negative vs TLS-immature	Tumor areas	RFC3	0.533095	0.000961217	0.00599465
TLS-negative vs TLS-immature	Tumor areas	ANP32B	0.683197	0.000547264	0.00374506
TLS-negative vs TLS-immature	Tumor areas	HLA-DPA1	-0.80154	8.54903e-05	0.000862362
TLS-negative vs TLS-immature	Tumor areas	ELK1	0.37563	0.00554008	0.0236413
TLS-negative vs TLS-immature	Tumor areas	NFAM1	-0.269874	0.00315737	0.0157659
TLS-negative vs TLS-immature	Tumor areas	NUF2	-0.584268	0.0046548	0.0210095
TLS-negative vs TLS-immature	Tumor areas	PBX1	-0.872442	2.60811e-07	5.85072e-06
TLS-negative vs TLS-immature	Tumor areas	TMEM163	-0.254827	0.00266597	0.01375
TLS-negative vs TLS-immature	Tumor areas	MET	0.618072	0.00991232	0.0376218
TLS-negative vs TLS-immature	Tumor areas	ACVR1B	0.418303	0.000432256	0.00312475
TLS-negative vs TLS-immature	Tumor areas	SERPINH1	1.81178	9.97311e-12	6.24566e-10
TLS-negative vs TLS-immature	Tumor areas	CACNA2D1	0.261285	0.0137286	0.0492462
TLS-negative vs TLS-immature	Tumor areas	ELOB	0.490758	0.0105391	0.0394036
TLS-negative vs TLS-immature	Tumor areas	TPSAB1/B2	1.59631	4.10897e-06	6.86198e-05
TLS-negative vs TLS-immature	Tumor areas	ITGB4	1.54256	5.84463e-10	2.50985e-08
TLS-negative vs TLS-immature	Tumor areas	GBP2	-0.341879	0.00309351	0.0154985
TLS-negative vs TLS-immature	Tumor areas	SFRP2	0.871952	2.5231e-08	7.43573e-07
TLS-negative vs TLS-immature	Tumor areas	STING1	0.621045	1.78511e-07	4.12771e-06
TLS-negative vs TLS-immature	Tumor areas	PTPN11	0.551584	3.07273e-05	0.000369618
TLS-negative vs TLS-immature	Tumor areas	MAGEA4	-1.30225	4.27657e-06	7.06339e-05
TLS-negative vs TLS-immature	Tumor areas	CD44	2.0259	9.28073e-17	1.073e-14
TLS-negative vs TLS-immature	Tumor areas	NDUFS7	0.45159	0.00220483	0.0118352
TLS-negative vs TLS-immature	Tumor areas	SERINC5	0.464612	0.00456214	0.0207938
TLS-negative vs TLS-immature	Tumor areas	MMP11	0.618289	0.000113159	0.00110441
TLS-negative vs TLS-immature	Tumor areas	BAD	0.363587	0.00378261	0.0180059
TLS-negative vs TLS-immature	Tumor areas	LDHB	2.12509	1.9814e-06	3.5453e-05
TLS-negative vs TLS-immature	Tumor areas	FEZ1	0.290686	0.00338587	0.0166851
TLS-negative vs TLS-immature	Tumor areas	CD69	-0.233567	0.0103437	0.0388663
TLS-negative vs TLS-immature	Tumor areas	DDB2	0.59725	1.83347e-07	4.17532e-06
TLS-negative vs TLS-immature	Tumor areas	ARG2	-0.603292	0.00181082	0.0100431
TLS-negative vs TLS-immature	Tumor areas	NGFR	0.368302	0.0116388	0.042666
TLS-negative vs TLS-immature	Tumor areas	SLC25A1	0.468411	0.00460371	0.0208415
TLS-negative vs TLS-immature	Tumor areas	CDK4	0.666567	0.00470167	0.0211222
TLS-negative vs TLS-immature	Tumor areas	TMEFF2	-0.249966	0.00473808	0.0211944
TLS-negative vs TLS-immature	Tumor areas	WNT3	-0.843219	0.00124661	0.00740576
TLS-negative vs TLS-immature	Tumor areas	IRF3	0.721842	1.34534e-05	0.000178942
TLS-negative vs TLS-immature	Tumor areas	LY9	-0.286036	0.00521453	0.0225214
TLS-negative vs TLS-immature	Tumor areas	CMTM4	0.233753	0.00904305	0.0352117
TLS-negative vs TLS-immature	Tumor areas	AKT1	0.628245	0.0010176	0.00627075
TLS-negative vs TLS-immature	Tumor areas	GIMAP6	-0.284132	0.00262382	0.0135986
TLS-negative vs TLS-immature	Tumor areas	ASNS	0.58679	5.16824e-05	0.000575397
TLS-negative vs TLS-immature	Tumor areas	CEBPB	1.34716	0.000193388	0.00167047
TLS-negative vs TLS-immature	Tumor areas	COL4A6	0.995902	1.18701e-07	2.87753e-06
TLS-negative vs TLS-immature	Tumor areas	MMP3	1.04107	0.00215449	0.0116065
TLS-negative vs TLS-immature	Tumor areas	FGFR1	0.917963	0.0010548	0.00641848
TLS-negative vs TLS-immature	Tumor areas	U2AF1	0.729116	0.000511927	0.00354575
TLS-negative vs TLS-immature	Tumor areas	THBD	-1.31459	0.00239939	0.0126536
TLS-negative vs TLS-immature	Tumor areas	THY1	0.358351	6.2009e-05	0.000675359
TLS-negative vs TLS-immature	Tumor areas	HDAC10	0.244195	0.0128985	0.0466313
TLS-negative vs TLS-immature	Tumor areas	BMP2	0.482346	0.00692603	0.0278338
TLS-negative vs TLS-immature	Tumor areas	PALMD	0.536303	1.18985e-06	2.32253e-05
TLS-negative vs TLS-immature	Tumor areas	UQCRQ	0.710952	1.70933e-06	3.09533e-05
TLS-negative vs TLS-immature	Tumor areas	RPS27A	0.715427	0.000138926	0.00129693
TLS-negative vs TLS-immature	Tumor areas	KDM5C	0.392543	0.000181282	0.00158255
TLS-negative vs TLS-immature	Tumor areas	NDUFB10	0.836067	0.000175825	0.0015637
TLS-negative vs TLS-immature	Tumor areas	MAP2K2	0.589501	0.000328845	0.00250814
TLS-negative vs TLS-immature	Tumor areas	GBP1	-0.586494	0.00470788	0.0211222
TLS-negative vs TLS-immature	Tumor areas	THBS1	2.13443	2.73623e-08	7.90875e-07
TLS-negative vs TLS-immature	Tumor areas	STAT4	-0.258435	0.00599195	0.0249471
TLS-negative vs TLS-immature	Tumor areas	VEGFC	0.957849	1.75955e-07	4.12771e-06
TLS-negative vs TLS-immature	Tumor areas	BMP4	0.266143	0.00973393	0.0371336
TLS-negative vs TLS-immature	Tumor areas	ATOX1	0.664047	2.08809e-06	3.69224e-05
TLS-negative vs TLS-immature	Tumor areas	MAPK11	0.242562	0.00447743	0.0205797
TLS-negative vs TLS-immature	Tumor areas	VSIR	0.470417	0.00889835	0.0347382
TLS-negative vs TLS-immature	Tumor areas	PDGFA	0.620479	0.000650829	0.0043283
TLS-negative vs TLS-immature	Tumor areas	GNA11	0.349633	0.0130842	0.0471596
TLS-negative vs TLS-immature	Tumor areas	TRIM21	0.291647	0.00972998	0.0371336
TLS-negative vs TLS-immature	Tumor areas	APOC2	-0.372331	0.00023471	0.00191722
TLS-negative vs TLS-immature	Tumor areas	PC	0.720451	2.43195e-06	4.20141e-05
TLS-negative vs TLS-immature	Tumor areas	MMP7	3.45135	5.63306e-12	3.84841e-10
TLS-negative vs TLS-immature	Tumor areas	CD59	0.536085	0.000586325	0.00393413
TLS-negative vs TLS-immature	Tumor areas	DLL1	0.921259	2.86872e-09	1.00272e-07
TLS-negative vs TLS-immature	Tumor areas	FLNB	1.51377	1.80179e-09	6.6051e-08
TLS-negative vs TLS-immature	Tumor areas	EZH2	-0.451071	0.0138285	0.0494864
TLS-negative vs TLS-immature	Tumor areas	SLAMF7	-0.424355	8.31144e-05	0.000849802
TLS-negative vs TLS-immature	Tumor areas	NDUFS8	0.701747	0.000415969	0.00303496
TLS-negative vs TLS-immature	Tumor areas	FEN1	0.48687	0.000527637	0.00363779
TLS-negative vs TLS-immature	Tumor areas	COL17A1	3.39625	7.59443e-30	5.70722e-27
TLS-negative vs TLS-immature	Tumor areas	CTSL	1.40944	4.09646e-15	4.10465e-13
TLS-negative vs TLS-immature	Tumor areas	IL6ST	0.333391	0.00426035	0.0197633
TLS-negative vs TLS-immature	Tumor areas	RRAD	0.893514	5.8025e-05	0.00063658
TLS-negative vs TLS-immature	Tumor areas	SAMD9	1.31666	4.08093e-06	6.86198e-05
TLS-negative vs TLS-immature	Tumor areas	GTF2H3	0.329156	0.00593146	0.0247639
TLS-negative vs TLS-immature	Tumor areas	ETV7	-0.442842	0.00920345	0.0356515
TLS-negative vs TLS-immature	Tumor areas	SFRP1	0.854608	0.000555122	0.00377533
TLS-negative vs TLS-immature	Tumor areas	SYCP1	-0.244408	0.0114081	0.0420253
TLS-negative vs TLS-immature	Tumor areas	LOXL2	0.772235	1.20494e-08	4.02451e-07
TLS-negative vs TLS-immature	Tumor areas	EWSR1	0.521135	0.00759685	0.0301268
TLS-negative vs TLS-immature	Tumor areas	TGFB3	0.354753	0.00973307	0.0371336
TLS-negative vs TLS-immature	Tumor areas	CPA3	0.412997	0.00101801	0.00627075
TLS-negative vs TLS-immature	Tumor areas	COX6A1	0.951908	0.00077504	0.00501008
TLS-negative vs TLS-immature	Tumor areas	C3	-1.04254	0.00542137	0.0232146
TLS-negative vs TLS-immature	Tumor areas	E2F4	0.685431	0.000272579	0.00215294
TLS-negative vs TLS-immature	Tumor areas	PDGFB	0.313436	0.0129066	0.0466313
TLS-negative vs TLS-immature	Tumor areas	COL5A2	1.05162	6.853e-17	8.58338e-15
TLS-negative vs TLS-immature	Tumor areas	CYBB	-0.644386	1.06041e-07	2.61278e-06
TLS-negative vs TLS-immature	Tumor areas	CDC14A	-0.425575	0.000330414	0.00250814
TLS-negative vs TLS-immature	Tumor areas	CTSS	-0.948577	7.43783e-05	0.000792842
TLS-negative vs TLS-immature	Tumor areas	AKAP1	0.459998	0.000181188	0.00158255
TLS-negative vs TLS-immature	Tumor areas	SLC1A5	0.874244	1.39705e-05	0.000182588
TLS-negative vs TLS-immature	Tumor areas	PRKACB	0.460086	0.000141166	0.00130971
TLS-negative vs TLS-immature	Tumor areas	A2M	-0.767443	4.75181e-05	0.000536991
TLS-negative vs TLS-immature	Tumor areas	PML	0.5109	0.00319443	0.0158981
TLS-negative vs TLS-immature	Tumor areas	IGFBP3	0.847938	0.0104223	0.0390641
TLS-negative vs TLS-immature	Tumor areas	MAGEB2	-0.365758	0.00156227	0.00899655
TLS-negative vs TLS-immature	Tumor areas	TGFB1	1.01779	5.29507e-09	1.80875e-07
TLS-negative vs TLS-immature	Tumor areas	PLOD2	0.530591	4.45585e-05	0.000511232
TLS-negative vs TLS-immature	Tumor areas	PDGFRB	0.86815	2.63177e-11	1.46502e-09
TLS-negative vs TLS-immature	Tumor areas	NDUFB4	0.745534	0.00977021	0.0371763
TLS-negative vs TLS-immature	Tumor areas	TRBC1/2	-0.48564	0.00946823	0.0364891
TLS-negative vs TLS-immature	Tumor areas	FH	0.555125	0.000171159	0.00153126
TLS-negative vs TLS-immature	Tumor areas	PYCR2	0.58725	2.16972e-06	3.79196e-05
TLS-negative vs TLS-immature	Tumor areas	PVRIG	0.575508	0.00172423	0.00977934
TLS-negative vs TLS-immature	Tumor areas	CACNG4	0.571547	1.19942e-05	0.000163985
TLS-negative vs TLS-immature	Tumor areas	GLS	0.822199	4.76239e-08	1.27819e-06
TLS-negative vs TLS-immature	Tumor areas	IL1RN	-1.61705	0.0027336	0.0139274
TLS-negative vs TLS-immature	Tumor areas	MBNL3	-0.414511	0.000217234	0.00180388
TLS-negative vs TLS-immature	Tumor areas	SH2B2	0.351105	0.00110061	0.0066702
TLS-negative vs TLS-immature	Tumor areas	CD274	-0.49626	9.95067e-05	0.000989279
TLS-negative vs TLS-immature	Tumor areas	FZD1	0.372507	0.00249158	0.0130029
TLS-negative vs TLS-immature	Tumor areas	MAP3K5	-0.790532	1.62845e-07	3.88502e-06
TLS-negative vs TLS-immature	Tumor areas	MCM7	1.01753	0.0011139	0.00672365
TLS-negative vs TLS-immature	Tumor areas	NEFL	0.915051	0.0002436	0.00195792
TLS-negative vs TLS-immature	Tumor areas	TNFRSF12A	1.51613	1.59755e-09	6.0028e-08
TLS-negative vs TLS-immature	Tumor areas	CXCL10	-2.26588	2.07769e-09	7.43518e-08
TLS-negative vs TLS-immature	Tumor areas	NECTIN2	0.701289	0.00072763	0.0047549
TLS-negative vs TLS-immature	Tumor areas	EIF2AK2	0.576834	8.38047e-06	0.000125959
TLS-negative vs TLS-immature	Tumor areas	COX4I1	1.18135	0.000373161	0.00276286
TLS-negative vs TLS-immature	Tumor areas	ITGA9	-0.263596	0.00495423	0.0218364
TLS-negative vs TLS-immature	Tumor areas	CCNB1	1.00231	0.0055969	0.0237631
TLS-negative vs TLS-mature	Tumor areas	HSP90B1	1.32469	1.27578e-06	2.22094e-05
TLS-negative vs TLS-mature	Tumor areas	ICAM2	-0.326058	0.00528042	0.0254576
TLS-negative vs TLS-mature	Tumor areas	TANK	0.561995	3.01248e-07	6.76127e-06
TLS-negative vs TLS-mature	Tumor areas	GAS1	0.87984	1.28587e-06	2.22094e-05
TLS-negative vs TLS-mature	Tumor areas	LILRB1	0.299673	0.00345066	0.0179376
TLS-negative vs TLS-mature	Tumor areas	CCL1	-0.369273	0.000619621	0.00457388
TLS-negative vs TLS-mature	Tumor areas	HRAS	0.85306	7.13773e-10	3.02334e-08
TLS-negative vs TLS-mature	Tumor areas	TDO2	0.316926	0.00186365	0.0112388
TLS-negative vs TLS-mature	Tumor areas	S100A12	-1.41209	2.16089e-05	0.000268603
TLS-negative vs TLS-mature	Tumor areas	CTSH	1.00588	0.000311415	0.00255303
TLS-negative vs TLS-mature	Tumor areas	CSF3R	-0.509176	5.03728e-07	1.04201e-05
TLS-negative vs TLS-mature	Tumor areas	LAMB3	1.70633	0.000136877	0.00128838
TLS-negative vs TLS-mature	Tumor areas	MPO	-0.369548	0.000100866	0.000980547
TLS-negative vs TLS-mature	Tumor areas	RSAD2	0.604202	0.0102512	0.0431133
TLS-negative vs TLS-mature	Tumor areas	CD37	-0.340056	0.00628465	0.0291156
TLS-negative vs TLS-mature	Tumor areas	PIN1	0.426248	0.000389247	0.00307764
TLS-negative vs TLS-mature	Tumor areas	IFIT2	0.653189	0.000869518	0.00601896
TLS-negative vs TLS-mature	Tumor areas	PSMD7	0.70054	0.00578805	0.0272406
TLS-negative vs TLS-mature	Tumor areas	ROPN1	-0.579457	8.79807e-10	3.63995e-08
TLS-negative vs TLS-mature	Tumor areas	C1S	1.51323	4.02144e-06	6.50377e-05
TLS-negative vs TLS-mature	Tumor areas	IFITM2	1.83889	5.98759e-13	4.63127e-11
TLS-negative vs TLS-mature	Tumor areas	KRT10	3.21928	6.82689e-06	0.000102924
TLS-negative vs TLS-mature	Tumor areas	WNT11	0.799492	1.49137e-05	0.000199485
TLS-negative vs TLS-mature	Tumor areas	CD19	-0.275619	0.00691158	0.0314468
TLS-negative vs TLS-mature	Tumor areas	NANOG	-0.452924	8.98876e-06	0.00012896
TLS-negative vs TLS-mature	Tumor areas	IDH2	-0.869493	0.000444642	0.00345423
TLS-negative vs TLS-mature	Tumor areas	PCK2	-0.715591	5.43915e-07	1.06332e-05
TLS-negative vs TLS-mature	Tumor areas	FZD3	-0.4685	3.96981e-05	0.000435944
TLS-negative vs TLS-mature	Tumor areas	BIRC3	0.635669	0.00398419	0.020136
TLS-negative vs TLS-mature	Tumor areas	JUN	0.760195	0.0105359	0.0441021
TLS-negative vs TLS-mature	Tumor areas	CD276	1.17578	1.09887e-05	0.000153928
TLS-negative vs TLS-mature	Tumor areas	RIPK1	0.533919	8.08932e-06	0.000118526
TLS-negative vs TLS-mature	Tumor areas	ITGB1	1.50993	1.27714e-22	5.6801e-20
TLS-negative vs TLS-mature	Tumor areas	NT5E	1.11416	2.20138e-05	0.000270087
TLS-negative vs TLS-mature	Tumor areas	DUSP8	-0.327168	0.00153846	0.00977473
TLS-negative vs TLS-mature	Tumor areas	FCGR1A	-0.528847	3.31392e-07	7.1896e-06
TLS-negative vs TLS-mature	Tumor areas	NFKBIA	-1.60887	3.54334e-07	7.5947e-06
TLS-negative vs TLS-mature	Tumor areas	XCR1	-0.713824	5.91199e-13	4.63127e-11
TLS-negative vs TLS-mature	Tumor areas	NR3C1	0.616083	4.94735e-08	1.33354e-06
TLS-negative vs TLS-mature	Tumor areas	CACNA1D	-0.292807	0.00667052	0.0305847
TLS-negative vs TLS-mature	Tumor areas	SERPINB5	1.13395	4.33252e-07	9.17566e-06
TLS-negative vs TLS-mature	Tumor areas	SIGIRR	-0.457297	5.89496e-06	9.11924e-05
TLS-negative vs TLS-mature	Tumor areas	CACNA1C	-0.414256	7.38254e-05	0.000763578
TLS-negative vs TLS-mature	Tumor areas	MFGE8	0.63019	0.000708802	0.00512585
TLS-negative vs TLS-mature	Tumor areas	PITX2	-0.312263	0.00160647	0.0100273
TLS-negative vs TLS-mature	Tumor areas	COL1A1	2.91341	1.74474e-21	6.20779e-19
TLS-negative vs TLS-mature	Tumor areas	RPTOR	0.459472	0.000251757	0.00216071
TLS-negative vs TLS-mature	Tumor areas	ACTA2	0.948044	6.12842e-06	9.31834e-05
TLS-negative vs TLS-mature	Tumor areas	COL4A5	0.980473	1.48143e-06	2.53409e-05
TLS-negative vs TLS-mature	Tumor areas	CALML3	-1.06646	0.00631408	0.0291746
TLS-negative vs TLS-mature	Tumor areas	ITGA6	1.97752	1.50647e-14	1.78667e-12
TLS-negative vs TLS-mature	Tumor areas	ITGAV	0.883823	0.00619277	0.0288401
TLS-negative vs TLS-mature	Tumor areas	CCND3	0.468773	1.25872e-05	0.000173586
TLS-negative vs TLS-mature	Tumor areas	CBLC	0.738413	0.0104078	0.0436685
TLS-negative vs TLS-mature	Tumor areas	SOCS1	-0.570864	0.00767522	0.0343935
TLS-negative vs TLS-mature	Tumor areas	MAPK9	0.516336	1.41617e-08	4.2701e-07
TLS-negative vs TLS-mature	Tumor areas	PRDX5	0.880159	3.69756e-05	0.000413708
TLS-negative vs TLS-mature	Tumor areas	DEFB1	-1.61477	9.59942e-05	0.000948742
TLS-negative vs TLS-mature	Tumor areas	CASP7	0.437473	7.69852e-05	0.00079012
TLS-negative vs TLS-mature	Tumor areas	CCL26	-0.491511	0.00281498	0.0151753
TLS-negative vs TLS-mature	Tumor areas	HOXA9	-0.9691	4.61054e-08	1.26187e-06
TLS-negative vs TLS-mature	Tumor areas	PDGFC	0.550181	1.7144e-05	0.000221009
TLS-negative vs TLS-mature	Tumor areas	PLA2G4A	0.571096	1.21496e-07	2.96085e-06
TLS-negative vs TLS-mature	Tumor areas	BLVRA	0.436259	0.000839091	0.00583103
TLS-negative vs TLS-mature	Tumor areas	FOSL1	0.706872	0.00142465	0.00914962
TLS-negative vs TLS-mature	Tumor areas	TLR2	0.3597	0.00309204	0.0163713
TLS-negative vs TLS-mature	Tumor areas	SERINC3	0.708615	0.00461068	0.0228479
TLS-negative vs TLS-mature	Tumor areas	TGFB2	0.424683	9.3328e-06	0.000131775
TLS-negative vs TLS-mature	Tumor areas	PTTG1	0.404726	0.00158298	0.0100218
TLS-negative vs TLS-mature	Tumor areas	GNAQ	0.418187	9.11545e-05	0.000905943
TLS-negative vs TLS-mature	Tumor areas	HLA-C	2.38155	1.39073e-08	4.2657e-07
TLS-negative vs TLS-mature	Tumor areas	ACTR3B	-0.360062	0.000662269	0.0048685
TLS-negative vs TLS-mature	Tumor areas	RIPK3	-0.335745	0.00257568	0.0144092
TLS-negative vs TLS-mature	Tumor areas	VEGFB	0.543252	2.67422e-05	0.000315062
TLS-negative vs TLS-mature	Tumor areas	LY6E	1.16222	0.00190846	0.0114701
TLS-negative vs TLS-mature	Tumor areas	VTCN1	-0.571377	3.50311e-05	0.000399489
TLS-negative vs TLS-mature	Tumor areas	KLF4	-0.709687	0.00599756	0.0280781
TLS-negative vs TLS-mature	Tumor areas	MAPK14	0.439723	0.000508265	0.00389743
TLS-negative vs TLS-mature	Tumor areas	ZIC2	0.386024	0.00109196	0.00727563
TLS-negative vs TLS-mature	Tumor areas	GADD45A	0.746297	7.11341e-08	1.86099e-06
TLS-negative vs TLS-mature	Tumor areas	IFIH1	0.567851	0.00251687	0.0141246
TLS-negative vs TLS-mature	Tumor areas	KLRK1	-0.333286	0.00118513	0.00786699
TLS-negative vs TLS-mature	Tumor areas	DUSP6	1.40042	2.46523e-10	1.09641e-08
TLS-negative vs TLS-mature	Tumor areas	PGPEP1	-0.286119	0.00616887	0.0288042
TLS-negative vs TLS-mature	Tumor areas	SOCS3	1.32399	1.77967e-06	3.01527e-05
TLS-negative vs TLS-mature	Tumor areas	CCND1	-1.30035	0.000377878	0.00302813
TLS-negative vs TLS-mature	Tumor areas	B2M	1.79401	2.04479e-05	0.000256175
TLS-negative vs TLS-mature	Tumor areas	CXCR4	-0.44692	0.00199086	0.0116889
TLS-negative vs TLS-mature	Tumor areas	ADH1A/B/C	-0.765889	0.000354919	0.00288311
TLS-negative vs TLS-mature	Tumor areas	PPP3CA	0.896209	6.05045e-11	2.98993e-09
TLS-negative vs TLS-mature	Tumor areas	LILRB2	-0.333244	0.00563187	0.0266465
TLS-negative vs TLS-mature	Tumor areas	DAXX	0.49324	0.000229108	0.00199796
TLS-negative vs TLS-mature	Tumor areas	NCOR1	0.416234	0.0078314	0.0350052
TLS-negative vs TLS-mature	Tumor areas	ATG12	0.311631	0.00159972	0.0100273
TLS-negative vs TLS-mature	Tumor areas	IFI35	0.771261	0.00051176	0.00390738
TLS-negative vs TLS-mature	Tumor areas	CDH3	1.20962	5.1843e-07	1.04603e-05
TLS-negative vs TLS-mature	Tumor areas	NID2	0.240487	0.00991703	0.0420057
TLS-negative vs TLS-mature	Tumor areas	H3-5	0.725791	0.00176992	0.0107832
TLS-negative vs TLS-mature	Tumor areas	COL11A2	0.315892	0.00196995	0.0116818
TLS-negative vs TLS-mature	Tumor areas	SIRPB2	-0.316924	0.00130977	0.00859809
TLS-negative vs TLS-mature	Tumor areas	CDKN2B	0.67831	0.00152582	0.00972915
TLS-negative vs TLS-mature	Tumor areas	MMP1	3.52394	1.92457e-09	7.60846e-08
TLS-negative vs TLS-mature	Tumor areas	ITGAX	-0.387984	0.00939293	0.0402651
TLS-negative vs TLS-mature	Tumor areas	TAP2	1.29987	3.3669e-06	5.54603e-05
TLS-negative vs TLS-mature	Tumor areas	COL5A1	2.09738	1.08624e-20	3.22071e-18
TLS-negative vs TLS-mature	Tumor areas	CD63	1.20116	5.52011e-08	1.46571e-06
TLS-negative vs TLS-mature	Tumor areas	LEFTY2	-0.277102	0.010562	0.0441075
TLS-negative vs TLS-mature	Tumor areas	FADD	-1.06157	0.000224484	0.00196728
TLS-negative vs TLS-mature	Tumor areas	STAT2	0.994415	4.4409e-06	6.99147e-05
TLS-negative vs TLS-mature	Tumor areas	OAS3	1.08676	1.04515e-06	1.9368e-05
TLS-negative vs TLS-mature	Tumor areas	PDPN	2.05323	3.3691e-30	5.99363e-27
TLS-negative vs TLS-mature	Tumor areas	PSMB7	1.21707	4.28639e-10	1.85988e-08
TLS-negative vs TLS-mature	Tumor areas	COL6A3	1.51659	2.36081e-13	2.21046e-11
TLS-negative vs TLS-mature	Tumor areas	AKR1C4	0.456016	0.000694818	0.00505729
TLS-negative vs TLS-mature	Tumor areas	IFNAR1	0.439756	2.24677e-05	0.000273767
TLS-negative vs TLS-mature	Tumor areas	LAMP1	1.20888	2.78258e-05	0.000323543
TLS-negative vs TLS-mature	Tumor areas	ELMO1	-0.477088	4.31535e-06	6.85447e-05
TLS-negative vs TLS-mature	Tumor areas	PVR	0.261248	0.00496982	0.0241566
TLS-negative vs TLS-mature	Tumor areas	KRT6A/B/C	1.49799	1.84392e-05	0.00023431
TLS-negative vs TLS-mature	Tumor areas	NOS2	-0.806442	1.75723e-05	0.0002249
TLS-negative vs TLS-mature	Tumor areas	IFITM1	2.35253	2.24508e-09	8.6826e-08
TLS-negative vs TLS-mature	Tumor areas	TGFBR2	0.924552	8.27223e-13	6.09018e-11
TLS-negative vs TLS-mature	Tumor areas	FGF19	-0.605515	0.000728233	0.00520292
TLS-negative vs TLS-mature	Tumor areas	FAP	1.03156	8.11409e-14	8.01943e-12
TLS-negative vs TLS-mature	Tumor areas	AXL	0.833746	0.00358552	0.0184354
TLS-negative vs TLS-mature	Tumor areas	FZD7	-0.432511	0.0027993	0.0151367
TLS-negative vs TLS-mature	Tumor areas	LAMA3	1.48504	2.29297e-11	1.19977e-09
TLS-negative vs TLS-mature	Tumor areas	FUBP1	0.600157	0.000982627	0.00664674
TLS-negative vs TLS-mature	Tumor areas	ENO1	0.434529	0.00160001	0.0100273
TLS-negative vs TLS-mature	Tumor areas	CD48	-0.271348	0.00889847	0.0387382
TLS-negative vs TLS-mature	Tumor areas	FOXA1	-0.95086	0.00813995	0.0360223
TLS-negative vs TLS-mature	Tumor areas	COL3A1	2.79688	5.80312e-20	1.47482e-17
TLS-negative vs TLS-mature	Tumor areas	MS4A2	-0.413681	0.000942921	0.00640251
TLS-negative vs TLS-mature	Tumor areas	FSTL3	1.13332	1.23665e-11	6.875e-10
TLS-negative vs TLS-mature	Tumor areas	CDK6	1.78484	1.17177e-14	1.48898e-12
TLS-negative vs TLS-mature	Tumor areas	CEACAM3	-0.350144	0.00346443	0.0179376
TLS-negative vs TLS-mature	Tumor areas	WNT2B	-0.739372	4.14347e-09	1.53567e-07
TLS-negative vs TLS-mature	Tumor areas	CD40	-0.528313	0.0027165	0.0148697
TLS-negative vs TLS-mature	Tumor areas	INHBA	0.682361	2.60858e-07	5.94957e-06
TLS-negative vs TLS-mature	Tumor areas	RB1	0.49354	0.000202623	0.00181139
TLS-negative vs TLS-mature	Tumor areas	P4HA2	1.14331	2.84139e-14	3.15927e-12
TLS-negative vs TLS-mature	Tumor areas	HSPA2	0.498831	0.00208361	0.0121328
TLS-negative vs TLS-mature	Tumor areas	CES3	-0.442814	3.9362e-05	0.000434937
TLS-negative vs TLS-mature	Tumor areas	MICA	0.95348	3.73895e-06	6.10237e-05
TLS-negative vs TLS-mature	Tumor areas	NLRC5	0.596739	0.000298996	0.00248558
TLS-negative vs TLS-mature	Tumor areas	IRS1	0.683603	0.00655577	0.0301362
TLS-negative vs TLS-mature	Tumor areas	SNAI2	1.32387	7.00563e-16	1.2463e-13
TLS-negative vs TLS-mature	Tumor areas	BRAF	-0.327473	0.0026229	0.0145817
TLS-negative vs TLS-mature	Tumor areas	KLRF1	-0.287615	0.00720157	0.0323525
TLS-negative vs TLS-mature	Tumor areas	COL1A2	2.53006	2.0945e-18	4.65764e-16
TLS-negative vs TLS-mature	Tumor areas	NTRK1	-0.252374	0.0112451	0.0464415
TLS-negative vs TLS-mature	Tumor areas	TREM2	1.38488	9.67572e-09	3.24776e-07
TLS-negative vs TLS-mature	Tumor areas	CMTM6	0.313444	0.00298593	0.0159041
TLS-negative vs TLS-mature	Tumor areas	TNC	1.82191	1.34005e-05	0.00018198
TLS-negative vs TLS-mature	Tumor areas	PTCRA	-0.740041	5.15744e-13	4.36909e-11
TLS-negative vs TLS-mature	Tumor areas	PKM	1.51381	8.19861e-09	2.80487e-07
TLS-negative vs TLS-mature	Tumor areas	NFATC4	-0.260136	0.010134	0.0427214
TLS-negative vs TLS-mature	Tumor areas	PLA2G6	-0.27754	0.00350323	0.0180645
TLS-negative vs TLS-mature	Tumor areas	FOXL2	0.357045	0.000696479	0.00505729
TLS-negative vs TLS-mature	Tumor areas	SPRY4	0.496867	7.86348e-06	0.000116576
TLS-negative vs TLS-mature	Tumor areas	IL11	0.2871	0.0112514	0.0464415
TLS-negative vs TLS-mature	Tumor areas	FLT1	0.299824	0.00418411	0.0210269
TLS-negative vs TLS-mature	Tumor areas	FUT8	-0.307498	0.00218396	0.0125737
TLS-negative vs TLS-mature	Tumor areas	MAP3K20	0.343546	0.00234246	0.0132345
TLS-negative vs TLS-mature	Tumor areas	IFNL2	-0.393409	2.4015e-05	0.000288667
TLS-negative vs TLS-mature	Tumor areas	MS4A6A	-0.361646	0.0121793	0.0499238
TLS-negative vs TLS-mature	Tumor areas	L1CAM	1.32929	0.000220795	0.00194575
TLS-negative vs TLS-mature	Tumor areas	CD6	-0.825971	1.36057e-08	4.24642e-07
TLS-negative vs TLS-mature	Tumor areas	CXCL6	-0.694227	0.000435436	0.0034028
TLS-negative vs TLS-mature	Tumor areas	WNT7A	0.526055	0.000170541	0.00157198
TLS-negative vs TLS-mature	Tumor areas	KRT14	2.32074	0.00228651	0.0130496
TLS-negative vs TLS-mature	Tumor areas	CXCL14	1.56484	0.000561516	0.00419411
TLS-negative vs TLS-mature	Tumor areas	CD99	0.677242	0.00286909	0.0154203
TLS-negative vs TLS-mature	Tumor areas	LTBP1	0.620696	0.00915034	0.039607
TLS-negative vs TLS-mature	Tumor areas	TNFRSF13B	-0.373136	0.000145607	0.0013567
TLS-negative vs TLS-mature	Tumor areas	ITGA3	2.04545	2.85445e-13	2.53903e-11
TLS-negative vs TLS-mature	Tumor areas	MAPK8IP2	-0.295408	0.00402275	0.0202733
TLS-negative vs TLS-mature	Tumor areas	KLRD1	-0.332973	0.00180139	0.0109375
TLS-negative vs TLS-mature	Tumor areas	CD47	1.20818	1.7614e-11	9.49552e-10
TLS-negative vs TLS-mature	Tumor areas	ATRX	0.618835	0.0095312	0.0407596
TLS-negative vs TLS-mature	Tumor areas	TRAC	-0.620805	0.00098702	0.00665117
TLS-negative vs TLS-mature	Tumor areas	PGR	0.511616	0.0019896	0.0116889
TLS-negative vs TLS-mature	Tumor areas	IL18	1.09363	1.58869e-08	4.71046e-07
TLS-negative vs TLS-mature	Tumor areas	SLC2A1	1.09362	0.00195187	0.0116291
TLS-negative vs TLS-mature	Tumor areas	FOXC1	0.825716	7.95164e-07	1.52107e-05
TLS-negative vs TLS-mature	Tumor areas	CAPN2	0.552063	0.000792906	0.00557541
TLS-negative vs TLS-mature	Tumor areas	TFDP1	0.412927	0.00864934	0.0378063
TLS-negative vs TLS-mature	Tumor areas	IRF7	0.829947	0.000171599	0.00157358
TLS-negative vs TLS-mature	Tumor areas	TNF	-0.369389	0.000359858	0.00290995
TLS-negative vs TLS-mature	Tumor areas	IKBKE	-0.39537	0.000308852	0.00254374
TLS-negative vs TLS-mature	Tumor areas	TLX1	-0.354128	0.000543661	0.00410838
TLS-negative vs TLS-mature	Tumor areas	CD9	-1.29438	6.01553e-05	0.000633232
TLS-negative vs TLS-mature	Tumor areas	KDM6A	0.354317	0.00446164	0.0222957
TLS-negative vs TLS-mature	Tumor areas	PIK3CB	-0.433453	0.0013903	0.00899398
TLS-negative vs TLS-mature	Tumor areas	TFE3	0.780914	2.62991e-05	0.000311908
TLS-negative vs TLS-mature	Tumor areas	AREG	1.34119	5.11369e-07	1.04566e-05
TLS-negative vs TLS-mature	Tumor areas	PNOC	-0.556199	0.000213059	0.00189516
TLS-negative vs TLS-mature	Tumor areas	TMPRSS2	-0.484097	0.00450056	0.0224272
TLS-negative vs TLS-mature	Tumor areas	SERINC2	1.45264	1.37463e-07	3.30469e-06
TLS-negative vs TLS-mature	Tumor areas	TPM1	1.16906	1.22926e-12	8.41101e-11
TLS-negative vs TLS-mature	Tumor areas	RAD52	-0.495124	9.78088e-08	2.41669e-06
TLS-negative vs TLS-mature	Tumor areas	ENG	0.395321	0.00134966	0.00876293
TLS-negative vs TLS-mature	Tumor areas	LAT	-0.351397	0.000263324	0.00223387
TLS-negative vs TLS-mature	Tumor areas	PEBP1	0.476283	0.00541724	0.0259066
TLS-negative vs TLS-mature	Tumor areas	CD81	0.724152	0.00382199	0.0194266
TLS-negative vs TLS-mature	Tumor areas	DDIT3	0.583078	0.00014566	0.0013567
TLS-negative vs TLS-mature	Tumor areas	CLEC14A	-0.628062	2.35756e-05	0.000285313
TLS-negative vs TLS-mature	Tumor areas	TGFBR1	0.724643	1.18321e-10	5.53931e-09
TLS-negative vs TLS-mature	Tumor areas	BAGE	-0.429687	0.00034355	0.00280356
TLS-negative vs TLS-mature	Tumor areas	TAP1	1.57043	1.65791e-05	0.000220106
TLS-negative vs TLS-mature	Tumor areas	F13A1	0.279181	0.00925675	0.03991
TLS-negative vs TLS-mature	Tumor areas	IL4R	0.569458	0.00576515	0.0272048
TLS-negative vs TLS-mature	Tumor areas	APP	0.804205	0.00089259	0.00613096
TLS-negative vs TLS-mature	Tumor areas	TNR	-0.369594	0.000744645	0.0052989
TLS-negative vs TLS-mature	Tumor areas	NTF3	-0.253958	0.00633019	0.0291746
TLS-negative vs TLS-mature	Tumor areas	HSPA1A	1.54293	1.65616e-07	3.92841e-06
TLS-negative vs TLS-mature	Tumor areas	TLR4	0.289633	0.00211309	0.0122449
TLS-negative vs TLS-mature	Tumor areas	COL11A1	0.471113	8.0783e-05	0.000821217
TLS-negative vs TLS-mature	Tumor areas	PLA2G10	-0.335818	0.000718421	0.00515351
TLS-negative vs TLS-mature	Tumor areas	IL1RAP	1.14	4.56658e-12	3.00887e-10
TLS-negative vs TLS-mature	Tumor areas	COL27A1	1.19155	4.99435e-15	6.83458e-13
TLS-negative vs TLS-mature	Tumor areas	FUT5	-0.360984	0.000452497	0.00349997
TLS-negative vs TLS-mature	Tumor areas	SHC1	0.613489	4.81405e-05	0.000515915
TLS-negative vs TLS-mature	Tumor areas	ITGA1	0.374585	0.000263694	0.00223387
TLS-negative vs TLS-mature	Tumor areas	CLEC4A	-0.295983	0.00243363	0.0137007
TLS-negative vs TLS-mature	Tumor areas	PTGS2	1.70249	8.54343e-08	2.17125e-06
TLS-negative vs TLS-mature	Tumor areas	SBNO2	0.748583	0.000410691	0.00323283
TLS-negative vs TLS-mature	Tumor areas	PPP2R3A	-0.353923	0.00855736	0.0374964
TLS-negative vs TLS-mature	Tumor areas	CX3CL1	-1.08529	8.34336e-05	0.000843343
TLS-negative vs TLS-mature	Tumor areas	BRD2	0.585144	0.00491701	0.0240914
TLS-negative vs TLS-mature	Tumor areas	DUSP2	-0.524908	0.000182995	0.00166948
TLS-negative vs TLS-mature	Tumor areas	EFNA5	0.365051	0.00234338	0.0132345
TLS-negative vs TLS-mature	Tumor areas	FAM124B	-0.328671	0.00192113	0.0115074
TLS-negative vs TLS-mature	Tumor areas	PSMB9	1.23363	0.00162561	0.0100765
TLS-negative vs TLS-mature	Tumor areas	IL32	1.04364	0.00269468	0.0148416
TLS-negative vs TLS-mature	Tumor areas	RICTOR	0.401115	0.00346855	0.0179376
TLS-negative vs TLS-mature	Tumor areas	DSP	1.08183	0.00139971	0.00902205
TLS-negative vs TLS-mature	Tumor areas	LIF	-0.376649	0.00160638	0.0100273
TLS-negative vs TLS-mature	Tumor areas	IFI16	1.21836	1.15889e-08	3.68154e-07
TLS-negative vs TLS-mature	Tumor areas	SOS2	0.263044	0.00559176	0.0265273
TLS-negative vs TLS-mature	Tumor areas	PPP2R1A	0.572825	0.000462226	0.00355974
TLS-negative vs TLS-mature	Tumor areas	FLNA	2.0076	5.42535e-07	1.06332e-05
TLS-negative vs TLS-mature	Tumor areas	PKP3	1.03574	1.30973e-05	0.000179231
TLS-negative vs TLS-mature	Tumor areas	RASA4	0.594159	7.15082e-05	0.000743937
TLS-negative vs TLS-mature	Tumor areas	SERINC1	0.449649	0.00024042	0.00208638
TLS-negative vs TLS-mature	Tumor areas	TLR8	0.280519	0.00494862	0.0241194
TLS-negative vs TLS-mature	Tumor areas	E2F1	-0.602459	7.67905e-06	0.000114799
TLS-negative vs TLS-mature	Tumor areas	SSX1	-1.41068	4.92603e-09	1.78845e-07
TLS-negative vs TLS-mature	Tumor areas	ITGA5	1.0365	1.7384e-08	5.06984e-07
TLS-negative vs TLS-mature	Tumor areas	TWIST1	0.448889	0.000132333	0.00125894
TLS-negative vs TLS-mature	Tumor areas	HLA-B	2.74908	2.26085e-07	5.22344e-06
TLS-negative vs TLS-mature	Tumor areas	GNG12	0.793294	0.000669749	0.00490322
TLS-negative vs TLS-mature	Tumor areas	IFI6	1.36193	0.00482694	0.0237213
TLS-negative vs TLS-mature	Tumor areas	NKG7	-0.355328	0.000717612	0.00515351
TLS-negative vs TLS-mature	Tumor areas	F2RL1	0.661151	0.00319567	0.0168697
TLS-negative vs TLS-mature	Tumor areas	CXCL13	-0.523938	0.0111107	0.046182
TLS-negative vs TLS-mature	Tumor areas	ITGA2	0.908527	0.00081671	0.00569775
TLS-negative vs TLS-mature	Tumor areas	NAALAD2	0.292449	0.00816317	0.0360354
TLS-negative vs TLS-mature	Tumor areas	DST	0.769579	0.00204118	0.0119449
TLS-negative vs TLS-mature	Tumor areas	SFN	0.991795	8.91408e-05	0.000890907
TLS-negative vs TLS-mature	Tumor areas	LAIR2	-0.356377	0.000383881	0.00305697
TLS-negative vs TLS-mature	Tumor areas	TLR6	0.287814	0.00377615	0.019304
TLS-negative vs TLS-mature	Tumor areas	RRAS2	0.539218	0.000267063	0.00225168
TLS-negative vs TLS-mature	Tumor areas	CD55	0.795392	0.00144125	0.00922296
TLS-negative vs TLS-mature	Tumor areas	HLA-DRB5	1.30229	0.000368153	0.00296355
TLS-negative vs TLS-mature	Tumor areas	CCL20	-1.62547	9.76544e-07	1.82871e-05
TLS-negative vs TLS-mature	Tumor areas	MMP9	1.50078	0.00260378	0.0145208
TLS-negative vs TLS-mature	Tumor areas	PCK1	-0.264372	0.00708923	0.0320957
TLS-negative vs TLS-mature	Tumor areas	CTCFL	-0.277067	0.00803474	0.0356454
TLS-negative vs TLS-mature	Tumor areas	CD5	-0.619887	1.69349e-05	0.000221009
TLS-negative vs TLS-mature	Tumor areas	PROM1	0.474998	0.00842001	0.0369857
TLS-negative vs TLS-mature	Tumor areas	FN1	3.7582	3.71805e-14	3.89083e-12
TLS-negative vs TLS-mature	Tumor areas	ETS1	0.500872	0.000287332	0.00239983
TLS-negative vs TLS-mature	Tumor areas	FST	1.31742	0.00214713	0.0124017
TLS-negative vs TLS-mature	Tumor areas	IL25	-0.275103	0.0118148	0.0485417
TLS-negative vs TLS-mature	Tumor areas	KMT2C	-0.417506	0.00716822	0.0322842
TLS-negative vs TLS-mature	Tumor areas	CCL5	0.80507	0.00513326	0.0248745
TLS-negative vs TLS-mature	Tumor areas	NSD3	0.447355	0.00713331	0.0322085
TLS-negative vs TLS-mature	Tumor areas	TPTE	-0.284203	0.00890607	0.0387382
TLS-negative vs TLS-mature	Tumor areas	IL7R	0.541422	2.15725e-07	5.04966e-06
TLS-negative vs TLS-mature	Tumor areas	KIR Family	-0.251648	0.0093764	0.0402651
TLS-negative vs TLS-mature	Tumor areas	OLR1	0.826005	3.1705e-06	5.27133e-05
TLS-negative vs TLS-mature	Tumor areas	KITLG	0.66133	3.23557e-08	9.24788e-07
TLS-negative vs TLS-mature	Tumor areas	VCAN	0.635148	1.03084e-08	3.33431e-07
TLS-negative vs TLS-mature	Tumor areas	S100B	0.518071	0.00627795	0.0291156
TLS-negative vs TLS-mature	Tumor areas	FGF4	-0.474055	0.000191028	0.00172507
TLS-negative vs TLS-mature	Tumor areas	MAP3K13	-0.414731	3.1087e-05	0.000356798
TLS-negative vs TLS-mature	Tumor areas	EHHADH	-0.357126	0.00543792	0.0259358
TLS-negative vs TLS-mature	Tumor areas	HAMP	-0.316541	0.00170152	0.0105104
TLS-negative vs TLS-mature	Tumor areas	FUT4	0.323661	0.00173966	0.0106352
TLS-negative vs TLS-mature	Tumor areas	ITGB6	1.15768	1.10796e-05	0.000153989
TLS-negative vs TLS-mature	Tumor areas	EPCAM	-1.2342	8.15749e-06	0.000118526
TLS-negative vs TLS-mature	Tumor areas	FGF3	-0.37772	0.00274283	0.014922
TLS-negative vs TLS-mature	Tumor areas	POU2AF1	-0.31716	0.00161203	0.0100273
TLS-negative vs TLS-mature	Tumor areas	JAK1	0.499271	0.00121497	0.00803509
TLS-negative vs TLS-mature	Tumor areas	ID1	1.5439	5.85826e-05	0.000620348
TLS-negative vs TLS-mature	Tumor areas	C2	0.384877	0.00473979	0.0234225
TLS-negative vs TLS-mature	Tumor areas	IGF1R	1.20301	8.76328e-12	5.31013e-10
TLS-negative vs TLS-mature	Tumor areas	LTF	-0.395033	0.00298481	0.0159041
TLS-negative vs TLS-mature	Tumor areas	LAMC2	3.14773	6.6467e-26	5.91224e-23
TLS-negative vs TLS-mature	Tumor areas	IL24	0.42214	0.00265949	0.0146933
TLS-negative vs TLS-mature	Tumor areas	NKX2-1	-0.626868	0.000242754	0.0020964
TLS-negative vs TLS-mature	Tumor areas	NRP1	0.50493	1.0854e-06	1.97033e-05
TLS-negative vs TLS-mature	Tumor areas	LEP	-0.291948	0.00926522	0.03991
TLS-negative vs TLS-mature	Tumor areas	LEF1	-0.581932	5.23444e-06	8.16849e-05
TLS-negative vs TLS-mature	Tumor areas	MS4A1	-0.59488	2.69928e-05	0.000315923
TLS-negative vs TLS-mature	Tumor areas	KRT17	1.68909	0.00123472	0.00813544
TLS-negative vs TLS-mature	Tumor areas	DIPK2B	-0.503022	5.84565e-07	1.13037e-05
TLS-negative vs TLS-mature	Tumor areas	HLA-G	0.55119	9.33316e-06	0.000131775
TLS-negative vs TLS-mature	Tumor areas	S100A8	-1.77656	0.0017377	0.0106352
TLS-negative vs TLS-mature	Tumor areas	PSMB8	1.20193	3.15696e-07	6.93362e-06
TLS-negative vs TLS-mature	Tumor areas	ANP32B	0.551762	0.00532947	0.0256246
TLS-negative vs TLS-mature	Tumor areas	ROR2	0.48502	6.01365e-06	9.22265e-05
TLS-negative vs TLS-mature	Tumor areas	CT45A1	-0.417934	0.000932152	0.00635363
TLS-negative vs TLS-mature	Tumor areas	CASP1	0.559073	0.00914454	0.039607
TLS-negative vs TLS-mature	Tumor areas	NFAM1	-0.284689	0.00325001	0.0170554
TLS-negative vs TLS-mature	Tumor areas	CXCL8	-1.44596	8.19489e-06	0.000118526
TLS-negative vs TLS-mature	Tumor areas	MET	0.944656	9.67395e-05	0.000950826
TLS-negative vs TLS-mature	Tumor areas	HDAC1	-0.473272	0.00230069	0.0130764
TLS-negative vs TLS-mature	Tumor areas	SERPINH1	1.7372	7.2758e-11	3.49828e-09
TLS-negative vs TLS-mature	Tumor areas	BMP7	-1.81135	2.17574e-06	3.65155e-05
TLS-negative vs TLS-mature	Tumor areas	TPSAB1/B2	0.936933	0.00669648	0.0306248
TLS-negative vs TLS-mature	Tumor areas	ITGB4	1.20906	1.19874e-06	2.1541e-05
TLS-negative vs TLS-mature	Tumor areas	APOL6	0.958524	0.00195452	0.0116291
TLS-negative vs TLS-mature	Tumor areas	PYCARD	1.09844	0.00133254	0.00868346
TLS-negative vs TLS-mature	Tumor areas	CDKN1B	-0.645814	1.85847e-05	0.000234484
TLS-negative vs TLS-mature	Tumor areas	SFRP2	1.09258	1.00686e-11	5.7781e-10
TLS-negative vs TLS-mature	Tumor areas	STING1	0.494117	4.05838e-05	0.000442936
TLS-negative vs TLS-mature	Tumor areas	CD44	1.74298	8.55844e-13	6.09018e-11
TLS-negative vs TLS-mature	Tumor areas	SERPINA1	0.508965	0.00980606	0.0416348
TLS-negative vs TLS-mature	Tumor areas	CXCR6	-0.286289	0.00674372	0.0307618
TLS-negative vs TLS-mature	Tumor areas	MMP11	0.472442	0.00346434	0.0179376
TLS-negative vs TLS-mature	Tumor areas	HLA-F	2.63967	7.78357e-08	2.00681e-06
TLS-negative vs TLS-mature	Tumor areas	CD79A	-0.294269	0.00596325	0.0279911
TLS-negative vs TLS-mature	Tumor areas	KRT19	-1.33653	0.00824674	0.0363142
TLS-negative vs TLS-mature	Tumor areas	HLA-A	2.85818	9.88891e-09	3.25785e-07
TLS-negative vs TLS-mature	Tumor areas	THBS4	0.3267	0.000813703	0.00569775
TLS-negative vs TLS-mature	Tumor areas	LIG4	0.43824	8.8195e-05	0.000886434
TLS-negative vs TLS-mature	Tumor areas	IFIT3	1.13261	0.000545013	0.00410838
TLS-negative vs TLS-mature	Tumor areas	HNF1A	0.368923	0.000133275	0.00126115
TLS-negative vs TLS-mature	Tumor areas	FEZ1	0.435741	3.62434e-05	0.000408082
TLS-negative vs TLS-mature	Tumor areas	ARG2	-0.735679	0.000153623	0.00142341
TLS-negative vs TLS-mature	Tumor areas	CALML5	-2.18613	0.00198492	0.0116889
TLS-negative vs TLS-mature	Tumor areas	MCL1	0.891474	5.2331e-07	1.04603e-05
TLS-negative vs TLS-mature	Tumor areas	ISG15	1.25408	0.00480857	0.0236965
TLS-negative vs TLS-mature	Tumor areas	GIMAP6	-0.330563	0.000879497	0.00606444
TLS-negative vs TLS-mature	Tumor areas	CEBPB	1.75806	1.21683e-06	2.16475e-05
TLS-negative vs TLS-mature	Tumor areas	IL21R	-0.361116	9.88526e-05	0.000966257
TLS-negative vs TLS-mature	Tumor areas	COL4A6	0.746541	7.72798e-05	0.00079012
TLS-negative vs TLS-mature	Tumor areas	MMP3	1.31463	0.0001193	0.00114722
TLS-negative vs TLS-mature	Tumor areas	FGFR1	0.814129	0.00376297	0.019292
TLS-negative vs TLS-mature	Tumor areas	CD14	0.663718	1.7089e-05	0.000221009
TLS-negative vs TLS-mature	Tumor areas	PLAU	1.01975	8.55133e-07	1.61839e-05
TLS-negative vs TLS-mature	Tumor areas	MYB	-0.253212	0.0111657	0.0463025
TLS-negative vs TLS-mature	Tumor areas	TPR	0.371384	0.00305273	0.0162114
TLS-negative vs TLS-mature	Tumor areas	THY1	0.653656	8.9547e-12	5.31013e-10
TLS-negative vs TLS-mature	Tumor areas	GZMH	-0.278048	0.00798596	0.0355175
TLS-negative vs TLS-mature	Tumor areas	LY86	-0.305093	0.00292157	0.015655
TLS-negative vs TLS-mature	Tumor areas	IRAK1	0.562943	0.00458528	0.0227855
TLS-negative vs TLS-mature	Tumor areas	MAP2K4	0.278857	0.00276709	0.0150081
TLS-negative vs TLS-mature	Tumor areas	TRAF2	0.24032	0.0110101	0.0458711
TLS-negative vs TLS-mature	Tumor areas	PALMD	0.806892	7.49611e-12	4.7627e-10
TLS-negative vs TLS-mature	Tumor areas	UQCRQ	0.630833	2.51696e-05	0.000300515
TLS-negative vs TLS-mature	Tumor areas	BIRC7	-0.491447	3.57774e-05	0.000405401
TLS-negative vs TLS-mature	Tumor areas	TICAM2	0.382041	0.000220934	0.00194575
TLS-negative vs TLS-mature	Tumor areas	GBP1	0.883549	3.75521e-05	0.000417532
TLS-negative vs TLS-mature	Tumor areas	SOX2	-1.59999	1.57474e-09	6.36695e-08
TLS-negative vs TLS-mature	Tumor areas	THBS1	1.96791	3.04048e-07	6.76127e-06
TLS-negative vs TLS-mature	Tumor areas	C1R	0.877151	0.000902938	0.00617818
TLS-negative vs TLS-mature	Tumor areas	BRD3	0.257898	0.0095794	0.0408675
TLS-negative vs TLS-mature	Tumor areas	VEGFC	0.998742	9.35364e-08	2.34368e-06
TLS-negative vs TLS-mature	Tumor areas	ATOX1	0.71124	4.98428e-07	1.04201e-05
TLS-negative vs TLS-mature	Tumor areas	RANBP2	0.452462	0.00185419	0.0112198
TLS-negative vs TLS-mature	Tumor areas	PDGFA	0.793341	1.69819e-05	0.000221009
TLS-negative vs TLS-mature	Tumor areas	TRIM21	0.358251	0.00208692	0.0121328
TLS-negative vs TLS-mature	Tumor areas	MMP7	3.30586	4.29613e-11	2.18366e-09
TLS-negative vs TLS-mature	Tumor areas	TNFRSF13C	-0.412261	0.000101897	0.000985187
TLS-negative vs TLS-mature	Tumor areas	DLL1	0.550492	0.000384914	0.00305697
TLS-negative vs TLS-mature	Tumor areas	MICB	0.384187	0.000279168	0.00234264
TLS-negative vs TLS-mature	Tumor areas	NPM2	-0.313199	0.00133136	0.00868346
TLS-negative vs TLS-mature	Tumor areas	FLNB	0.845129	0.000766012	0.00540768
TLS-negative vs TLS-mature	Tumor areas	EZH2	-0.576876	0.00172356	0.0106097
TLS-negative vs TLS-mature	Tumor areas	FEN1	0.366522	0.00975964	0.0415369
TLS-negative vs TLS-mature	Tumor areas	COL17A1	2.34715	3.29719e-15	4.88809e-13
TLS-negative vs TLS-mature	Tumor areas	CASP9	-0.333545	0.00106304	0.0071364
TLS-negative vs TLS-mature	Tumor areas	CTSL	1.91175	2.85145e-25	1.69091e-22
TLS-negative vs TLS-mature	Tumor areas	IL6ST	0.715426	5.22186e-09	1.84802e-07
TLS-negative vs TLS-mature	Tumor areas	IGF2R	0.554529	0.000750457	0.00531897
TLS-negative vs TLS-mature	Tumor areas	FGFR2	-0.667275	0.000300555	0.00248692
TLS-negative vs TLS-mature	Tumor areas	SAMD9	1.39089	1.23387e-06	2.17333e-05
TLS-negative vs TLS-mature	Tumor areas	IL19	0.298858	0.0039276	0.0199066
TLS-negative vs TLS-mature	Tumor areas	ASL	-0.332103	0.0114171	0.0470163
TLS-negative vs TLS-mature	Tumor areas	CXCL1	-0.990809	0.00556919	0.0264909
TLS-negative vs TLS-mature	Tumor areas	SFRP1	0.853728	0.000611414	0.0045321
TLS-negative vs TLS-mature	Tumor areas	LOXL2	0.558975	4.76064e-05	0.000513283
TLS-negative vs TLS-mature	Tumor areas	TGFB3	0.526267	0.000186706	0.00169464
TLS-negative vs TLS-mature	Tumor areas	EYA1	-0.334609	0.00379294	0.0193342
TLS-negative vs TLS-mature	Tumor areas	TNFSF13	-0.469813	1.0624e-06	1.94847e-05
TLS-negative vs TLS-mature	Tumor areas	CDKN1A	1.21177	0.00273414	0.0149203
TLS-negative vs TLS-mature	Tumor areas	PRKCD	-0.301067	0.00709028	0.0320957
TLS-negative vs TLS-mature	Tumor areas	COL5A2	1.10473	2.77701e-17	5.48922e-15
TLS-negative vs TLS-mature	Tumor areas	PDCD1	-0.295531	0.00228863	0.0130496
TLS-negative vs TLS-mature	Tumor areas	ITGAE	-0.369744	0.000436109	0.0034028
TLS-negative vs TLS-mature	Tumor areas	PRKACB	0.371076	0.00270895	0.0148697
TLS-negative vs TLS-mature	Tumor areas	FAS	0.464561	0.000252629	0.00216071
TLS-negative vs TLS-mature	Tumor areas	PML	0.744767	2.17419e-05	0.000268603
TLS-negative vs TLS-mature	Tumor areas	TGFB1	0.569143	0.00106869	0.00714737
TLS-negative vs TLS-mature	Tumor areas	PDGFRB	0.794473	2.59192e-09	9.8107e-08
TLS-negative vs TLS-mature	Tumor areas	HDAC4	-0.293122	0.00320927	0.0168914
TLS-negative vs TLS-mature	Tumor areas	TRBC1/2	-1.02932	3.27497e-08	9.24788e-07
TLS-negative vs TLS-mature	Tumor areas	TAPBP	0.836731	1.3841e-05	0.000186539
TLS-negative vs TLS-mature	Tumor areas	FH	0.393891	0.00798126	0.0355175
TLS-negative vs TLS-mature	Tumor areas	BCL2	-0.506052	0.000192812	0.00173238
TLS-negative vs TLS-mature	Tumor areas	CACNG4	0.464308	0.000524891	0.00399051
TLS-negative vs TLS-mature	Tumor areas	INPP5D	-0.442876	0.00263415	0.0145986
TLS-negative vs TLS-mature	Tumor areas	PSPH	-0.457183	6.86645e-05	0.000718553
TLS-negative vs TLS-mature	Tumor areas	GLS	0.896267	5.29786e-09	1.84802e-07
TLS-negative vs TLS-mature	Tumor areas	IL1RN	-1.50178	0.00540958	0.0259066
TLS-negative vs TLS-mature	Tumor areas	ASXL1	-0.31543	0.00332278	0.017386
TLS-negative vs TLS-mature	Tumor areas	TBK1	0.389744	4.50899e-05	0.000489115
TLS-negative vs TLS-mature	Tumor areas	S100A9	-1.66906	0.00429326	0.0215147
TLS-negative vs TLS-mature	Tumor areas	FLNC	0.405406	0.000559465	0.00419411
TLS-negative vs TLS-mature	Tumor areas	NEFL	1.01614	5.40391e-05	0.000575662
TLS-negative vs TLS-mature	Tumor areas	TCF7	0.301201	0.00222092	0.0127452
TLS-negative vs TLS-mature	Tumor areas	TNFRSF12A	1.6107	1.69762e-10	7.74378e-09
TLS-negative vs TLS-mature	Tumor areas	NECTIN2	0.535648	0.0100657	0.0425341
TLS-negative vs TLS-mature	Tumor areas	PHGDH	-1.21908	4.23072e-06	6.78058e-05
TLS-negative vs TLS-mature	Tumor areas	HLA-E	2.07138	4.24783e-08	1.18076e-06
TLS-negative vs TLS-mature	Tumor areas	SPRY1	0.323811	0.00492932	0.0240914
TLS-negative vs TLS-mature	Tumor areas	EIF2AK2	0.36398	0.00514549	0.0248745
TLS-negative vs TLS-mature	Tumor areas	HEY1	-0.657321	0.000563458	0.00419411
TLS-negative vs TLS-mature	Tumor areas	CCL15	-1.18687	1.71728e-15	2.77731e-13
TLS-negative vs TLS-mature	Tumor areas	OAS2	0.847603	0.000131532	0.00125804
TLS-negative vs TLS-mature	Tumor areas	HIF1A	1.00087	3.08562e-05	0.00035645
TLS-mature vs TLS-immature	Tumor areas	ICAM2	0.438156	7.59862e-05	0.00109016
TLS-mature vs TLS-immature	Tumor areas	TANK	-0.537738	4.8227e-07	2.04276e-05
TLS-mature vs TLS-immature	Tumor areas	TLR1	-0.394411	6.68349e-05	0.000990827
TLS-mature vs TLS-immature	Tumor areas	TDO2	-0.42319	9.5885e-06	0.000203177
TLS-mature vs TLS-immature	Tumor areas	ADA	0.978839	1.11291e-10	1.64989e-08
TLS-mature vs TLS-immature	Tumor areas	MLANA	-0.344021	0.000998964	0.00779455
TLS-mature vs TLS-immature	Tumor areas	S100A12	0.992596	0.00250503	0.0162053
TLS-mature vs TLS-immature	Tumor areas	CSF3R	0.463392	1.03339e-06	3.6047e-05
TLS-mature vs TLS-immature	Tumor areas	NDUFA2	0.489905	0.00229657	0.0151881
TLS-mature vs TLS-immature	Tumor areas	FCER1G	-0.882437	7.31669e-11	1.18331e-08
TLS-mature vs TLS-immature	Tumor areas	MPO	0.298269	0.000697464	0.00593679
TLS-mature vs TLS-immature	Tumor areas	PIN1	-0.375484	0.00108308	0.00830515
TLS-mature vs TLS-immature	Tumor areas	IFIT2	-0.766968	6.94269e-05	0.00101238
TLS-mature vs TLS-immature	Tumor areas	ROPN1	0.415987	1.40563e-06	4.3114e-05
TLS-mature vs TLS-immature	Tumor areas	C1S	-1.2541	0.000130934	0.00156329
TLS-mature vs TLS-immature	Tumor areas	IFITM2	-0.68323	0.00764387	0.036555
TLS-mature vs TLS-immature	Tumor areas	WNT11	-0.473767	0.00968214	0.0438283
TLS-mature vs TLS-immature	Tumor areas	NANOG	0.491975	4.0702e-07	1.81022e-05
TLS-mature vs TLS-immature	Tumor areas	CIC	0.563961	6.92577e-07	2.73799e-05
TLS-mature vs TLS-immature	Tumor areas	PCK2	0.440843	0.0013244	0.00977635
TLS-mature vs TLS-immature	Tumor areas	FZD3	0.643728	5.69406e-09	4.60442e-07
TLS-mature vs TLS-immature	Tumor areas	PIK3R1	0.354552	0.000284655	0.00304065
TLS-mature vs TLS-immature	Tumor areas	API5	0.56591	1.6349e-06	4.92963e-05
TLS-mature vs TLS-immature	Tumor areas	PIAS4	0.329665	0.000791651	0.0065599
TLS-mature vs TLS-immature	Tumor areas	NDUFA13	0.539314	0.00152438	0.0110689
TLS-mature vs TLS-immature	Tumor areas	ANXA1	1.70184	0.000145582	0.00167091
TLS-mature vs TLS-immature	Tumor areas	RIPK1	-0.370818	0.00159551	0.0113705
TLS-mature vs TLS-immature	Tumor areas	TNFRSF11B	-0.31492	0.000553025	0.00499407
TLS-mature vs TLS-immature	Tumor areas	DUSP8	0.294642	0.00253746	0.0162792
TLS-mature vs TLS-immature	Tumor areas	PLA2G4E	-0.568457	0.00325039	0.0196805
TLS-mature vs TLS-immature	Tumor areas	CXCL11	-1.71305	6.25118e-06	0.000146327
TLS-mature vs TLS-immature	Tumor areas	XCR1	0.771869	9.60726e-17	8.23314e-14
TLS-mature vs TLS-immature	Tumor areas	NR3C1	-0.301991	0.00690013	0.0339097
TLS-mature vs TLS-immature	Tumor areas	SIGIRR	0.326831	0.000514781	0.00474505
TLS-mature vs TLS-immature	Tumor areas	CACNA1C	0.345988	0.000342451	0.00345244
TLS-mature vs TLS-immature	Tumor areas	MSR1	-0.382924	8.70827e-05	0.00119169
TLS-mature vs TLS-immature	Tumor areas	COL1A1	-0.936582	0.00227119	0.0150763
TLS-mature vs TLS-immature	Tumor areas	ACTA2	-0.567185	0.00667744	0.0333684
TLS-mature vs TLS-immature	Tumor areas	COL4A5	0.606813	0.0034919	0.0205019
TLS-mature vs TLS-immature	Tumor areas	SNCA	-0.285037	0.0045518	0.0252264
TLS-mature vs TLS-immature	Tumor areas	CXCL9	-1.57685	2.17891e-09	1.93814e-07
TLS-mature vs TLS-immature	Tumor areas	IRF1	-0.380975	0.000169512	0.00190861
TLS-mature vs TLS-immature	Tumor areas	HCK	-0.280311	0.00508578	0.0277534
TLS-mature vs TLS-immature	Tumor areas	MAF	0.724917	0.000116034	0.00142362
TLS-mature vs TLS-immature	Tumor areas	HLA-DQA2	-0.612006	3.45107e-05	0.000553105
TLS-mature vs TLS-immature	Tumor areas	MAPK9	-0.265934	0.00279928	0.0175349
TLS-mature vs TLS-immature	Tumor areas	DEFB1	2.06514	6.03902e-07	2.44168e-05
TLS-mature vs TLS-immature	Tumor areas	RIMKLB	0.378937	0.00743284	0.0359321
TLS-mature vs TLS-immature	Tumor areas	CXCR1	0.298675	0.00346936	0.0205019
TLS-mature vs TLS-immature	Tumor areas	CCL26	0.532404	0.000852635	0.00686352
TLS-mature vs TLS-immature	Tumor areas	HOXA9	1.10262	2.51446e-10	2.79576e-08
TLS-mature vs TLS-immature	Tumor areas	PLA2G4A	-0.286567	0.00676324	0.0334217
TLS-mature vs TLS-immature	Tumor areas	CD68	-1.1932	1.84147e-05	0.000327597
TLS-mature vs TLS-immature	Tumor areas	SLC7A5	2.43098	6.01869e-08	3.82401e-06
TLS-mature vs TLS-immature	Tumor areas	LFNG	0.531761	0.00975596	0.0439761
TLS-mature vs TLS-immature	Tumor areas	ITGB2	-0.555094	0.00205682	0.0139129
TLS-mature vs TLS-immature	Tumor areas	TGFB2	-0.506608	2.35442e-08	1.60703e-06
TLS-mature vs TLS-immature	Tumor areas	CD3G	-0.334106	0.000980645	0.00768532
TLS-mature vs TLS-immature	Tumor areas	HLA-C	-1.63381	9.91537e-05	0.00131638
TLS-mature vs TLS-immature	Tumor areas	ACTR3B	0.264958	0.00841271	0.0392814
TLS-mature vs TLS-immature	Tumor areas	VTCN1	0.606081	5.56998e-06	0.00013574
TLS-mature vs TLS-immature	Tumor areas	KLF4	1.32727	2.83048e-07	1.43107e-05
TLS-mature vs TLS-immature	Tumor areas	MAPK14	-0.358117	0.00394767	0.0227278
TLS-mature vs TLS-immature	Tumor areas	IFIH1	-0.662529	0.000362247	0.00360888
TLS-mature vs TLS-immature	Tumor areas	GBP4	-1.23598	1.3461e-05	0.000252075
TLS-mature vs TLS-immature	Tumor areas	DUSP6	-0.856751	0.000108063	0.00138406
TLS-mature vs TLS-immature	Tumor areas	PGPEP1	0.307921	0.0017803	0.0125681
TLS-mature vs TLS-immature	Tumor areas	SOCS3	-0.787575	0.00448841	0.025031
TLS-mature vs TLS-immature	Tumor areas	HLA-DOA	-0.366784	0.00573706	0.0300183
TLS-mature vs TLS-immature	Tumor areas	IRF2	-0.438134	0.000406379	0.00395053
TLS-mature vs TLS-immature	Tumor areas	UBE2C	0.943026	0.00232344	0.0153089
TLS-mature vs TLS-immature	Tumor areas	CCND1	1.27191	0.000501342	0.00466956
TLS-mature vs TLS-immature	Tumor areas	MAP3K14	0.313939	0.000521904	0.00477316
TLS-mature vs TLS-immature	Tumor areas	B2M	-1.50888	0.00033968	0.00345244
TLS-mature vs TLS-immature	Tumor areas	PPP3CA	-0.440866	0.0012505	0.00938668
TLS-mature vs TLS-immature	Tumor areas	NDUFA1	0.870998	1.43893e-05	0.000266652
TLS-mature vs TLS-immature	Tumor areas	IFI35	-0.606287	0.00608508	0.0311112
TLS-mature vs TLS-immature	Tumor areas	POLR2H	0.441418	0.00366798	0.0213246
TLS-mature vs TLS-immature	Tumor areas	NID2	-0.272087	0.00204087	0.0138577
TLS-mature vs TLS-immature	Tumor areas	H3-5	-0.617035	0.00775561	0.036891
TLS-mature vs TLS-immature	Tumor areas	COL11A2	-0.287448	0.00302927	0.0187772
TLS-mature vs TLS-immature	Tumor areas	SIRPB2	0.312271	0.000710434	0.00598987
TLS-mature vs TLS-immature	Tumor areas	TAL1	-0.275807	0.00345204	0.0205019
TLS-mature vs TLS-immature	Tumor areas	TAP2	-1.19659	1.83502e-05	0.000327597
TLS-mature vs TLS-immature	Tumor areas	CSF1R	-0.672963	4.13185e-05	0.000650492
TLS-mature vs TLS-immature	Tumor areas	FADD	1.01291	0.000398408	0.00391585
TLS-mature vs TLS-immature	Tumor areas	CD3EAP	0.402361	0.00347631	0.0205019
TLS-mature vs TLS-immature	Tumor areas	LILRB4	-0.266935	0.00958284	0.0434895
TLS-mature vs TLS-immature	Tumor areas	AKT2	0.441052	0.00916964	0.0421519
TLS-mature vs TLS-immature	Tumor areas	GATA2	0.443796	3.55176e-06	9.29203e-05
TLS-mature vs TLS-immature	Tumor areas	AXIN2	0.398951	0.000343497	0.00345244
TLS-mature vs TLS-immature	Tumor areas	IFNAR1	-0.335438	0.000792793	0.0065599
TLS-mature vs TLS-immature	Tumor areas	NLRP3	-0.322638	0.000410217	0.00396617
TLS-mature vs TLS-immature	Tumor areas	DAB2	-0.341314	0.000661752	0.00571484
TLS-mature vs TLS-immature	Tumor areas	APOE	-0.349717	0.000637391	0.00561346
TLS-mature vs TLS-immature	Tumor areas	ELMO1	0.429571	1.14091e-05	0.000230646
TLS-mature vs TLS-immature	Tumor areas	TLR5	-0.32699	0.000214659	0.00237192
TLS-mature vs TLS-immature	Tumor areas	PVR	0.291629	0.0017901	0.0125873
TLS-mature vs TLS-immature	Tumor areas	USP9Y	-0.369345	0.000433052	0.00416432
TLS-mature vs TLS-immature	Tumor areas	PHF6	0.26813	0.00569854	0.0299047
TLS-mature vs TLS-immature	Tumor areas	IL7	-0.503221	3.71041e-07	1.69252e-05
TLS-mature vs TLS-immature	Tumor areas	HLA-DMB	-0.642462	0.00747727	0.0360489
TLS-mature vs TLS-immature	Tumor areas	MCM5	0.616101	0.0102261	0.0455945
TLS-mature vs TLS-immature	Tumor areas	NOS2	0.530187	0.00362857	0.0211647
TLS-mature vs TLS-immature	Tumor areas	TGFBR2	-0.490931	0.00013737	0.00160778
TLS-mature vs TLS-immature	Tumor areas	WEE1	0.584344	3.14192e-05	0.000508134
TLS-mature vs TLS-immature	Tumor areas	FGF19	0.539229	0.00194932	0.0133893
TLS-mature vs TLS-immature	Tumor areas	LGALS3	0.934936	2.15263e-06	6.27792e-05
TLS-mature vs TLS-immature	Tumor areas	FLT3	-0.259275	0.00648119	0.0328491
TLS-mature vs TLS-immature	Tumor areas	COL3A1	-0.883285	0.00398888	0.022891
TLS-mature vs TLS-immature	Tumor areas	ITCH	0.39303	0.00814372	0.0383272
TLS-mature vs TLS-immature	Tumor areas	CEACAM3	0.443765	0.000108842	0.00138406
TLS-mature vs TLS-immature	Tumor areas	SERPING1	-1.54177	6.60757e-06	0.000152661
TLS-mature vs TLS-immature	Tumor areas	WNT2B	0.612023	2.97637e-07	1.43107e-05
TLS-mature vs TLS-immature	Tumor areas	CES3	0.367092	0.000285435	0.00304065
TLS-mature vs TLS-immature	Tumor areas	NLRC5	-0.630059	0.00011221	0.00140578
TLS-mature vs TLS-immature	Tumor areas	HSPB1	1.00412	0.0024112	0.0157425
TLS-mature vs TLS-immature	Tumor areas	COL1A2	-0.999363	0.00056894	0.00508615
TLS-mature vs TLS-immature	Tumor areas	SAMSN1	-0.281244	0.00565792	0.0298087
TLS-mature vs TLS-immature	Tumor areas	PTCRA	0.713828	1.29667e-13	3.45819e-11
TLS-mature vs TLS-immature	Tumor areas	NFATC1	-0.318286	0.000263183	0.0028549
TLS-mature vs TLS-immature	Tumor areas	IL10RA	-0.551495	7.60797e-06	0.000171324
TLS-mature vs TLS-immature	Tumor areas	PLA2G6	0.348253	0.000118074	0.00142588
TLS-mature vs TLS-immature	Tumor areas	BLNK	-0.34257	0.00307516	0.0189955
TLS-mature vs TLS-immature	Tumor areas	NR4A3	-0.464389	1.22732e-05	0.000239077
TLS-mature vs TLS-immature	Tumor areas	IL11	-0.343873	0.00121177	0.00917335
TLS-mature vs TLS-immature	Tumor areas	FLT1	-0.396725	5.65904e-05	0.000853172
TLS-mature vs TLS-immature	Tumor areas	FUT8	0.438187	5.08399e-06	0.000127386
TLS-mature vs TLS-immature	Tumor areas	TBXAS1	-0.545272	5.54387e-11	9.86255e-09
TLS-mature vs TLS-immature	Tumor areas	IFNL2	0.354831	4.28206e-05	0.000668227
TLS-mature vs TLS-immature	Tumor areas	BAMBI	0.330532	0.000905338	0.00719092
TLS-mature vs TLS-immature	Tumor areas	PSAT1	0.408239	0.00976422	0.0439761
TLS-mature vs TLS-immature	Tumor areas	H2AX	0.823487	0.000451825	0.00427552
TLS-mature vs TLS-immature	Tumor areas	CD6	0.676712	1.05387e-06	3.60545e-05
TLS-mature vs TLS-immature	Tumor areas	MNAT1	0.401479	0.000556307	0.00499833
TLS-mature vs TLS-immature	Tumor areas	CXCL14	1.37575	0.00256033	0.0163256
TLS-mature vs TLS-immature	Tumor areas	HLA-DRB	-1.94026	6.84276e-05	0.00100606
TLS-mature vs TLS-immature	Tumor areas	LTBP1	1.07095	9.59351e-06	0.000203177
TLS-mature vs TLS-immature	Tumor areas	GLI1	0.299567	0.00219495	0.0146248
TLS-mature vs TLS-immature	Tumor areas	TNFRSF13B	0.375826	3.90496e-05	0.000620261
TLS-mature vs TLS-immature	Tumor areas	C1QB	-1.21446	1.45363e-08	1.12435e-06
TLS-mature vs TLS-immature	Tumor areas	SMAD5	0.508687	0.00284348	0.0177493
TLS-mature vs TLS-immature	Tumor areas	RAD51C	0.274548	0.00159788	0.0113705
TLS-mature vs TLS-immature	Tumor areas	CD47	-0.57765	0.00131972	0.00977635
TLS-mature vs TLS-immature	Tumor areas	TLR10	-0.43642	2.57385e-06	7.04442e-05
TLS-mature vs TLS-immature	Tumor areas	SIGLEC8	-0.353531	0.000342242	0.00345244
TLS-mature vs TLS-immature	Tumor areas	PRKAR2A	0.259643	0.00348518	0.0205019
TLS-mature vs TLS-immature	Tumor areas	IRF8	-0.396644	0.00254391	0.0162792
TLS-mature vs TLS-immature	Tumor areas	PYCR3	0.369205	0.00513235	0.0278367
TLS-mature vs TLS-immature	Tumor areas	TLR3	-0.39248	4.93049e-05	0.00076202
TLS-mature vs TLS-immature	Tumor areas	KRAS	0.41836	0.000508861	0.00471492
TLS-mature vs TLS-immature	Tumor areas	FCGR3A/B	-0.779653	1.73222e-07	9.63005e-06
TLS-mature vs TLS-immature	Tumor areas	IRF7	-0.60285	0.00608583	0.0311112
TLS-mature vs TLS-immature	Tumor areas	CCNB3	-0.346326	0.00110437	0.00843208
TLS-mature vs TLS-immature	Tumor areas	TNF	0.303331	0.00183924	0.0127316
TLS-mature vs TLS-immature	Tumor areas	NDUFA6	0.30962	0.00724006	0.0351914
TLS-mature vs TLS-immature	Tumor areas	TLX1	0.369135	0.000118623	0.00142588
TLS-mature vs TLS-immature	Tumor areas	CD9	1.38993	1.62961e-05	0.000298875
TLS-mature vs TLS-immature	Tumor areas	MYBL2	0.943992	0.00158793	0.0113705
TLS-mature vs TLS-immature	Tumor areas	CD84	-0.242304	0.0111518	0.0487444
TLS-mature vs TLS-immature	Tumor areas	CSF2RB	0.273769	0.0055272	0.0293519
TLS-mature vs TLS-immature	Tumor areas	TPM1	-0.570732	0.000533286	0.00484039
TLS-mature vs TLS-immature	Tumor areas	BCAT1	0.792571	1.28344e-05	0.000242898
TLS-mature vs TLS-immature	Tumor areas	RAD52	0.491712	2.15408e-08	1.53285e-06
TLS-mature vs TLS-immature	Tumor areas	PGF	0.302887	0.00480808	0.0265226
TLS-mature vs TLS-immature	Tumor areas	GPX1	0.587209	0.00408622	0.0232993
TLS-mature vs TLS-immature	Tumor areas	LAT	0.238631	0.00735721	0.0356634
TLS-mature vs TLS-immature	Tumor areas	TLR7	-0.423173	1.27419e-05	0.000242898
TLS-mature vs TLS-immature	Tumor areas	FBXW7	-0.398084	0.0055001	0.0292955
TLS-mature vs TLS-immature	Tumor areas	LTBR	0.569156	0.00521655	0.0281219
TLS-mature vs TLS-immature	Tumor areas	PEBP1	0.484858	0.00481551	0.0265226
TLS-mature vs TLS-immature	Tumor areas	CDKN1C	0.24436	0.0105366	0.0463978
TLS-mature vs TLS-immature	Tumor areas	TMEM45B	-0.3518	0.0110621	0.0484714
TLS-mature vs TLS-immature	Tumor areas	CLEC14A	0.52589	0.000229823	0.0025238
TLS-mature vs TLS-immature	Tumor areas	HLA-DMA	-1.21311	5.90035e-05	0.000882077
TLS-mature vs TLS-immature	Tumor areas	TGFBR1	-0.424696	0.00013507	0.00159132
TLS-mature vs TLS-immature	Tumor areas	TICAM1	-0.397255	0.00318999	0.0194349
TLS-mature vs TLS-immature	Tumor areas	BAGE	0.417809	0.00037551	0.00371129
TLS-mature vs TLS-immature	Tumor areas	TAP1	-1.77398	1.11924e-06	3.62025e-05
TLS-mature vs TLS-immature	Tumor areas	IL4R	-0.996552	1.11866e-06	3.62025e-05
TLS-mature vs TLS-immature	Tumor areas	TNR	0.275624	0.00622489	0.0317309
TLS-mature vs TLS-immature	Tumor areas	PPP2R2B	-0.42981	0.00217315	0.014534
TLS-mature vs TLS-immature	Tumor areas	FOLH1	-0.272981	0.00387618	0.0223887
TLS-mature vs TLS-immature	Tumor areas	SPRED1	-0.301678	0.00862713	0.0401772
TLS-mature vs TLS-immature	Tumor areas	CD83	-0.33416	0.00036312	0.00360888
TLS-mature vs TLS-immature	Tumor areas	SGK1	0.799316	0.00545613	0.0292955
TLS-mature vs TLS-immature	Tumor areas	TLR4	-0.652323	5.10546e-14	1.81652e-11
TLS-mature vs TLS-immature	Tumor areas	COL11A1	-0.426325	0.000210825	0.00234411
TLS-mature vs TLS-immature	Tumor areas	PLA2G10	0.310795	0.000829443	0.00676871
TLS-mature vs TLS-immature	Tumor areas	MST1R	0.291225	0.00867858	0.0402062
TLS-mature vs TLS-immature	Tumor areas	FUT5	0.382039	7.04528e-05	0.00101899
TLS-mature vs TLS-immature	Tumor areas	HLA-DRB4	-1.83854	8.56914e-05	0.00118717
TLS-mature vs TLS-immature	Tumor areas	ADM	1.0671	9.94992e-06	0.000205824
TLS-mature vs TLS-immature	Tumor areas	ZNF205	0.276557	0.00344551	0.0205019
TLS-mature vs TLS-immature	Tumor areas	BRD2	-0.572042	0.00580169	0.030179
TLS-mature vs TLS-immature	Tumor areas	NRAS	-0.414823	0.00101234	0.00786443
TLS-mature vs TLS-immature	Tumor areas	NCF4	-0.289307	0.00325243	0.0196805
TLS-mature vs TLS-immature	Tumor areas	DUSP2	0.621717	5.07128e-06	0.000127386
TLS-mature vs TLS-immature	Tumor areas	EFNA5	-0.320471	0.00575793	0.0300392
TLS-mature vs TLS-immature	Tumor areas	LRP6	0.586554	9.71958e-07	3.45823e-05
TLS-mature vs TLS-immature	Tumor areas	PSMB9	-1.6565	2.25387e-05	0.000385541
TLS-mature vs TLS-immature	Tumor areas	HMGN5	-0.353352	0.00264954	0.0167741
TLS-mature vs TLS-immature	Tumor areas	IL15	-0.54181	1.11721e-06	3.62025e-05
TLS-mature vs TLS-immature	Tumor areas	BAP1	0.586448	2.86331e-05	0.000475064
TLS-mature vs TLS-immature	Tumor areas	IL32	-1.06469	0.00216383	0.0145262
TLS-mature vs TLS-immature	Tumor areas	RPL23	0.957589	0.000310749	0.00327113
TLS-mature vs TLS-immature	Tumor areas	RICTOR	-0.433588	0.00122419	0.00922809
TLS-mature vs TLS-immature	Tumor areas	DSP	-0.969043	0.00420715	0.0237604
TLS-mature vs TLS-immature	Tumor areas	IFI16	-0.909865	1.95436e-05	0.000340863
TLS-mature vs TLS-immature	Tumor areas	CDKN2C	-0.489803	1.10463e-05	0.000225877
TLS-mature vs TLS-immature	Tumor areas	CCR5	-0.26334	0.00549708	0.0292955
TLS-mature vs TLS-immature	Tumor areas	FCGRT	0.51772	0.000848565	0.00686352
TLS-mature vs TLS-immature	Tumor areas	PPP2R1A	0.520264	0.00156789	0.0112926
TLS-mature vs TLS-immature	Tumor areas	C1QA	-1.42973	1.45661e-09	1.43962e-07
TLS-mature vs TLS-immature	Tumor areas	IGF1	-0.391109	9.62674e-05	0.00128767
TLS-mature vs TLS-immature	Tumor areas	PKP3	0.792562	0.000905434	0.00719092
TLS-mature vs TLS-immature	Tumor areas	NFIL3	-0.2808	0.00328331	0.0198
TLS-mature vs TLS-immature	Tumor areas	SERINC1	-0.379754	0.001551	0.0112164
TLS-mature vs TLS-immature	Tumor areas	OAT	1.099	2.88403e-05	0.000475064
TLS-mature vs TLS-immature	Tumor areas	EIF4EBP1	1.15305	0.000203032	0.00227166
TLS-mature vs TLS-immature	Tumor areas	CASP10	-0.365803	0.00046166	0.00434546
TLS-mature vs TLS-immature	Tumor areas	TLR8	-0.459024	8.30306e-07	3.07732e-05
TLS-mature vs TLS-immature	Tumor areas	RAD51	0.257116	0.00997282	0.0447729
TLS-mature vs TLS-immature	Tumor areas	CD4	-0.374818	0.000631194	0.00558654
TLS-mature vs TLS-immature	Tumor areas	E2F1	0.734048	2.439e-08	1.60703e-06
TLS-mature vs TLS-immature	Tumor areas	SSX1	1.61139	2.23831e-11	4.4244e-09
TLS-mature vs TLS-immature	Tumor areas	HLA-B	-2.21769	2.96825e-05	0.000484451
TLS-mature vs TLS-immature	Tumor areas	EGF	-0.262539	0.00598841	0.0309003
TLS-mature vs TLS-immature	Tumor areas	NODAL	-0.254818	0.00659181	0.0330801
TLS-mature vs TLS-immature	Tumor areas	TNFSF13B	-0.35242	0.00085808	0.00687623
TLS-mature vs TLS-immature	Tumor areas	TYMP	-0.887208	0.0089953	0.0414576
TLS-mature vs TLS-immature	Tumor areas	CREB5	0.495153	1.16023e-05	0.000231916
TLS-mature vs TLS-immature	Tumor areas	IL13RA2	-0.395457	0.000114614	0.00142362
TLS-mature vs TLS-immature	Tumor areas	SRD5A2	-0.378283	0.000112046	0.00140578
TLS-mature vs TLS-immature	Tumor areas	NAALAD2	-0.441827	1.74756e-05	0.000317235
TLS-mature vs TLS-immature	Tumor areas	RPS6KA6	-0.352345	0.000608859	0.0054158
TLS-mature vs TLS-immature	Tumor areas	LAIR2	0.329377	0.000441763	0.00422289
TLS-mature vs TLS-immature	Tumor areas	ERCC2	0.391464	0.000671419	0.00574448
TLS-mature vs TLS-immature	Tumor areas	HLA-DRA	-1.69898	0.000318316	0.00333109
TLS-mature vs TLS-immature	Tumor areas	TLR6	-0.41973	7.50415e-06	0.000171152
TLS-mature vs TLS-immature	Tumor areas	SIX1	0.439659	2.76241e-05	0.000463617
TLS-mature vs TLS-immature	Tumor areas	HLA-DRB5	-3.30955	7.52321e-20	1.33838e-16
TLS-mature vs TLS-immature	Tumor areas	CCL20	1.5237	3.53786e-06	9.29203e-05
TLS-mature vs TLS-immature	Tumor areas	CTCFL	0.249521	0.0104656	0.0463141
TLS-mature vs TLS-immature	Tumor areas	CD5	0.546838	7.79053e-05	0.00110875
TLS-mature vs TLS-immature	Tumor areas	PRMT8	0.308722	0.00081563	0.00668666
TLS-mature vs TLS-immature	Tumor areas	RNF43	0.350208	0.00198252	0.013565
TLS-mature vs TLS-immature	Tumor areas	NOTCH2	-0.492287	0.00237193	0.0155707
TLS-mature vs TLS-immature	Tumor areas	PIK3CA	0.361151	0.000266573	0.00287415
TLS-mature vs TLS-immature	Tumor areas	JAK2	-0.503947	2.31397e-06	6.55552e-05
TLS-mature vs TLS-immature	Tumor areas	NFE2L2	1.26263	0.0001036	0.00135519
TLS-mature vs TLS-immature	Tumor areas	KIR Family	0.231622	0.0112014	0.0488414
TLS-mature vs TLS-immature	Tumor areas	FGF9	-0.326641	0.00132032	0.00977635
TLS-mature vs TLS-immature	Tumor areas	OLR1	-0.592329	0.000726476	0.00609623
TLS-mature vs TLS-immature	Tumor areas	BCL6	0.530723	0.00820148	0.0384972
TLS-mature vs TLS-immature	Tumor areas	IL34	-0.777441	0.00652811	0.0328995
TLS-mature vs TLS-immature	Tumor areas	MAP3K13	0.415658	9.53579e-06	0.000203177
TLS-mature vs TLS-immature	Tumor areas	EHHADH	0.335895	0.00701357	0.0343723
TLS-mature vs TLS-immature	Tumor areas	FGF2	-0.336131	0.00106766	0.00822236
TLS-mature vs TLS-immature	Tumor areas	PRR5	0.456305	4.16849e-06	0.000107475
TLS-mature vs TLS-immature	Tumor areas	HAMP	0.270441	0.00417549	0.0237323
TLS-mature vs TLS-immature	Tumor areas	SOD2	-0.909149	0.00253098	0.0162792
TLS-mature vs TLS-immature	Tumor areas	EPCAM	1.77387	1.44054e-10	1.97133e-08
TLS-mature vs TLS-immature	Tumor areas	PDK1	0.443179	0.00314471	0.0192912
TLS-mature vs TLS-immature	Tumor areas	GPX4	0.559448	0.00599247	0.0309003
TLS-mature vs TLS-immature	Tumor areas	HLA-DQA1	-1.13308	5.88467e-07	2.43461e-05
TLS-mature vs TLS-immature	Tumor areas	DDX58	-0.708306	0.00402075	0.0229997
TLS-mature vs TLS-immature	Tumor areas	ID1	-1.01743	0.0080918	0.0382854
TLS-mature vs TLS-immature	Tumor areas	C2	-0.661646	2.96046e-07	1.43107e-05
TLS-mature vs TLS-immature	Tumor areas	GIMAP4	-0.278001	0.00271252	0.017112
TLS-mature vs TLS-immature	Tumor areas	LYZ	-1.56771	9.85437e-06	0.000205824
TLS-mature vs TLS-immature	Tumor areas	IGF1R	-0.518378	0.00334055	0.0200096
TLS-mature vs TLS-immature	Tumor areas	FGF7	-0.352134	0.000671643	0.00574448
TLS-mature vs TLS-immature	Tumor areas	NKX2-1	0.440074	0.00754578	0.0361831
TLS-mature vs TLS-immature	Tumor areas	NRP1	-0.516052	2.28342e-07	1.19477e-05
TLS-mature vs TLS-immature	Tumor areas	MSH2	0.279674	0.00773173	0.036876
TLS-mature vs TLS-immature	Tumor areas	LEF1	0.636937	1.8778e-07	1.01231e-05
TLS-mature vs TLS-immature	Tumor areas	PYCR1	0.406357	0.00675372	0.0334217
TLS-mature vs TLS-immature	Tumor areas	MS4A1	0.594505	1.21568e-05	0.000239077
TLS-mature vs TLS-immature	Tumor areas	ACSF3	0.378156	0.000403201	0.00394118
TLS-mature vs TLS-immature	Tumor areas	BAX	0.681504	9.28646e-05	0.00126112
TLS-mature vs TLS-immature	Tumor areas	DIPK2B	0.574764	1.39971e-09	1.43962e-07
TLS-mature vs TLS-immature	Tumor areas	HLA-G	-0.463561	0.000139225	0.00161655
TLS-mature vs TLS-immature	Tumor areas	TP73	0.528511	0.00942306	0.0429837
TLS-mature vs TLS-immature	Tumor areas	PSMB8	-1.25929	7.55334e-08	4.63359e-06
TLS-mature vs TLS-immature	Tumor areas	ROR2	-0.272845	0.00866477	0.0402062
TLS-mature vs TLS-immature	Tumor areas	CT45A1	0.542734	8.46458e-06	0.000188231
TLS-mature vs TLS-immature	Tumor areas	HLA-DPA1	-1.00221	9.01988e-07	3.27477e-05
TLS-mature vs TLS-immature	Tumor areas	PBX1	-0.655984	8.08864e-05	0.00114204
TLS-mature vs TLS-immature	Tumor areas	CXCL8	1.52236	2.32152e-06	6.55552e-05
TLS-mature vs TLS-immature	Tumor areas	HDAC1	0.393433	0.010333	0.0459562
TLS-mature vs TLS-immature	Tumor areas	BMP7	2.14464	1.98004e-08	1.46771e-06
TLS-mature vs TLS-immature	Tumor areas	TIRAP	-0.257728	0.0029117	0.0181116
TLS-mature vs TLS-immature	Tumor areas	APOL6	-1.19338	0.00010892	0.00138406
TLS-mature vs TLS-immature	Tumor areas	CTAG1B	0.308345	0.00199208	0.0135782
TLS-mature vs TLS-immature	Tumor areas	GBP2	-0.357891	0.00181514	0.0126633
TLS-mature vs TLS-immature	Tumor areas	FGF1	-0.292253	0.00439343	0.0247339
TLS-mature vs TLS-immature	Tumor areas	CDKN1B	0.718558	1.28874e-06	4.02224e-05
TLS-mature vs TLS-immature	Tumor areas	NOX1	-0.346623	0.000325491	0.00338316
TLS-mature vs TLS-immature	Tumor areas	SFXN1	0.400369	0.004426	0.0247606
TLS-mature vs TLS-immature	Tumor areas	MAGEA4	-0.951236	0.000702806	0.00595377
TLS-mature vs TLS-immature	Tumor areas	POLD1	0.465241	0.00660115	0.0330801
TLS-mature vs TLS-immature	Tumor areas	NDUFS7	0.563613	0.00011813	0.00142588
TLS-mature vs TLS-immature	Tumor areas	TP53	0.962258	0.000935948	0.00740023
TLS-mature vs TLS-immature	Tumor areas	IL5RA	-0.260585	0.00564883	0.0298087
TLS-mature vs TLS-immature	Tumor areas	FGF11	-0.379106	0.000327465	0.00338316
TLS-mature vs TLS-immature	Tumor areas	HLA-F	-1.61054	0.00104822	0.00810772
TLS-mature vs TLS-immature	Tumor areas	KRT19	1.70513	0.000750071	0.00626468
TLS-mature vs TLS-immature	Tumor areas	HLA-A	-1.88226	0.000159968	0.00182425
TLS-mature vs TLS-immature	Tumor areas	RFC4	0.573195	0.000801082	0.0065978
TLS-mature vs TLS-immature	Tumor areas	THBS4	-0.416933	6.05029e-06	0.000143513
TLS-mature vs TLS-immature	Tumor areas	TLR9	-0.279104	0.00193941	0.0133729
TLS-mature vs TLS-immature	Tumor areas	LDHB	2.61442	4.82371e-09	4.08637e-07
TLS-mature vs TLS-immature	Tumor areas	IFIT3	-1.19924	0.000242624	0.00264803
TLS-mature vs TLS-immature	Tumor areas	DDB2	0.828422	1.36073e-13	3.45819e-11
TLS-mature vs TLS-immature	Tumor areas	NGFR	0.505066	0.00044389	0.00422289
TLS-mature vs TLS-immature	Tumor areas	SLC25A1	0.492264	0.0027944	0.0175349
TLS-mature vs TLS-immature	Tumor areas	MFNG	0.241411	0.00934881	0.0427546
TLS-mature vs TLS-immature	Tumor areas	TMEFF2	-0.338422	0.000165455	0.00187481
TLS-mature vs TLS-immature	Tumor areas	MCL1	-0.564252	0.00147097	0.010769
TLS-mature vs TLS-immature	Tumor areas	IRF3	0.776859	2.48847e-06	6.91717e-05
TLS-mature vs TLS-immature	Tumor areas	IL15RA	-0.479216	0.00331208	0.0199061
TLS-mature vs TLS-immature	Tumor areas	AKT1	0.619993	0.00116313	0.00884275
TLS-mature vs TLS-immature	Tumor areas	FPR3	-0.295741	0.00673336	0.0334217
TLS-mature vs TLS-immature	Tumor areas	ASNS	0.694622	1.28575e-06	4.02224e-05
TLS-mature vs TLS-immature	Tumor areas	IL21R	0.243844	0.00451326	0.0250909
TLS-mature vs TLS-immature	Tumor areas	U2AF1	0.568062	0.00676158	0.0334217
TLS-mature vs TLS-immature	Tumor areas	CD14	-0.690317	5.38501e-06	0.000133055
TLS-mature vs TLS-immature	Tumor areas	PLAU	-0.567932	0.00607532	0.0311112
TLS-mature vs TLS-immature	Tumor areas	THBD	-1.70154	8.59639e-05	0.00118717
TLS-mature vs TLS-immature	Tumor areas	THY1	-0.295305	0.00183603	0.0127316
TLS-mature vs TLS-immature	Tumor areas	DUSP10	-0.258281	0.0100166	0.0447729
TLS-mature vs TLS-immature	Tumor areas	RPS27A	0.601518	0.00135092	0.0099309
TLS-mature vs TLS-immature	Tumor areas	BIRC7	0.428859	0.000115644	0.00142362
TLS-mature vs TLS-immature	Tumor areas	TICAM2	-0.257635	0.0092736	0.04252
TLS-mature vs TLS-immature	Tumor areas	NDUFB10	0.717939	0.00126628	0.00946518
TLS-mature vs TLS-immature	Tumor areas	STAT1	-1.14227	8.60847e-05	0.00118717
TLS-mature vs TLS-immature	Tumor areas	MAP2K2	0.453632	0.00566349	0.0298087
TLS-mature vs TLS-immature	Tumor areas	GBP1	-1.47004	3.32662e-12	7.39757e-10
TLS-mature vs TLS-immature	Tumor areas	SOX2	2.11395	1.4812e-15	6.58763e-13
TLS-mature vs TLS-immature	Tumor areas	STAT4	-0.414166	1.93483e-05	0.000340798
TLS-mature vs TLS-immature	Tumor areas	C1R	-0.792968	0.00261723	0.0166287
TLS-mature vs TLS-immature	Tumor areas	BMP4	0.520632	1.71119e-07	9.63005e-06
TLS-mature vs TLS-immature	Tumor areas	IL26	-0.370696	0.000100318	0.00132197
TLS-mature vs TLS-immature	Tumor areas	PC	0.665065	1.23637e-05	0.000239077
TLS-mature vs TLS-immature	Tumor areas	TNFRSF13C	0.335997	0.000648262	0.00563237
TLS-mature vs TLS-immature	Tumor areas	FGF13	-0.295971	0.00354804	0.020763
TLS-mature vs TLS-immature	Tumor areas	SMARCA4	0.508211	0.00241579	0.0157425
TLS-mature vs TLS-immature	Tumor areas	MICB	-0.337894	0.000850223	0.00686352
TLS-mature vs TLS-immature	Tumor areas	IL3RA	-0.305431	0.000643712	0.00563237
TLS-mature vs TLS-immature	Tumor areas	FLNB	0.66864	0.00804452	0.0381632
TLS-mature vs TLS-immature	Tumor areas	SLAMF7	-0.297166	0.00489472	0.026793
TLS-mature vs TLS-immature	Tumor areas	COL17A1	1.0491	0.000488971	0.00457831
TLS-mature vs TLS-immature	Tumor areas	DEPTOR	0.284294	0.01041	0.0461829
TLS-mature vs TLS-immature	Tumor areas	CTSL	-0.502308	0.00712857	0.0348399
TLS-mature vs TLS-immature	Tumor areas	IL6ST	-0.382034	0.0016493	0.0116896
TLS-mature vs TLS-immature	Tumor areas	FGFR2	0.650202	0.000328998	0.00338316
TLS-mature vs TLS-immature	Tumor areas	GOT2	0.891871	0.000310076	0.00327113
TLS-mature vs TLS-immature	Tumor areas	IL19	-0.270367	0.00598365	0.0309003
TLS-mature vs TLS-immature	Tumor areas	ASL	0.349464	0.00645834	0.0328268
TLS-mature vs TLS-immature	Tumor areas	CXCL1	1.58557	9.2204e-06	0.000202507
TLS-mature vs TLS-immature	Tumor areas	CCL18	0.428462	0.00519158	0.0280724
TLS-mature vs TLS-immature	Tumor areas	ETV7	-0.817668	1.96057e-06	5.81308e-05
TLS-mature vs TLS-immature	Tumor areas	SYCP1	-0.379288	0.00013317	0.0015794
TLS-mature vs TLS-immature	Tumor areas	AURKB	0.543921	0.00872715	0.0403262
TLS-mature vs TLS-immature	Tumor areas	E2F4	0.498187	0.0081266	0.0383272
TLS-mature vs TLS-immature	Tumor areas	EYA1	0.380709	0.000523196	0.00477316
TLS-mature vs TLS-immature	Tumor areas	TNFSF13	0.243045	0.00549788	0.0292955
TLS-mature vs TLS-immature	Tumor areas	CDKN1A	-1.19144	0.00318658	0.0194349
TLS-mature vs TLS-immature	Tumor areas	CYBB	-0.777622	1.79197e-10	2.12527e-08
TLS-mature vs TLS-immature	Tumor areas	CDC14A	-0.306942	0.00825223	0.0386334
TLS-mature vs TLS-immature	Tumor areas	PDCD1	0.472928	3.47634e-07	1.62748e-05
TLS-mature vs TLS-immature	Tumor areas	CTSS	-0.930328	9.5082e-05	0.00128145
TLS-mature vs TLS-immature	Tumor areas	AKAP1	0.490555	5.56137e-05	0.000845613
TLS-mature vs TLS-immature	Tumor areas	SLC1A5	1.20874	1.67904e-09	1.57211e-07
TLS-mature vs TLS-immature	Tumor areas	A2M	-0.931032	7.88238e-07	3.02101e-05
TLS-mature vs TLS-immature	Tumor areas	FAS	-0.419405	0.000649037	0.00563237
TLS-mature vs TLS-immature	Tumor areas	MAGEB2	-0.32217	0.00487293	0.026756
TLS-mature vs TLS-immature	Tumor areas	TGFB1	0.448643	0.0104918	0.046315
TLS-mature vs TLS-immature	Tumor areas	TRBC1/2	0.543676	0.00247879	0.0160941
TLS-mature vs TLS-immature	Tumor areas	TAPBP	-0.944198	7.98131e-07	3.02101e-05
TLS-mature vs TLS-immature	Tumor areas	PYCR2	0.525855	2.03667e-05	0.000351771
TLS-mature vs TLS-immature	Tumor areas	MBNL3	-0.293679	0.00750784	0.0360985
TLS-mature vs TLS-immature	Tumor areas	SH2B2	0.339028	0.00151997	0.0110689
TLS-mature vs TLS-immature	Tumor areas	CD274	-0.601236	2.63597e-06	7.10515e-05
TLS-mature vs TLS-immature	Tumor areas	CCL3/L1	0.328432	0.00510474	0.0277717
TLS-mature vs TLS-immature	Tumor areas	ASXL1	0.389292	0.000139937	0.00161655
TLS-mature vs TLS-immature	Tumor areas	TBK1	-0.486569	9.32785e-08	5.53142e-06
TLS-mature vs TLS-immature	Tumor areas	TAF3	-0.264928	0.00385811	0.0223569
TLS-mature vs TLS-immature	Tumor areas	MAP3K5	-0.754099	4.62213e-07	2.00555e-05
TLS-mature vs TLS-immature	Tumor areas	FLNC	-0.290229	0.0108836	0.0478073
TLS-mature vs TLS-immature	Tumor areas	ROBO4	0.24966	0.0100117	0.0447729
TLS-mature vs TLS-immature	Tumor areas	MCM7	0.849101	0.00651098	0.0328995
TLS-mature vs TLS-immature	Tumor areas	TCF7	-0.378168	4.96876e-05	0.00076202
TLS-mature vs TLS-immature	Tumor areas	CXCL10	-2.41099	1.7603e-10	2.12527e-08
TLS-mature vs TLS-immature	Tumor areas	WNT5A	0.418432	0.0095113	0.0432752
TLS-mature vs TLS-immature	Tumor areas	IL23R	-0.291368	0.00180471	0.0126401
TLS-mature vs TLS-immature	Tumor areas	PHGDH	0.805699	0.00210164	0.0141622
TLS-mature vs TLS-immature	Tumor areas	MRC1	-0.277273	0.00715553	0.0348759
TLS-mature vs TLS-immature	Tumor areas	HLA-E	-1.71331	5.80774e-06	0.000139621
TLS-mature vs TLS-immature	Tumor areas	SPRY1	-0.360487	0.000967407	0.00761512
TLS-mature vs TLS-immature	Tumor areas	HEY1	0.531317	0.00420457	0.0237604
TLS-mature vs TLS-immature	Tumor areas	NFKBIE	-0.253802	0.00684631	0.0337384
TLS-mature vs TLS-immature	Tumor areas	COX4I1	0.94525	0.00441043	0.0247513
TLS-mature vs TLS-immature	Tumor areas	ITGA9	-0.371216	0.000105774	0.00137352
TLS-mature vs TLS-immature	Tumor areas	CCL15	1.21484	1.38839e-16	8.23314e-14
TLS-mature vs TLS-immature	Tumor areas	TPI1	0.565369	2.37863e-05	0.000403007
TLS-mature vs TLS-immature	Tumor areas	HLA-DQB1	-0.486512	0.00311645	0.019184
