# Supplementary material for: The prognostic value and molecular properties of tertiary lymphoid structures in oesophageal squamous cell carcinoma
Source: Clin Transl Med. 2022 Oct 17;12(10):e1074. doi: 10.1002/ctm2.1074 (PMC9574489; doi:10.1002/ctm2.1074)
Supplement: Supplementary file 12 — Table S13 information [file CTM2-12-e1074-s012.xlsx]

## Sheet: Table S13
Table S13 TLS status and clincopathological information of recruited TCGA ESCC patients
ID	Age (years)	Gender	Tumor_location	Number of retrived LN	pT stage	pN stage	Adjuvant_therapy	TLS_status
TCGA.Z6.AAPN.01	57	Male	Lower	11	T3	N0	No	Negative
TCGA.IG.A8O2.01	62	Male	Lower	20	T3	N2	No	Immature
TCGA.LN.A5U5.01	57	Male	Lower	8	T3	N1	No	Negative
TCGA.IG.A5B8.01	72	Male	Lower	1	T3	N0	No	Immature
TCGA.LN.A9FR.01	70	Male	Upper	2	T2	N1	No	Negative
TCGA.IG.A3I8.01	51	Female	Lower	5	T3	N0	No	Immature
TCGA.LN.A49X.01	44	Male	Middle	NA	T3	N0	No	Negative
TCGA.VR.A8EW.01	57	Male	Middle	13	T3	N2	No	Immature
TCGA.LN.A7HW.01	59	Male	Middle	NA	T2	N0	No	Negative
TCGA.JY.A6FE.01	49	Male	Lower	35	T3	N1	No	Immature
TCGA.L7.A56G.01	65	Male	Middle	NA	NA	NA	No	Negative
TCGA.VR.A8EO.01	49	Male	Lower	8	T3	N0	No	Negative
TCGA.Z6.A9VB.01	53	Male	Lower	NA	T3	N1	No	Immature
TCGA.VR.A8Q7.01	60	Male	Lower	87	T3	N1	No	Immature
TCGA.LN.A9FO.01	42	Male	Lower	NA	T2	N0	No	Immature
TCGA.LN.A4MQ.01	46	Male	Lower	2	T3	N1	No	Immature
TCGA.IG.A3QL.01	54	Male	Lower	7	T2	N0	No	Immature
TCGA.LN.A9FQ.01	62	Male	Middle	NA	T3	N0	No	Negative
TCGA.VR.A8EY.01	44	Female	Lower	32	T3	N0	No	Immature
TCGA.LN.A7HY.01	50	Male	Upper	1	T3	N1	No	Negative
TCGA.VR.A8ER.01	54	Male	Lower	14	T4	N1	No	Immature
TCGA.V5.A7RC.01	55	Male	Middle	NA	NA	NA	No	Negative
TCGA.VR.A8EU.01	51	Male	Middle	14	T1	N1	No	Negative
TCGA.IG.A4P3.01	48	Male	Middle	15	T2	N1	No	Mature
TCGA.VR.A8ET.01	64	Male	Lower	17	T2	N0	No	Immature
TCGA.LN.A49U.01	62	Male	Middle	NA	T3	N0	No	Negative
TCGA.IG.A51D.01	63	Male	Upper	1	T1	N1	No	Mature
TCGA.LN.A4A5.01	49	Male	Middle	NA	T2	N0	No	Mature
TCGA.LN.A8I0.01	52	Male	Lower	2	T2	N0	No	Negative
TCGA.LN.A4A1.01	60	Male	Middle	NA	T3	N0	No	Negative
TCGA.IG.A97H.01	36	Male	Lower	NA	T3	NX	No	Negative
TCGA.Z6.A8JD.01	53	Male	Middle	19	T3	N0	No	Immature
TCGA.VR.AA7I.01	70	Male	Middle	15	T4	N0	No	Negative
TCGA.IG.A625.01	60	Male	Lower	8	T3	N2	No	Immature
TCGA.JY.A93F.01	58	Female	Lower	39	T2	N0	No	Mature
TCGA.LN.A7HZ.01	49	Male	Upper	NA	T2	N0	No	Immature
TCGA.LN.A49P.01	71	Male	Lower	NA	T3	N0	No	Immature
TCGA.S8.A6BW.01	51	Male	NA	22	T2	N0	No	Negative
TCGA.IG.A5S3.01	69	Female	Upper	2	T3	N0	No	Mature
TCGA.VR.A8EZ.01	47	Male	Lower	28	T3	N3	No	Immature
TCGA.LN.A4A4.01	36	Male	Lower	2	T3	N1	No	Negative
TCGA.VR.A8EX.01	63	Male	Middle	34	T1	N1	No	Mature
TCGA.LN.A4A9.01	58	Male	Middle	NA	T2	N0	No	Immature
TCGA.LN.A49M.01	62	Male	Lower	NA	T2	N0	No	Negative
TCGA.LN.A4A3.01	61	Male	Middle	2	T3	N1	No	Immature
TCGA.LN.A49Y.01	77	Male	Middle	NA	T3	N0	No	Negative
TCGA.Z6.A8JE.01	57	Male	Upper	9	T3	N1	No	Immature
TCGA.IG.A3YA.01	53	Male	Lower	4	T4	N0	No	Mature
TCGA.LN.A4A8.01	52	Male	Middle	NA	T2	N0	No	Negative
TCGA.LN.A7HX.01	72	Male	Middle	NA	T2	N0	No	Negative
TCGA.LN.A5U7.01	46	Male	Middle	NA	T2	N0	No	Negative
TCGA.LN.A5U6.01	54	Male	Lower	2	T2	N1	No	Negative
TCGA.L5.A43J.01	90	Male	Middle	3	T3	N0	No	Immature
TCGA.LN.A7HV.01	58	Male	Middle	NA	T2	N0	No	Negative
TCGA.IG.A6QS.01	54	Male	Lower	10	T2	N1	No	Negative
TCGA.JY.A6FA.01	51	Male	Lower	19	T2	N1	No	Negative
TCGA.LN.A49S.01	59	Male	Lower	NA	T3	N0	No	Immature
TCGA.IG.A3YB.01	61	Male	Lower	3	T3	N1	No	Negative
TCGA.LN.A8I1.01	67	Female	Middle	NA	T2	N0	No	Immature
TCGA.IG.A3YC.01	62	Male	Lower	5	T3	N1	No	Mature
TCGA.V5.AASV.01	67	Male	Middle	NA	T3	N0	No	Negative
TCGA.LN.A49O.01	47	Male	Middle	NA	T3	N0	No	Immature
TCGA.XP.A8T6.01	54	Male	Lower	14	T2	N1	No	Immature
TCGA.LN.A9FP.01	60	Female	Middle	NA	T2	N0	No	Immature
TCGA.IG.A97I.01	58	Male	Lower	4	T2	N0	No	Negative
TCGA.XP.A8T8.01	49	Male	Middle	10	T1	N1	No	Mature
TCGA.LN.A49W.01	73	Male	Middle	2	T3	N1	No	Immature
TCGA.VR.AA4G.01	51	Female	Middle	25	T2	N2	No	Mature
TCGA.JY.A6FD.01	51	Female	Lower	26	T3	N0	No	Immature
TCGA.IG.A50L.01	58	Male	Lower	1	T3	N1	No	Mature
TCGA.KH.A6WC.01	82	Male	Middle	NA	T1	N0	No	Negative
TCGA.LN.A8HZ.01	56	Male	Middle	NA	T2	N0	No	Immature
TCGA.VR.A8EP.01	51	Male	Middle	27	T3	N2	No	Negative
